# Supplementary material for: TGF-β1 potentiates Vγ9Vδ2 T cell adoptive immunotherapy of cancer
Source: Cell Rep Med. 2021 Dec 21;2(12):100473. doi: 10.1016/j.xcrm.2021.100473 (PMC8714942; doi:10.1016/j.xcrm.2021.100473)
Supplement: Table S1. Differentially expressed genes between γδ[2] and γδ[T2] cells, day 9, related to Figure 6 [file mmc2.xlsx]

## Sheet: DE_res_day_9
ensembl	gene	baseMean	log2FoldChange	lfcSE	stat	pvalue	padj
ENSG00000083457	ITGAE	507.17	4.4746	0.251952	17.7598	1.44877e-70	1.6132e-66
ENSG00000168675	LDLRAD4	249.687	3.75063	0.304909	12.3008	8.96687e-35	4.99231e-31
ENSG00000042493	CAPG	317.849	3.02931	0.277248	10.9263	8.62497e-28	3.2013e-24
ENSG00000168824	NSG1	64.8442	5.16643	0.524009	9.85943	6.24052e-23	1.7372e-19
ENSG00000124766	SOX4	128.017	6.31304	0.651664	9.68756	3.40563e-22	7.58435e-19
ENSG00000175155	YPEL2	95.154	3.17004	0.329979	9.6068	7.48422e-22	1.38895e-18
ENSG00000166949	SMAD3	73.2222	-3.84493	0.446769	-8.60607	7.56113e-18	1.20276e-14
ENSG00000182985	CADM1	69.1809	-2.99345	0.367068	-8.15501	3.49155e-16	4.8598e-13
ENSG00000145911	N4BP3	69.9069	3.37695	0.420347	8.03372	9.45604e-16	1.16992e-12
ENSG00000125384	PTGER2	137.092	-2.89377	0.360841	-8.01951	1.06166e-15	1.18215e-12
ENSG00000122861	PLAU	59.7458	2.80608	0.361869	7.75442	8.87486e-15	8.98378e-12
ENSG00000147408	CSGALNACT1	49.1658	3.0165	0.405398	7.44082	1.00059e-13	9.28463e-11
ENSG00000136603	SKIL	155.597	1.67489	0.23527	7.11901	1.08705e-12	9.31099e-10
ENSG00000008517	IL32	1283.97	-1.07571	0.155819	-6.90358	5.07072e-12	4.03304e-09
ENSG00000026751	SLAMF7	97.9304	-2.0026	0.290806	-6.88639	5.72251e-12	4.24801e-09
ENSG00000166900	STX3	189.027	-1.83151	0.266765	-6.86564	6.61944e-12	4.60671e-09
ENSG00000136161	RCBTB2	215.677	-3.1938	0.475272	-6.71995	1.81789e-11	1.19072e-08
ENSG00000115956	PLEK	296.023	-1.61054	0.241286	-6.67483	2.47522e-11	1.5312e-08
ENSG00000174945	AMZ1	26.7668	4.22238	0.638528	6.61268	3.77435e-11	2.21197e-08
ENSG00000100219	XBP1	290.826	-1.34787	0.215708	-6.24858	4.14195e-10	2.30603e-07
ENSG00000139679	LPAR6	142.42	-2.06839	0.332131	-6.22762	4.73569e-10	2.51104e-07
ENSG00000203747	FCGR3A	44.152	-4.59633	0.747267	-6.15085	7.70671e-10	3.90065e-07
ENSG00000146904	EPHA1	46.1721	4.00942	0.664773	6.03126	1.62684e-09	7.87604e-07
ENSG00000156535	CD109	79.4913	2.16644	0.360732	6.00567	1.90541e-09	8.84032e-07
ENSG00000151136	BTBD11	99.2872	-1.90679	0.320314	-5.9529	2.63435e-09	1.14462e-06
ENSG00000205795	CYS1	39.6277	4.64179	0.780063	5.95054	2.67266e-09	1.14462e-06
ENSG00000235576	NA	191.186	-1.41083	0.237411	-5.94256	2.80607e-09	1.15725e-06
ENSG00000117139	KDM5B	225.448	1.55813	0.270312	5.76419	8.20505e-09	3.22283e-06
ENSG00000142102	PGGHG	38.2236	-2.47436	0.429549	-5.76036	8.39354e-09	3.22283e-06
ENSG00000118263	KLF7	49.0853	2.89894	0.503837	5.75372	8.72997e-09	3.24027e-06
ENSG00000128578	STRIP2	294.006	2.21406	0.394768	5.60851	2.04081e-08	7.33046e-06
ENSG00000144290	SLC4A10	87.5971	-1.5354	0.274121	-5.60118	2.12894e-08	7.40803e-06
ENSG00000100784	RPS6KA5	215.73	-1.23507	0.221778	-5.56897	2.5625e-08	8.6465e-06
ENSG00000167291	TBC1D16	38.7244	2.44688	0.440511	5.55465	2.78176e-08	9.11026e-06
ENSG00000178996	SNX18	167.312	-1.35442	0.246698	-5.49022	4.01442e-08	1.27716e-05
ENSG00000163297	ANTXR2	563.685	-1.49915	0.280589	-5.34288	9.14829e-08	2.82962e-05
ENSG00000109787	KLF3	19.8714	-3.73425	0.699853	-5.33577	9.51417e-08	2.86325e-05
ENSG00000004468	CD38	52.6644	-2.45283	0.460157	-5.33042	9.79868e-08	2.87127e-05
ENSG00000071246	VASH1	28.9961	3.62076	0.681824	5.3104	1.09382e-07	3.12301e-05
ENSG00000143669	LYST	433.698	-1.01746	0.19181	-5.30452	1.12968e-07	3.14474e-05
ENSG00000100100	PIK3IP1	69.1078	2.01318	0.380595	5.28957	1.22607e-07	3.32984e-05
ENSG00000102760	RGCC	63.4642	1.90048	0.359928	5.28015	1.29075e-07	3.34244e-05
ENSG00000245532	NEAT1	1044.27	-1.08331	0.205042	-5.28335	1.26843e-07	3.34244e-05
ENSG00000113088	GZMK	25.8494	-2.99118	0.56872	-5.2595	1.44445e-07	3.65545e-05
ENSG00000180758	GPR157	26.6206	3.41074	0.657851	5.18467	2.16398e-07	5.35465e-05
ENSG00000164303	ENPP6	37.173	3.75548	0.727229	5.1641	2.41595e-07	5.84817e-05
ENSG00000154165	GPR15	90.316	-2.05229	0.399416	-5.13824	2.77318e-07	6.57007e-05
ENSG00000235641	NA	26.7491	-2.66392	0.519865	-5.12425	2.98721e-07	6.92971e-05
ENSG00000070882	OSBPL3	263.632	-1.01053	0.198306	-5.0958	3.47276e-07	7.89166e-05
ENSG00000011028	MRC2	223.782	3.84389	0.758625	5.06691	4.04319e-07	8.82763e-05
ENSG00000154451	GBP5	731.576	-0.861735	0.169994	-5.0692	3.99501e-07	8.82763e-05
ENSG00000123684	LPGAT1	191.451	-1.45916	0.289086	-5.0475	4.47618e-07	9.40421e-05
ENSG00000141576	RNF157	233.552	-2.30508	0.456478	-5.04971	4.42474e-07	9.40421e-05
ENSG00000131981	LGALS3	121.429	1.22216	0.243305	5.02317	5.08253e-07	0.000104804
ENSG00000115904	SOS1	459.011	-0.951532	0.190924	-4.98381	6.2343e-07	0.000126216
ENSG00000077984	CST7	175.029	-1.21199	0.24566	-4.9336	8.07289e-07	0.000156946
ENSG00000135048	CEMIP2	485.003	-0.947098	0.191973	-4.93349	8.07726e-07	0.000156946
ENSG00000151948	GLT1D1	24.9315	2.66391	0.540222	4.93114	8.17499e-07	0.000156946
ENSG00000132170	PPARG	21.6221	3.49812	0.712541	4.90936	9.13728e-07	0.000172447
ENSG00000198964	SGMS1	262.441	1.17126	0.239044	4.89979	9.59391e-07	0.000178047
ENSG00000164070	HSPA4L	33.8271	2.56557	0.525055	4.88628	1.02758e-06	0.000187575
ENSG00000008516	MMP25	83.7345	-1.86496	0.384424	-4.85132	1.2264e-06	0.000220257
ENSG00000135709	KIAA0513	41.669	1.91045	0.39543	4.83132	1.35632e-06	0.000239724
ENSG00000149269	PAK1	162.598	1.42501	0.300699	4.73901	2.14768e-06	0.000373663
ENSG00000185736	ADARB2	15.8425	3.44045	0.72971	4.71482	2.41924e-06	0.000414434
ENSG00000177606	JUN	624.776	1.57501	0.334811	4.70417	2.54906e-06	0.000430058
ENSG00000182568	SATB1	244.942	-1.03679	0.221922	-4.67185	2.98494e-06	0.000496079
ENSG00000165272	AQP3	78.3809	2.27683	0.490959	4.63751	3.52632e-06	0.000577435
ENSG00000081985	IL12RB2	267.399	-1.41169	0.30552	-4.62061	3.82607e-06	0.000617439
ENSG00000177034	MTX3	138.135	-1.17855	0.255651	-4.61	4.0267e-06	0.000640534
ENSG00000040933	INPP4A	590.205	-1.14929	0.252183	-4.55736	5.18015e-06	0.000812408
ENSG00000197635	DPP4	1044.48	-0.917812	0.201622	-4.55214	5.31028e-06	0.00082125
ENSG00000171777	RASGRP4	17.9811	2.85888	0.630338	4.53548	5.74737e-06	0.000876671
ENSG00000114166	KAT2B	332.429	-1.33411	0.297022	-4.4916	7.06892e-06	0.00106368
ENSG00000143641	GALNT2	125.675	1.61272	0.360726	4.47077	7.79387e-06	0.00115713
ENSG00000188042	ARL4C	1330	-1.26427	0.283368	-4.46159	8.13524e-06	0.00119192
ENSG00000196937	FAM3C	159.545	-1.34917	0.303193	-4.44986	8.59276e-06	0.0012426
ENSG00000137331	IER3	47.7289	2.93386	0.666885	4.39935	1.08577e-05	0.00153039
ENSG00000168214	RBPJ	522.023	1.58119	0.359393	4.39962	1.0844e-05	0.00153039
ENSG00000196628	TCF4	22.4953	2.28403	0.520964	4.38424	1.16391e-05	0.00162002
ENSG00000117298	ECE1	140.493	1.31901	0.301731	4.37147	1.23415e-05	0.00169658
ENSG00000116106	EPHA4	25.6413	3.38615	0.781748	4.33151	1.48087e-05	0.00201091
ENSG00000171476	HOPX	288.328	-1.18763	0.275035	-4.3181	1.57376e-05	0.00211131
ENSG00000171033	PKIA	37.4937	1.97697	0.46005	4.29729	1.729e-05	0.00229195
ENSG00000196843	ARID5A	143.65	1.9619	0.457614	4.28724	1.80904e-05	0.00236984
ENSG00000151012	SLC7A11	134.937	-1.26726	0.296034	-4.2808	1.86223e-05	0.00241116
ENSG00000112782	CLIC5	48.0665	1.70187	0.398576	4.26986	1.95592e-05	0.0024471
ENSG00000113319	RASGRF2	36.4823	-2.07842	0.486586	-4.27143	1.94227e-05	0.0024471
ENSG00000125430	HS3ST3B1	84.962	-1.52709	0.357396	-4.27282	1.93012e-05	0.0024471
ENSG00000109320	NFKB1	616.782	0.987625	0.231728	4.26199	2.02612e-05	0.00249932
ENSG00000136383	ALPK3	15.6019	3.31761	0.778748	4.26019	2.04255e-05	0.00249932
ENSG00000016391	CHDH	18.0422	3.01218	0.709044	4.24823	2.15469e-05	0.00257983
ENSG00000181826	RELL1	97.9181	-1.19627	0.281512	-4.24942	2.14321e-05	0.00257983
ENSG00000089159	PXN	80.0621	-2.41955	0.572446	-4.22669	2.37157e-05	0.0028093
ENSG00000168685	IL7R	36.9051	1.63943	0.388709	4.21763	2.46883e-05	0.00289373
ENSG00000126822	PLEKHG3	46.5138	-2.28384	0.542452	-4.2102	2.5514e-05	0.00295936
ENSG00000167106	FAM102A	47.2353	1.82679	0.435499	4.1947	2.7323e-05	0.00313651
ENSG00000172578	KLHL6	194.217	1.10076	0.265758	4.14195	3.4437e-05	0.00391282
ENSG00000104490	NCALD	264.875	-1.04889	0.253704	-4.13432	3.56003e-05	0.00400414
ENSG00000124334	IL9R	120.214	1.55322	0.380486	4.08219	4.46135e-05	0.00496771
ENSG00000111728	ST8SIA1	24.8495	2.21932	0.545348	4.06955	4.71032e-05	0.00504321
ENSG00000115839	RAB3GAP1	140.079	1.44819	0.355669	4.07174	4.66625e-05	0.00504321
ENSG00000178607	ERN1	175.607	-1.01117	0.248109	-4.0755	4.59155e-05	0.00504321
ENSG00000266709	MGC12916	20.0134	-2.18917	0.53782	-4.07046	4.69212e-05	0.00504321
ENSG00000158467	AHCYL2	69.7903	2.06256	0.507636	4.06306	4.84335e-05	0.00513626
ENSG00000147155	EBP	926.94	-0.877743	0.216289	-4.05819	4.94547e-05	0.00519507
ENSG00000173208	ABCD2	136.513	-1.03151	0.254992	-4.04526	5.22644e-05	0.00543892
ENSG00000114423	CBLB	181.235	-1.02795	0.255561	-4.02235	5.76213e-05	0.00588636
ENSG00000185697	MYBL1	108.279	-1.75101	0.435173	-4.02371	5.72896e-05	0.00588636
ENSG00000176485	PLAAT3	67.8495	1.2433	0.309364	4.01891	5.84689e-05	0.00591865
ENSG00000105866	SP4	240.564	-0.970373	0.242774	-3.99702	6.41456e-05	0.00643479
ENSG00000148834	GSTO1	376.199	1.01236	0.253876	3.98759	6.67466e-05	0.0065772
ENSG00000159618	ADGRG5	166.664	-0.879835	0.220592	-3.98851	6.64886e-05	0.0065772
ENSG00000181104	F2R	156.512	-1.49202	0.375135	-3.97728	6.97082e-05	0.00680878
ENSG00000153898	MCOLN2	71.6894	-1.29627	0.326185	-3.97403	7.0668e-05	0.0068425
ENSG00000103253	HAGHL	24.5716	2.26093	0.57023	3.96494	7.34139e-05	0.0070471
ENSG00000172175	MALT1	217.454	0.81995	0.20693	3.96246	7.41819e-05	0.00705996
ENSG00000135838	NPL	19.8665	2.57926	0.654201	3.94261	8.05993e-05	0.00754179
ENSG00000175274	TP53I11	12.8025	3.19647	0.810716	3.94278	8.05438e-05	0.00754179
ENSG00000180644	PRF1	1506.46	-1.23362	0.314126	-3.92713	8.59642e-05	0.00791084
ENSG00000280138	NA	61.6767	-1.23887	0.315392	-3.92802	8.5648e-05	0.00791084
ENSG00000148411	NACC2	60.2672	-1.6777	0.430334	-3.8986	9.67494e-05	0.00883036
ENSG00000138031	ADCY3	194.525	0.80697	0.207174	3.89514	9.81433e-05	0.00888476
ENSG00000005844	ITGAL	1043.52	-0.819825	0.210823	-3.88868	0.000100791	0.00905085
ENSG00000145247	OCIAD2	72.0071	1.22439	0.315226	3.88418	0.000102676	0.00914634
ENSG00000273604	EPOP	92.0613	1.05418	0.273309	3.85709	0.000114743	0.0101402
ENSG00000115738	ID2	370.469	-1.1624	0.301686	-3.85303	0.000116665	0.0102288
ENSG00000104635	SLC39A14	296.261	1.62293	0.422368	3.84246	0.000121806	0.0105962
ENSG00000145990	GFOD1	42.3806	-1.60636	0.421551	-3.81058	0.000138639	0.011967
ENSG00000000971	CFH	21.1323	-2.15202	0.566546	-3.79849	0.000145579	0.0123747
ENSG00000162636	FAM102B	191.139	0.814096	0.214337	3.79821	0.000145746	0.0123747
ENSG00000163508	EOMES	116.752	-1.54263	0.40632	-3.7966	0.000146696	0.0123747
ENSG00000204475	NCR3	191.948	-1.39008	0.366572	-3.7921	0.00014938	0.0125063
ENSG00000169398	PTK2	10.6432	3.31699	0.875436	3.78896	0.000151279	0.0125708
ENSG00000116761	CTH	26.7638	-1.88508	0.499111	-3.77686	0.000158815	0.0129081
ENSG00000152217	SETBP1	35.9397	-1.95675	0.517923	-3.77807	0.000158051	0.0129081
ENSG00000173821	RNF213	7153.88	-0.936475	0.247774	-3.77955	0.00015711	0.0129081
ENSG00000167173	C15orf39	52.84	-1.34103	0.355634	-3.77081	0.000162717	0.0131294
ENSG00000102007	PLP2	105.108	1.21603	0.322962	3.76525	0.000166379	0.0133283
ENSG00000104626	ERI1	272.653	-0.854337	0.228041	-3.74641	0.000179381	0.0142672
ENSG00000170542	SERPINB9	74.8022	-1.1014	0.29516	-3.73153	0.000190322	0.0150301
ENSG00000071282	LMCD1	20.8318	3.3301	0.894947	3.72101	0.000198429	0.0155599
ENSG00000138193	PLCE1	36.1158	1.4785	0.397746	3.7172	0.000201441	0.0156857
ENSG00000143333	RGS16	191.228	4.44675	1.19913	3.7083	0.000208655	0.0161346
ENSG00000107130	NCS1	143.567	1.57013	0.425977	3.68596	0.000227839	0.0173766
ENSG00000163219	ARHGAP25	267.803	-1.01221	0.274568	-3.68657	0.000227297	0.0173766
ENSG00000135916	ITM2C	269.774	1.33462	0.363328	3.67332	0.000239422	0.0181358
ENSG00000105255	FSD1	16.9907	2.29864	0.626158	3.67102	0.000241588	0.0181763
ENSG00000138678	GPAT3	67.5303	-1.36111	0.372916	-3.64991	0.000262333	0.0196046
ENSG00000184792	OSBP2	29.897	1.68385	0.461636	3.64757	0.000264731	0.0196518
ENSG00000105374	NKG7	724.344	-1.20959	0.332023	-3.6431	0.000269376	0.0197275
ENSG00000123453	SARDH	21.8952	3.24581	0.891342	3.64149	0.000271065	0.0197275
ENSG00000124570	SERPINB6	90.6082	1.02538	0.281488	3.64272	0.000269771	0.0197275
ENSG00000064601	CTSA	72.5413	1.4626	0.402762	3.63142	0.000281871	0.0203269
ENSG00000117602	RCAN3	66.9161	1.29155	0.355756	3.63043	0.000282952	0.0203269
ENSG00000134996	OSTF1	658.401	-0.977083	0.26966	-3.62339	0.000290772	0.0207548
ENSG00000115825	PRKD3	182.446	0.978391	0.270444	3.61773	0.000297204	0.02103
ENSG00000133574	GIMAP4	291.946	-1.50663	0.416579	-3.61668	0.000298404	0.02103
ENSG00000166501	PRKCB	347.768	-0.878442	0.243055	-3.61417	0.000301311	0.0211012
ENSG00000104903	LYL1	16.4071	2.45227	0.680588	3.60316	0.00031437	0.0218782
ENSG00000166128	RAB8B	534.952	-0.748184	0.207892	-3.59891	0.000319552	0.0221007
ENSG00000172301	COPRS	74.0077	1.36917	0.383008	3.57478	0.000350521	0.0240929
ENSG00000075420	FNDC3B	75.2048	-0.991789	0.27823	-3.56463	0.000364369	0.0247949
ENSG00000205683	DPF3	40.7447	-1.66795	0.467994	-3.56404	0.000365188	0.0247949
ENSG00000139187	KLRG1	105.819	-1.43071	0.40226	-3.55667	0.000375579	0.0253459
ENSG00000139687	RB1	203.57	-0.901739	0.253713	-3.55417	0.000379169	0.025434
ENSG00000177272	KCNA3	204.166	-1.33056	0.374674	-3.55125	0.000383401	0.0255639
ENSG00000074706	IPCEF1	72.7702	-1.61664	0.456822	-3.53888	0.00040183	0.0265848
ENSG00000146426	TIAM2	89.1226	1.07629	0.304226	3.53779	0.000403487	0.0265848
ENSG00000135604	STX11	82.5653	-1.26407	0.357915	-3.53175	0.000412821	0.026887
ENSG00000138758	SEPTIN11	242.368	-0.710794	0.201261	-3.5317	0.000412903	0.026887
ENSG00000114346	ECT2	274.156	-0.879304	0.249171	-3.52891	0.000417275	0.0270137
ENSG00000102316	MAGED2	164.979	0.806583	0.228762	3.52586	0.000422106	0.0271685
ENSG00000104043	ATP8B4	447.362	-0.836264	0.238007	-3.51361	0.000442058	0.0282892
ENSG00000015133	CCDC88C	332.302	-0.690166	0.196547	-3.51145	0.000445666	0.0283571
ENSG00000102245	CD40LG	66.7643	-1.15504	0.329821	-3.50202	0.000461751	0.0288854
ENSG00000136286	MYO1G	1372.08	-0.647775	0.18493	-3.50282	0.000460367	0.0288854
ENSG00000147459	DOCK5	12.6324	-2.60834	0.744646	-3.50279	0.000460413	0.0288854
ENSG00000240891	PLCXD2	215.103	0.728639	0.208376	3.49675	0.00047097	0.0292975
ENSG00000113273	ARSB	107.528	0.869709	0.249193	3.49011	0.000482827	0.029786
ENSG00000183918	SH2D1A	423.85	-0.611853	0.175348	-3.48936	0.000484174	0.029786
ENSG00000100036	SLC35E4	47.7525	1.49913	0.430171	3.48496	0.000492214	0.0301143
ENSG00000006451	RALA	66.8637	1.03207	0.296487	3.48099	0.000499571	0.0303856
ENSG00000150527	MIA2	101.103	-0.936944	0.269265	-3.47963	0.000502106	0.0303856
ENSG00000120913	PDLIM2	42.061	-1.57792	0.454477	-3.47194	0.000516708	0.0311002
ENSG00000104970	KIR3DX1	12.5037	-2.35211	0.678023	-3.46907	0.00052226	0.0312654
ENSG00000142173	COL6A2	17.583	2.93718	0.847331	3.46639	0.000527496	0.03141
ENSG00000103522	IL21R	113.799	0.898652	0.25939	3.46448	0.000531253	0.0314655
ENSG00000101665	SMAD7	138.949	0.801033	0.231309	3.46304	0.000534111	0.0314673
ENSG00000112576	CCND3	509.325	-1.13672	0.328723	-3.45798	0.000544235	0.031895
ENSG00000168234	TTC39C	155.269	0.915138	0.264946	3.45406	0.000552215	0.0321933
ENSG00000143702	CEP170	77.1205	1.08656	0.31549	3.44404	0.000573095	0.0330643
ENSG00000167548	KMT2D	278.013	-0.689589	0.200166	-3.44509	0.000570867	0.0330643
ENSG00000173559	NABP1	149.62	-0.898986	0.261179	-3.44203	0.00057736	0.0331387
ENSG00000164684	ZNF704	13.9077	3.24974	0.945108	3.43848	0.00058498	0.0332335
ENSG00000179456	ZBTB18	38.0549	1.40729	0.409119	3.4398	0.000582147	0.0332335
ENSG00000134278	SPIRE1	22.7322	1.76972	0.515934	3.43012	0.000603303	0.0341004
ENSG00000100379	KCTD17	77.8316	1.46108	0.426616	3.4248	0.000615244	0.0344258
ENSG00000162337	LRP5	69.5339	1.41521	0.413185	3.42514	0.00061449	0.0344258
ENSG00000118308	LRMP	36.7845	-1.27253	0.372211	-3.41883	0.000628899	0.0347312
ENSG00000172215	CXCR6	314.692	-0.966122	0.282485	-3.42008	0.00062602	0.0347312
ENSG00000174004	NRROS	97.7974	-1.07187	0.313566	-3.41833	0.000630059	0.0347312
ENSG00000011590	ZBTB32	90.9069	-1.00277	0.295223	-3.39664	0.000682181	0.0372357
ENSG00000170522	ELOVL6	68.9618	-1.42893	0.420538	-3.39785	0.000679174	0.0372357
ENSG00000093072	ADA2	57.936	-1.38468	0.408035	-3.39353	0.000689989	0.0374782
ENSG00000043462	LCP2	353.93	0.638448	0.188231	3.39184	0.000694244	0.0375262
ENSG00000160255	ITGB2	1627.76	-1.27832	0.377408	-3.38711	0.000706339	0.0379956
ENSG00000150764	DIXDC1	124.596	1.66853	0.49314	3.38349	0.00071572	0.0383151
ENSG00000162496	DHRS3	24.9074	2.44021	0.72258	3.37707	0.000732612	0.0390318
ENSG00000073861	TBX21	234.518	-1.23777	0.369423	-3.35055	0.000806502	0.0427638
ENSG00000165209	STRBP	108.04	0.995208	0.297458	3.34571	0.000820713	0.0433111
ENSG00000121807	CCR2	629.294	-1.0918	0.326791	-3.34096	0.00083489	0.0436455
ENSG00000130766	SESN2	56.8838	-1.14062	0.341392	-3.34109	0.000834505	0.0436455
ENSG00000164120	HPGD	353.834	-0.943474	0.282791	-3.33629	0.000849045	0.0441781
ENSG00000173145	NOC3L	190.145	1.32326	0.396805	3.33479	0.000853633	0.0442102
ENSG00000140807	NKD1	9.40008	2.76623	0.829863	3.33336	0.000858051	0.0442333
ENSG00000136213	CHST12	165.772	-1.5008	0.451511	-3.32395	0.000887524	0.0455419
ENSG00000179750	APOBEC3B	26.5553	-1.97849	0.598234	-3.30722	0.000942256	0.0481285
ENSG00000135077	HAVCR2	231.803	-0.729336	0.220638	-3.30559	0.00094778	0.0481896
ENSG00000166963	MAP1A	20	1.72827	0.523196	3.30329	0.000955575	0.0483651
ENSG00000067113	PLPP1	21.9442	1.75118	0.532464	3.28882	0.00100607	0.0504622
ENSG00000126838	PZP	75.129	-1.93959	0.589542	-3.28999	0.00100191	0.0504622
ENSG00000259834	NA	102.214	-1.29802	0.395184	-3.28459	0.00102133	0.0509976
ENSG00000155760	FZD7	13.9364	3.44771	1.05088	3.28078	0.00103522	0.0512598
ENSG00000170525	PFKFB3	266.318	0.972401	0.296407	3.28062	0.00103578	0.0512598
ENSG00000168297	PXK	163.33	-0.945446	0.288555	-3.27649	0.00105106	0.0516297
ENSG00000188404	SELL	297.617	-1.29805	0.39622	-3.27609	0.00105253	0.0516297
ENSG00000064201	TSPAN32	36.5214	-1.85516	0.567427	-3.26943	0.00107766	0.0524137
ENSG00000111424	VDR	103.119	1.64408	0.502877	3.26936	0.00107793	0.0524137
ENSG00000100592	DAAM1	58.2131	1.02857	0.314805	3.26731	0.00108576	0.0525647
ENSG00000197442	MAP3K5	114.923	-0.822435	0.252173	-3.26139	0.00110869	0.0534426
ENSG00000176438	SYNE3	667.996	-0.610851	0.187692	-3.25453	0.00113579	0.0545132
ENSG00000119411	BSPRY	23.7269	-1.71241	0.52669	-3.25126	0.00114893	0.054907
ENSG00000141469	SLC14A1	18.8002	2.28234	0.702908	3.24699	0.00116631	0.0554995
ENSG00000171608	PIK3CD	756.816	-0.52622	0.162229	-3.24368	0.00117996	0.0559101
ENSG00000118564	FBXL5	179.125	-0.721306	0.222686	-3.23911	0.00119903	0.0565727
ENSG00000109452	INPP4B	219.306	-0.668794	0.20661	-3.237	0.00120795	0.0567535
ENSG00000104522	TSTA3	94.9963	0.862793	0.266897	3.23268	0.00122634	0.0573753
ENSG00000155903	RASA2	210.992	-0.867784	0.268742	-3.22906	0.00124199	0.0578641
ENSG00000213949	ITGA1	263.51	2.43933	0.756888	3.22283	0.00126929	0.0588899
ENSG00000225783	MIAT	151.23	0.936298	0.290648	3.22142	0.00127558	0.0589359
ENSG00000074966	TXK	34.4164	-1.5123	0.471289	-3.20887	0.00133258	0.0613151
ENSG00000172071	EIF2AK3	106.711	-0.879193	0.274689	-3.20068	0.00137103	0.062825
ENSG00000135503	ACVR1B	27.4152	1.49745	0.470163	3.18495	0.00144778	0.0660699
ENSG00000132405	TBC1D14	152.333	-0.746545	0.234837	-3.179	0.00147786	0.0671674
ENSG00000175066	GK5	119.162	-0.917184	0.289006	-3.17358	0.0015057	0.0681542
ENSG00000072736	NFATC3	193.285	-0.801709	0.252945	-3.1695	0.00152701	0.0688393
ENSG00000140545	MFGE8	50.5021	1.38539	0.43797	3.16321	0.00156039	0.0700603
ENSG00000164484	TMEM200A	45.04	1.15371	0.365717	3.15465	0.00160689	0.0718582
ENSG00000171132	PRKCE	156.091	-1.13859	0.361599	-3.14876	0.00163962	0.0730289
ENSG00000005812	FBXL3	107.512	0.825385	0.26225	3.14733	0.00164771	0.0730967
ENSG00000185477	GPRIN3	589.525	-0.881459	0.2803	-3.1447	0.0016626	0.0734645
ENSG00000141556	TBCD	231.014	0.776937	0.247216	3.14274	0.00167374	0.0735906
ENSG00000261971	NA	34.933	-1.24707	0.396917	-3.14188	0.00167867	0.0735906
ENSG00000198589	LRBA	744.639	0.694035	0.221678	3.13082	0.00174319	0.0761192
ENSG00000168653	NDUFS5	249.163	0.613682	0.196345	3.12554	0.00177481	0.0771974
ENSG00000049768	FOXP3	18.8027	2.17083	0.695327	3.12202	0.00179614	0.07722
ENSG00000096968	JAK2	149.926	-0.733383	0.234842	-3.12288	0.00179093	0.07722
ENSG00000226950	DANCR	44.5553	1.38621	0.443721	3.12405	0.00178378	0.07722
ENSG00000108669	CYTH1	374.799	-0.680504	0.219454	-3.10089	0.0019294	0.0826301
ENSG00000102524	TNFSF13B	13.473	1.91954	0.619712	3.09747	0.00195177	0.0832682
ENSG00000123933	MXD4	77.8159	0.936201	0.303035	3.08941	0.00200553	0.085235
ENSG00000123080	CDKN2C	152.871	-1.0037	0.325887	-3.0799	0.00207071	0.0873437
ENSG00000178209	PLEC	1438.02	1.06041	0.344303	3.07988	0.00207083	0.0873437
ENSG00000075702	WDR62	160.621	-0.8116	0.263954	-3.07478	0.00210659	0.0874393
ENSG00000168672	LRATD2	33.2206	-1.3101	0.425763	-3.07707	0.00209046	0.0874393
ENSG00000174749	FAM241A	35.0015	1.2208	0.397121	3.07412	0.00211124	0.0874393
ENSG00000198743	SLC5A3	795.314	0.639807	0.208102	3.07448	0.00210869	0.0874393
ENSG00000229989	NA	26.8645	-1.5668	0.509702	-3.07396	0.00211236	0.0874393
ENSG00000164167	LSM6	111.805	0.774447	0.252117	3.07178	0.0021279	0.0877561
ENSG00000178104	PDE4DIP	157.305	0.821909	0.268058	3.06616	0.00216827	0.0890913
ENSG00000108406	DHX40	97.8625	0.77324	0.252535	3.06191	0.00219931	0.0900344
ENSG00000048828	FAM120A	421.082	-0.556685	0.182357	-3.05272	0.00226778	0.0914917
ENSG00000149177	PTPRJ	245.719	-0.757172	0.247845	-3.05503	0.0022504	0.0914917
ENSG00000163359	COL6A3	18.7571	2.84894	0.932687	3.05455	0.002254	0.0914917
ENSG00000164171	ITGA2	116.089	-1.05173	0.344488	-3.05303	0.00226542	0.0914917
ENSG00000101445	PPP1R16B	598.994	0.7046	0.231345	3.04567	0.00232162	0.0933257
ENSG00000204217	BMPR2	60.8587	1.11785	0.367775	3.0395	0.00236975	0.0949178
ENSG00000158716	DUSP23	40.5672	1.17825	0.388043	3.03639	0.00239433	0.0955588
ENSG00000144711	IQSEC1	126.498	-1.15929	0.382311	-3.03233	0.00242673	0.0965058
ENSG00000282989	NA	15.7166	-1.84342	0.608635	-3.02878	0.00245542	0.0972994
ENSG00000131149	GSE1	67.1412	-0.918987	0.303898	-3.024	0.00249459	0.0984729
ENSG00000198055	GRK6	174.038	-0.805044	0.266305	-3.02301	0.00250272	0.0984729
ENSG00000139926	FRMD6	22.7548	1.52074	0.503385	3.02102	0.00251922	0.0987728
ENSG00000025708	TYMP	76.5624	0.945014	0.313489	3.0145	0.002574	0.0991745
ENSG00000089692	LAG3	109.26	-0.739419	0.245254	-3.01491	0.00257057	0.0991745
ENSG00000129355	CDKN2D	41.1055	-1.30599	0.433047	-3.01581	0.00256293	0.0991745
ENSG00000172795	DCP2	590.716	-0.771623	0.255932	-3.01495	0.00257018	0.0991745
ENSG00000205268	PDE7A	422.355	-0.668778	0.221679	-3.01687	0.00255397	0.0991745
ENSG00000172673	THEMIS	431.928	-0.766813	0.254796	-3.00951	0.00261667	0.100471
ENSG00000263069	RNF213-AS1	98.6119	-1.01677	0.338021	-3.00801	0.00262966	0.100623
ENSG00000106952	TNFSF8	11.7831	-2.72197	0.907282	-3.00014	0.00269857	0.102206
ENSG00000117868	ESYT2	576.282	-0.658375	0.219393	-3.00089	0.00269189	0.102206
ENSG00000214022	REPIN1	93.1347	0.772627	0.257436	3.00124	0.00268885	0.102206
ENSG00000107738	VSIR	96.7811	-1.55621	0.519508	-2.99555	0.00273953	0.103406
ENSG00000176834	VSIG10	12.3849	1.93398	0.64585	2.99448	0.00274917	0.103419
ENSG00000077238	IL4R	367.024	0.618042	0.206554	2.99215	0.00277019	0.103749
ENSG00000086289	EPDR1	38.5069	1.15477	0.386025	2.99145	0.00277658	0.103749
ENSG00000123159	GIPC1	60.6997	1.04658	0.3515	2.97747	0.00290637	0.108236
ENSG00000184014	DENND5A	29.4579	2.24601	0.754917	2.97518	0.00292819	0.108685
ENSG00000155629	PIK3AP1	105.551	-0.991022	0.333512	-2.97148	0.00296372	0.109638
ENSG00000101745	ANKRD12	216.94	-0.710638	0.239447	-2.96783	0.00299914	0.110581
ENSG00000122877	EGR2	34.5555	2.37641	0.801276	2.96578	0.00301921	0.110836
ENSG00000143870	PDIA6	811.913	0.549724	0.185448	2.9643	0.00303372	0.110836
ENSG00000177374	HIC1	14.7955	-2.35152	0.79334	-2.96408	0.00303592	0.110836
ENSG00000196352	CD55	72.3457	-0.860099	0.290427	-2.96149	0.00306152	0.111405
ENSG00000185920	PTCH1	35.2365	-2.11267	0.714037	-2.95877	0.00308873	0.112029
ENSG00000150938	CRIM1	346.445	-2.206	0.746515	-2.95506	0.00312608	0.113016
ENSG00000196814	MVB12B	37.7095	-1.61367	0.546817	-2.95101	0.00316733	0.114137
ENSG00000185201	IFITM2	18.9626	-1.65754	0.56224	-2.94809	0.0031974	0.114849
ENSG00000188522	FAM83G	22.7917	1.54568	0.524719	2.94573	0.00322189	0.115356
ENSG00000173083	HPSE	28.268	-1.55011	0.527071	-2.94099	0.0032716	0.116469
ENSG00000177301	KCNA2	13.4958	-1.96571	0.668432	-2.94078	0.0032739	0.116469
ENSG00000096717	SIRT1	138.045	0.678136	0.230728	2.93912	0.0032915	0.116723
ENSG00000152582	SPEF2	73.3745	0.920008	0.314104	2.92899	0.0034006	0.120209
ENSG00000072786	STK10	780.754	-0.920689	0.314634	-2.92622	0.00343104	0.120502
ENSG00000102575	ACP5	26.5093	1.59808	0.546318	2.92519	0.00344247	0.120502
ENSG00000111859	NEDD9	237.685	-0.590974	0.20209	-2.92431	0.00345219	0.120502
ENSG00000147872	PLIN2	160.012	0.702641	0.240141	2.92595	0.00343404	0.120502
ENSG00000031081	ARHGAP31	61.2391	1.84425	0.632005	2.91809	0.00352183	0.122549
ENSG00000117091	CD48	160.624	-0.961902	0.33001	-2.91477	0.00355955	0.123475
ENSG00000049089	COL9A2	21.9985	2.38312	0.818175	2.91273	0.00358286	0.123514
ENSG00000064763	FAR2	57.7491	-1.02979	0.35354	-2.9128	0.00358203	0.123514
ENSG00000132199	ENOSF1	206.195	-0.714506	0.245518	-2.91019	0.00361204	0.123873
ENSG00000167552	TUBA1A	341.813	0.680722	0.233933	2.90989	0.0036155	0.123873
ENSG00000152518	ZFP36L2	116.604	0.836617	0.288005	2.90486	0.00367413	0.125495
ENSG00000140284	SLC27A2	150.875	0.745164	0.257072	2.89866	0.00374762	0.127614
ENSG00000156931	VPS8	201.442	0.741832	0.256542	2.89166	0.00383216	0.130095
ENSG00000060237	WNK1	544.846	-0.631648	0.219519	-2.87742	0.00400944	0.135699
ENSG00000265206	NA	90.6437	-0.900869	0.31329	-2.87551	0.00403376	0.136109
ENSG00000107771	CCSER2	189.265	0.602355	0.209697	2.87249	0.00407246	0.136587
ENSG00000115935	WIPF1	349.676	-0.599018	0.20853	-2.87258	0.00407138	0.136587
ENSG00000080200	CRYBG3	31.7928	1.14322	0.399898	2.85877	0.00425281	0.142207
ENSG00000096092	TMEM14A	57.3504	0.916697	0.32127	2.85335	0.00432609	0.144225
ENSG00000106948	AKNA	918.33	-0.712706	0.249971	-2.85116	0.00435604	0.144789
ENSG00000109943	CRTAM	24.1588	2.3665	0.831836	2.84491	0.00444233	0.146781
ENSG00000124831	LRRFIP1	524.508	-0.714105	0.250997	-2.84507	0.00444014	0.146781
ENSG00000133639	BTG1	232.66	0.666567	0.23467	2.84044	0.00450511	0.148415
ENSG00000233093	LINC00892	112.596	-0.825381	0.290784	-2.83846	0.00453312	0.148898
ENSG00000243927	MRPS6	82.2624	0.764216	0.269569	2.83496	0.00458316	0.150098
ENSG00000131669	NINJ1	66.1888	1.15011	0.407188	2.82453	0.00473503	0.154618
ENSG00000171862	PTEN	398.062	-0.544331	0.192963	-2.8209	0.00478891	0.15592
ENSG00000169583	CLIC3	10.1501	2.12276	0.753488	2.81724	0.00484377	0.157246
ENSG00000135069	PSAT1	211.079	-0.798527	0.283614	-2.81554	0.00486948	0.157621
ENSG00000139722	VPS37B	33.5926	-1.2229	0.434925	-2.81175	0.00492732	0.159031
ENSG00000177150	FAM210A	92.087	0.726039	0.258414	2.8096	0.00496033	0.159634
ENSG00000163191	S100A11	60.3335	0.857644	0.305465	2.80767	0.00499011	0.160129
ENSG00000106723	SPIN1	190.8	-0.575439	0.205167	-2.80474	0.00503575	0.160668
ENSG00000183688	RFLNB	192.319	-0.863003	0.30769	-2.80478	0.00503504	0.160668
ENSG00000163788	SNRK	191.182	-0.581658	0.20749	-2.8033	0.00505824	0.160767
ENSG00000171522	PTGER4	300.882	-0.776866	0.277185	-2.8027	0.00506772	0.160767
ENSG00000003400	CASP10	98.0307	-0.924392	0.331136	-2.79158	0.0052451	0.165921
ENSG00000185338	SOCS1	157.958	0.624149	0.223849	2.78827	0.00529911	0.167155
ENSG00000231721	LINC-PINT	365.748	0.864681	0.310263	2.78693	0.00532105	0.167372
ENSG00000211450	SELENOH	145.497	0.66699	0.239738	2.78217	0.00539973	0.169369
ENSG00000138029	HADHB	176.058	0.660814	0.237936	2.77727	0.00548178	0.170979
ENSG00000154122	ANKH	195.912	0.58677	0.211231	2.77786	0.00547183	0.170979
ENSG00000027075	PRKCH	655.703	-0.776851	0.28042	-2.77031	0.00560023	0.174186
ENSG00000133059	DSTYK	102.707	-0.736445	0.266099	-2.76756	0.00564777	0.174837
ENSG00000152784	PRDM8	89.6029	-0.742222	0.268213	-2.76728	0.00565258	0.174837
ENSG00000105677	TMEM147	44.5658	0.940646	0.340224	2.76479	0.005696	0.175365
ENSG00000163104	SMARCAD1	193.944	0.576933	0.208694	2.76449	0.00570114	0.175365
ENSG00000175354	PTPN2	122.461	-0.717521	0.260255	-2.75699	0.00583357	0.178453
ENSG00000198804	COX1	2024.54	0.449242	0.162942	2.75707	0.00583213	0.178453
ENSG00000143458	GABPB2	100.325	-0.786214	0.285569	-2.75315	0.00590254	0.180068
ENSG00000135185	TMEM243	118.286	0.80966	0.294252	2.75159	0.00593075	0.180294
ENSG00000139318	DUSP6	130.237	-0.6326	0.229957	-2.75095	0.00594235	0.180294
ENSG00000177181	RIMKLA	12.0178	2.10223	0.767281	2.73985	0.00614681	0.185991
ENSG00000196358	NTNG2	25.0254	-1.3185	0.481773	-2.73677	0.00620451	0.186219
ENSG00000203709	NA	56.8755	-1.19822	0.437726	-2.73737	0.0061932	0.186219
ENSG00000229692	NA	43.0325	-1.07934	0.394339	-2.73709	0.00619855	0.186219
ENSG00000111817	DSE	14.3806	1.58999	0.583102	2.72677	0.00639574	0.190703
ENSG00000163975	MELTF	24.792	1.40699	0.516003	2.72672	0.00639679	0.190703
ENSG00000198712	COX2	445.938	0.475355	0.17436	2.72628	0.00640528	0.190703
ENSG00000137338	PGBD1	17.3951	1.59032	0.583581	2.7251	0.00642814	0.190873
ENSG00000138166	DUSP5	124.497	-0.665541	0.244435	-2.72278	0.00647354	0.19171
ENSG00000169047	IRS1	29.5949	1.13559	0.417568	2.71953	0.00653749	0.19309
ENSG00000183484	GPR132	139.49	0.615791	0.226744	2.7158	0.00661164	0.194764
ENSG00000189079	ARID2	199.119	-0.632615	0.233105	-2.71386	0.00665043	0.195389
ENSG00000227039	ITGB2-AS1	8.56863	-2.22152	0.819467	-2.71093	0.00670954	0.196607
ENSG00000263426	NA	156.696	-0.765078	0.282356	-2.70962	0.006736	0.196865
ENSG00000120137	PANK3	441.71	-0.489765	0.18094	-2.70678	0.00679393	0.198038
ENSG00000023171	GRAMD1B	292.244	-0.538932	0.199646	-2.69944	0.00694568	0.201932
ENSG00000169508	GPR183	44.7398	1.2565	0.465925	2.69678	0.00700137	0.203022
ENSG00000115020	PIKFYVE	213.394	-0.573076	0.212716	-2.69409	0.00705812	0.204136
ENSG00000101347	SAMHD1	372.005	-0.993695	0.369072	-2.69242	0.00709366	0.204632
ENSG00000145982	FARS2	132.077	0.776692	0.2886	2.69124	0.00711871	0.204824
ENSG00000232979	NA	10.2892	-1.89984	0.708202	-2.68263	0.00730458	0.20963
ENSG00000184371	CSF1	150.321	0.88292	0.329882	2.67647	0.0074402	0.212767
ENSG00000213222	NA	10.5779	1.96147	0.733005	2.67594	0.00745209	0.212767
ENSG00000135749	PCNX2	98.1127	0.811587	0.303522	2.6739	0.00749757	0.213518
ENSG00000126457	PRMT1	621.754	0.802976	0.300429	2.67276	0.00752289	0.213692
ENSG00000073849	ST6GAL1	173.31	-0.634248	0.237543	-2.67004	0.00758424	0.214355
ENSG00000163659	TIPARP	226.559	-0.620313	0.232325	-2.67002	0.00758473	0.214355
ENSG00000102312	PORCN	32.3822	-1.1015	0.412781	-2.66848	0.00761947	0.214792
ENSG00000251562	MALAT1	4574.59	-0.722466	0.27096	-2.66632	0.00766865	0.215632
ENSG00000185905	C16orf54	102.601	-0.899714	0.337747	-2.66387	0.00772483	0.216665
ENSG00000170955	CAVIN3	38.7413	3.12857	1.17643	2.65937	0.00782859	0.219023
ENSG00000176845	METRNL	95.3058	-1.00098	0.377207	-2.65366	0.00796229	0.222206
ENSG00000065923	SLC9A7	183.018	0.895273	0.337482	2.6528	0.00798276	0.22222
ENSG00000105287	PRKD2	87.3224	-0.757954	0.285962	-2.65054	0.00803636	0.222599
ENSG00000130222	GADD45G	28.9426	1.52108	0.573857	2.65063	0.00803413	0.222599
ENSG00000140332	TLE3	212.828	0.568853	0.214802	2.64827	0.00809058	0.223545
ENSG00000074356	NCBP3	241.398	0.548433	0.207498	2.64308	0.00821561	0.226438
ENSG00000112679	DUSP22	100.796	-0.748323	0.283588	-2.63877	0.00832081	0.228771
ENSG00000103174	NAGPA	27.6464	1.1484	0.435646	2.63609	0.00838665	0.230013
ENSG00000100628	ASB2	84.2572	-1.2185	0.462727	-2.63331	0.00845573	0.230207
ENSG00000113070	HBEGF	37.3591	-1.49379	0.567137	-2.63392	0.00844056	0.230207
ENSG00000169692	AGPAT2	63.8389	0.8438	0.320287	2.63451	0.00842587	0.230207
ENSG00000164308	ERAP2	214.71	-0.626991	0.238287	-2.63125	0.00850725	0.231045
ENSG00000141655	TNFRSF11A	151.362	0.715595	0.272056	2.63032	0.00853046	0.231111
ENSG00000167286	CD3D	509.415	0.443619	0.168742	2.62898	0.00856409	0.231459
ENSG00000067225	PKM	4460.67	0.445559	0.169584	2.62735	0.00860517	0.232006
ENSG00000115607	IL18RAP	100.265	-0.798924	0.304229	-2.62606	0.00863793	0.232327
ENSG00000139289	PHLDA1	265.706	-0.882819	0.336306	-2.62504	0.00866378	0.232461
ENSG00000146535	GNA12	64.5699	0.792172	0.302354	2.62001	0.0087926	0.23535
ENSG00000117280	RAB29	134.796	-0.835582	0.319378	-2.61628	0.00888929	0.2368
ENSG00000198561	CTNND1	22.0172	1.35931	0.51944	2.61687	0.00887414	0.2368
ENSG00000184988	TMEM106A	17.5028	-1.36324	0.521349	-2.61483	0.00892715	0.237241
ENSG00000125740	FOSB	48.7593	-1.21781	0.466437	-2.61087	0.00903123	0.238866
ENSG00000231607	DLEU2	54.3317	-0.841922	0.322447	-2.61104	0.00902681	0.238866
ENSG00000119801	YPEL5	79.8731	1.11071	0.426579	2.60377	0.00922044	0.243293
ENSG00000076248	UNG	215.883	0.543163	0.20886	2.60061	0.00930592	0.243882
ENSG00000155980	KIF5A	10.875	2.39242	0.920267	2.59971	0.00933038	0.243882
ENSG00000213064	SFT2D2	345.227	-0.579924	0.223072	-2.59971	0.00933024	0.243882
ENSG00000226380	NA	97.4173	0.893663	0.343727	2.59992	0.00932446	0.243882
ENSG00000104381	GDAP1	31.4963	1.14166	0.441157	2.58787	0.00965712	0.251243
ENSG00000105339	DENND3	392.276	-0.703611	0.271884	-2.58791	0.00965614	0.251243
ENSG00000110665	C11orf21	82.5459	-1.1704	0.452804	-2.58479	0.00974392	0.25291
ENSG00000160360	GPSM1	26.3448	1.27347	0.493303	2.58151	0.00983677	0.254136
ENSG00000169239	CA5B	28.7495	-1.27788	0.494897	-2.5821	0.00981998	0.254136
ENSG00000178127	NDUFV2	55.8555	-0.923353	0.357832	-2.58041	0.00986834	0.254361
ENSG00000180739	S1PR5	44.054	-1.67212	0.648369	-2.57896	0.00990977	0.254839
ENSG00000148053	NTRK2	29.2253	1.58414	0.615014	2.57578	0.0100014	0.256458
ENSG00000164924	YWHAZ	1658.9	-0.422642	0.164121	-2.57518	0.0100188	0.256458
ENSG00000128284	APOL3	314.435	-0.489736	0.190345	-2.57289	0.0100854	0.25757
ENSG00000104341	LAPTM4B	89.4707	0.785782	0.305656	2.57081	0.0101462	0.25853
ENSG00000053524	MCF2L2	41.124	1.05478	0.410755	2.5679	0.0102317	0.260114
ENSG00000010165	EEF1AKNMT	153.76	0.607773	0.236888	2.56566	0.010298	0.261204
ENSG00000084112	SSH1	121.573	-0.603129	0.23547	-2.56138	0.0104257	0.263842
ENSG00000245105	A2M-AS1	19.3845	-1.61645	0.631536	-2.55956	0.0104805	0.264626
ENSG00000196218	RYR1	16.4537	1.62795	0.636309	2.55842	0.0105149	0.264894
ENSG00000141682	PMAIP1	226.38	1.00324	0.392927	2.55325	0.0106723	0.267641
ENSG00000159784	FAM131B	16.6833	1.49128	0.58425	2.55248	0.010696	0.267641
ENSG00000198740	ZNF652	120.144	-1.00936	0.395416	-2.55266	0.0106903	0.267641
ENSG00000089220	PEBP1	410.531	0.710858	0.27869	2.55071	0.0107503	0.267796
ENSG00000136982	DSCC1	121.043	-0.643971	0.25246	-2.55078	0.0107481	0.267796
ENSG00000067445	TRO	8.39109	2.16144	0.84809	2.5486	0.0108156	0.268821
ENSG00000111843	TMEM14C	88.0087	0.793406	0.311837	2.5443	0.0109497	0.269326
ENSG00000119537	KDSR	106.578	0.797616	0.313505	2.54419	0.0109531	0.269326
ENSG00000160593	JAML	300.788	0.915379	0.359602	2.54554	0.010911	0.269326
ENSG00000168280	KIF5C	61.4315	0.899671	0.353564	2.54458	0.0109409	0.269326
ENSG00000184922	FMNL1	211.891	-0.590032	0.231924	-2.54407	0.0109569	0.269326
ENSG00000141524	TMC6	488.506	-0.507233	0.199531	-2.54213	0.0110179	0.27023
ENSG00000185340	GAS2L1	11.6995	-1.75567	0.693847	-2.53033	0.0113954	0.278874
ENSG00000140853	NLRC5	359.979	0.494466	0.195495	2.52931	0.0114288	0.279079
ENSG00000044115	CTNNA1	304.604	0.484599	0.192207	2.52123	0.0116945	0.280365
ENSG00000052749	RRP12	100.877	0.795726	0.315573	2.52153	0.0116845	0.280365
ENSG00000087842	PIR	32.6314	-1.03727	0.41148	-2.52082	0.0117081	0.280365
ENSG00000109062	SLC9A3R1	410.23	-0.527714	0.209162	-2.52299	0.0116361	0.280365
ENSG00000130775	THEMIS2	81.3544	-0.838223	0.332116	-2.52389	0.0116064	0.280365
ENSG00000154978	VOPP1	189.345	0.979188	0.38803	2.52349	0.0116197	0.280365
ENSG00000173457	PPP1R14B	219.534	0.95719	0.379415	2.5228	0.0116423	0.280365
ENSG00000198759	EGFL6	56.294	-1.46728	0.581405	-2.52368	0.0116133	0.280365
ENSG00000284669	NA	41.5721	1.06969	0.423965	2.52306	0.0116338	0.280365
ENSG00000099814	CEP170B	16.5949	1.71466	0.681215	2.51707	0.0118336	0.282744
ENSG00000119314	PTBP3	685.912	-0.475328	0.188897	-2.51634	0.0118582	0.282744
ENSG00000105429	MEGF8	89.6913	0.673504	0.268083	2.51229	0.0119949	0.285392
ENSG00000130592	LSP1	814.357	0.439147	0.174946	2.51019	0.0120667	0.285879
ENSG00000137078	SIT1	132.453	-0.710879	0.283122	-2.51086	0.0120439	0.285879
ENSG00000116857	TMEM9	31.2956	1.00924	0.402293	2.50871	0.0121171	0.286464
ENSG00000106683	LIMK1	151.814	0.624116	0.248928	2.50722	0.0121684	0.287067
ENSG00000189319	FAM53B	142.9	-0.976922	0.390018	-2.50481	0.0122518	0.288421
ENSG00000167895	TMC8	326.053	-0.486783	0.194481	-2.50298	0.0123152	0.289304
ENSG00000260711	NA	17.2349	-1.57661	0.631137	-2.49806	0.0124877	0.292737
ENSG00000198879	SFMBT2	229.529	-0.768765	0.308002	-2.49597	0.0125613	0.293845
ENSG00000123411	IKZF4	39.5608	1.42909	0.573015	2.49399	0.0126317	0.294513
ENSG00000148400	NOTCH1	495.594	0.518342	0.208042	2.49153	0.0127196	0.294513
ENSG00000171314	PGAM1	942.784	0.410142	0.164619	2.49146	0.0127221	0.294513
ENSG00000186716	BCR	308.789	-0.900556	0.36115	-2.49358	0.0126463	0.294513
ENSG00000189233	NUGGC	59.9834	-1.18535	0.475601	-2.49233	0.0126908	0.294513
ENSG00000184007	PTP4A2	739.53	-0.596244	0.239799	-2.48644	0.012903	0.298081
ENSG00000126216	TUBGCP3	131.255	-0.627176	0.252718	-2.48173	0.0130748	0.298634
ENSG00000139112	GABARAPL1	142.441	0.625813	0.252205	2.48137	0.0130879	0.298634
ENSG00000154734	ADAMTS1	118.421	-1.18119	0.475882	-2.48211	0.0130608	0.298634
ENSG00000163349	HIPK1	330.465	-0.524256	0.211135	-2.48304	0.0130268	0.298634
ENSG00000169252	ADRB2	60.2195	-1.52399	0.613934	-2.48234	0.0130522	0.298634
ENSG00000285106	NA	25.7915	1.23687	0.497936	2.484	0.0129916	0.298634
ENSG00000060558	GNA15	145.246	-0.595276	0.240302	-2.4772	0.0132417	0.301527
ENSG00000198945	L3MBTL3	50.8606	-0.788867	0.319057	-2.4725	0.0134173	0.304901
ENSG00000078177	N4BP2	189.318	-0.612835	0.248089	-2.47022	0.0135029	0.306182
ENSG00000197471	SPN	1129.5	-0.541172	0.219139	-2.46954	0.0135287	0.306182
ENSG00000280248	NA	30.2332	-1.13982	0.462277	-2.46567	0.0136756	0.30888
ENSG00000115339	GALNT3	131.339	-0.738759	0.29982	-2.46401	0.0137392	0.309688
ENSG00000080822	CLDND1	651.404	-0.446184	0.181174	-2.46273	0.0137883	0.309741
ENSG00000108819	PPP1R9B	292.722	-0.460754	0.187256	-2.46055	0.0138723	0.309741
ENSG00000133302	SLF1	201.079	-0.58158	0.23652	-2.4589	0.0139363	0.309741
ENSG00000162654	GBP4	228.48	-0.529873	0.215213	-2.46209	0.0138132	0.309741
ENSG00000164050	PLXNB1	11.3459	2.06299	0.838798	2.45945	0.0139149	0.309741
ENSG00000171101	SIGLEC17P	19.745	-1.71934	0.699079	-2.45943	0.0139158	0.309741
ENSG00000182557	SPNS3	55.6236	-0.79985	0.325178	-2.45973	0.0139041	0.309741
ENSG00000101856	PGRMC1	178.412	0.564503	0.229861	2.45584	0.0140554	0.310091
ENSG00000144655	CSRNP1	56.2068	0.803337	0.327038	2.4564	0.0140337	0.310091
ENSG00000151914	DST	18.6106	1.44839	0.589824	2.45564	0.0140634	0.310091
ENSG00000160050	CCDC28B	35.802	-1.02891	0.418782	-2.45691	0.014014	0.310091
ENSG00000054282	SDCCAG8	29.978	1.04187	0.424509	2.45429	0.0141162	0.31064
ENSG00000109685	NSD2	983.516	-0.524926	0.21415	-2.45121	0.0142377	0.31208
ENSG00000155090	KLF10	50.1565	0.990372	0.403938	2.45179	0.0142146	0.31208
ENSG00000145703	IQGAP2	432.368	-0.759079	0.309888	-2.44952	0.0143046	0.312866
ENSG00000163513	TGFBR2	163.152	-0.661586	0.270235	-2.44818	0.0143578	0.312866
ENSG00000171617	ENC1	19.2981	1.59552	0.65166	2.44839	0.0143494	0.312866
ENSG00000141506	PIK3R5	134.664	-0.806987	0.330019	-2.44527	0.0144742	0.314786
ENSG00000157557	ETS2	92.1403	1.04323	0.426983	2.44325	0.0145555	0.315937
ENSG00000049239	H6PD	138.015	0.604569	0.247917	2.4386	0.0147443	0.317303
ENSG00000068831	RASGRP2	140.887	-1.02724	0.42133	-2.4381	0.0147648	0.317303
ENSG00000106070	GRB10	21.3518	1.34126	0.550066	2.43836	0.0147542	0.317303
ENSG00000107282	APBA1	10.6611	-2.07437	0.851024	-2.4375	0.0147894	0.317303
ENSG00000117450	PRDX1	710.001	0.718063	0.294484	2.43838	0.0147534	0.317303
ENSG00000229474	PATL2	40.6676	-1.07462	0.440309	-2.4406	0.0146627	0.317303
ENSG00000257093	DENND11	263.716	1.75268	0.719317	2.4366	0.0148262	0.31748
ENSG00000065989	PDE4A	44.964	-1.39824	0.574264	-2.43484	0.0148985	0.317806
ENSG00000136295	TTYH3	67.8084	1.13285	0.465241	2.43497	0.0148928	0.317806
ENSG00000214851	LINC00612	30.81	-1.86088	0.764524	-2.43404	0.0149312	0.317895
ENSG00000115008	IL1A	20.0005	2.20189	0.907901	2.42525	0.0152978	0.325079
ENSG00000008513	ST3GAL1	328.405	-0.814972	0.336792	-2.41981	0.0155287	0.329356
ENSG00000101849	TBL1X	115.302	-0.773906	0.320467	-2.41493	0.0157381	0.332532
ENSG00000124126	PREX1	646.847	-0.697918	0.288977	-2.41513	0.0157297	0.332532
ENSG00000165030	NFIL3	77.754	-0.669125	0.277252	-2.41342	0.0158037	0.333285
ENSG00000144136	SLC20A1	378.109	-0.531236	0.220428	-2.41002	0.0159517	0.335136
ENSG00000181191	PJA1	79.7822	0.668178	0.277197	2.41048	0.0159315	0.335136
ENSG00000127528	KLF2	34.41	-3.38122	1.404	-2.40828	0.0160278	0.336101
ENSG00000249896	NA	9.1769	1.84424	0.766574	2.40583	0.0161359	0.337732
ENSG00000151726	ACSL1	89.5276	0.943027	0.392136	2.40485	0.0161792	0.337852
ENSG00000234964	NA	29.2881	1.07363	0.446541	2.40433	0.0162024	0.337852
ENSG00000133657	ATP13A3	420.846	-0.480505	0.200373	-2.39805	0.0164827	0.342016
ENSG00000133985	TTC9	26.9387	-1.06149	0.442694	-2.39779	0.0164942	0.342016
ENSG00000181215	C4orf50	18.5937	1.39156	0.580132	2.3987	0.0164535	0.342016
ENSG00000068796	KIF2A	423.963	-0.428312	0.178834	-2.39502	0.0166195	0.343446
ENSG00000110660	SLC35F2	145.045	1.01286	0.422922	2.3949	0.0166248	0.343446
ENSG00000166133	RPUSD2	58.5385	0.723917	0.302837	2.39045	0.0168276	0.346992
ENSG00000167851	CD300A	64.5468	-3.03957	1.27235	-2.38894	0.0168971	0.34778
ENSG00000133943	DGLUCY	173.906	-0.596305	0.24996	-2.3856	0.0170511	0.350303
ENSG00000158710	TAGLN2	879.264	0.459231	0.192713	2.38298	0.0171729	0.352156
ENSG00000155893	PXYLP1	37.5896	0.934524	0.392381	2.38168	0.0172341	0.35276
ENSG00000009694	TENM1	69.406	-0.771215	0.324204	-2.37879	0.0173695	0.354611
ENSG00000159674	SPON2	46.7672	-0.798431	0.335702	-2.3784	0.0173882	0.354611
ENSG00000162923	WDR26	189.72	-0.494645	0.20819	-2.37592	0.017505	0.356341
ENSG00000101224	CDC25B	264.254	-0.894754	0.376981	-2.37347	0.0176217	0.357495
ENSG00000101412	E2F1	220.073	-0.469428	0.197789	-2.37338	0.0176259	0.357495
ENSG00000130559	CAMSAP1	104.428	0.600149	0.253071	2.37147	0.0177175	0.358699
ENSG00000122545	SEPTIN7	600.729	0.458816	0.193592	2.37001	0.0177875	0.359462
ENSG00000137841	PLCB2	98.3839	-0.633892	0.267695	-2.36796	0.0178864	0.360807
ENSG00000087077	TRIP6	53.1295	0.826898	0.349363	2.36687	0.0179392	0.361217
ENSG00000124256	ZBP1	17.2041	-1.91597	0.81064	-2.36353	0.0181017	0.363832
ENSG00000067369	TP53BP1	120.266	0.663762	0.281125	2.36109	0.0182213	0.364917
ENSG00000130005	GAMT	29.2799	1.07771	0.456426	2.3612	0.0182157	0.364917
ENSG00000165312	OTUD1	32.1834	-0.951882	0.40404	-2.35591	0.0184775	0.369385
ENSG00000147251	DOCK11	287.566	-0.539749	0.229172	-2.35521	0.0185121	0.369413
ENSG00000088305	DNMT3B	31.2005	1.09583	0.465483	2.35418	0.0185634	0.369773
ENSG00000142185	TRPM2	14.9303	-1.36183	0.579237	-2.35108	0.0187189	0.372206
ENSG00000124193	SRSF6	357.344	0.52184	0.222228	2.34822	0.0188634	0.372419
ENSG00000136250	AOAH	146.833	-0.690221	0.293921	-2.34832	0.0188581	0.372419
ENSG00000166025	AMOTL1	8.52595	2.0891	0.889226	2.34934	0.0188067	0.372419
ENSG00000205593	DENND6B	10.5145	1.60913	0.684705	2.35011	0.0187677	0.372419
ENSG00000105717	PBX4	33.0836	-0.921255	0.392612	-2.34648	0.0189519	0.373504
ENSG00000051825	MPHOSPH9	267.365	-0.644157	0.275056	-2.34191	0.0191851	0.376103
ENSG00000170638	TRABD	223.177	0.486533	0.207699	2.34249	0.0191556	0.376103
ENSG00000196850	PPTC7	71.9059	-0.665812	0.284247	-2.34237	0.0191615	0.376103
ENSG00000005379	TSPOAP1	222.353	-0.614423	0.262472	-2.34091	0.0192367	0.376451
ENSG00000211445	GPX3	15.2048	1.29817	0.554883	2.33954	0.0193074	0.377171
ENSG00000180185	FAHD1	36.2555	0.865462	0.370158	2.33809	0.0193825	0.377976
ENSG00000002549	LAP3	430.036	0.400484	0.171757	2.33169	0.0197171	0.378534
ENSG00000074266	EED	325.451	0.794158	0.340218	2.33426	0.019582	0.378534
ENSG00000106799	TGFBR1	388.674	-0.544728	0.233299	-2.33489	0.0195493	0.378534
ENSG00000124942	AHNAK	3737.5	-0.69224	0.296676	-2.33332	0.0196315	0.378534
ENSG00000127418	FGFRL1	24.2743	1.10338	0.473077	2.33235	0.0196823	0.378534
ENSG00000127884	ECHS1	169.517	0.620249	0.265933	2.33235	0.0196821	0.378534
ENSG00000161405	IKZF3	482.855	0.564091	0.241664	2.3342	0.0195853	0.378534
ENSG00000178199	ZC3H12D	29.9949	1.52107	0.652273	2.33196	0.0197027	0.378534
ENSG00000196821	ILRUN	305.876	-0.438768	0.18801	-2.33375	0.019609	0.378534
ENSG00000177674	AGTRAP	57.8196	-1.02192	0.438777	-2.32901	0.0198587	0.380596
ENSG00000002822	MAD1L1	246.254	-0.47057	0.202332	-2.32573	0.020033	0.381224
ENSG00000073008	PVR	34.6942	1.25049	0.537845	2.32501	0.0200714	0.381224
ENSG00000100097	LGALS1	1710.14	0.450238	0.193534	2.3264	0.0199973	0.381224
ENSG00000100393	EP300	184.216	-0.530932	0.228199	-2.32662	0.0199854	0.381224
ENSG00000100441	KHNYN	339.838	0.465835	0.200135	2.3276	0.0199332	0.381224
ENSG00000189241	TSPYL1	112.994	0.599886	0.258067	2.32454	0.0200968	0.381224
ENSG00000007944	MYLIP	72.0029	-0.809905	0.34901	-2.32058	0.0203097	0.384605
ENSG00000182866	LCK	1378.55	-0.395419	0.170501	-2.31916	0.0203864	0.385404
ENSG00000109670	FBXW7	188.932	-0.518681	0.223812	-2.31749	0.0204773	0.385608
ENSG00000137193	PIM1	1118.9	-0.651283	0.281005	-2.31769	0.0204659	0.385608
ENSG00000139083	ETV6	53.5264	0.790406	0.341145	2.31692	0.020508	0.385608
ENSG00000139531	SUOX	17.5455	1.93704	0.836223	2.31641	0.0205358	0.385608
ENSG00000188921	HACD4	90.1867	-0.636833	0.275052	-2.31532	0.0205956	0.38608
ENSG00000030110	BAK1	98.6958	-0.732105	0.316922	-2.31005	0.0208855	0.387931
ENSG00000088179	PTPN4	231.38	-0.726543	0.314558	-2.30973	0.0209033	0.387931
ENSG00000107372	ZFAND5	464.85	0.828763	0.358479	2.31189	0.0207838	0.387931
ENSG00000120800	UTP20	162.746	0.735982	0.318273	2.31243	0.0207543	0.387931
ENSG00000139668	WDFY2	91.2742	0.609528	0.263803	2.31054	0.0208582	0.387931
ENSG00000186994	KANK3	17.217	1.39354	0.603187	2.3103	0.0208716	0.387931
ENSG00000103966	EHD4	169.666	0.616351	0.267116	2.30743	0.0210308	0.389648
ENSG00000215788	TNFRSF25	101.981	0.791934	0.343387	2.30624	0.021097	0.390225
ENSG00000149557	FEZ1	27.2135	-1.08568	0.471049	-2.30482	0.0211768	0.391052
ENSG00000023909	GCLM	127.077	-0.528472	0.229672	-2.30099	0.0213925	0.39243
ENSG00000130707	ASS1	22.3788	-1.21377	0.527283	-2.30193	0.0213394	0.39243
ENSG00000145349	CAMK2D	156.347	-0.544179	0.236375	-2.30218	0.0213248	0.39243
ENSG00000154642	C21orf91	157.06	-0.508432	0.220957	-2.30104	0.0213892	0.39243
ENSG00000169220	RGS14	86.5325	-0.895289	0.389329	-2.29957	0.0214727	0.392608
ENSG00000267534	S1PR2	23.0005	1.08231	0.470606	2.29982	0.0214584	0.392608
ENSG00000176349	NA	11.0258	-1.53383	0.667431	-2.29812	0.0215552	0.39347
ENSG00000123240	OPTN	316.434	-0.512031	0.222993	-2.29617	0.021666	0.393557
ENSG00000143013	LMO4	162.898	-0.511947	0.222904	-2.29672	0.0216349	0.393557
ENSG00000185722	ANKFY1	136.929	-0.625159	0.272191	-2.29676	0.0216323	0.393557
ENSG00000196684	HSH2D	130.09	-0.727704	0.317056	-2.29519	0.0217224	0.393939
ENSG00000160293	VAV2	17.1717	1.2374	0.539676	2.29285	0.0218566	0.395187
ENSG00000180530	NRIP1	35.7825	1.25805	0.548708	2.29275	0.0218622	0.395187
ENSG00000132434	LANCL2	27.2077	1.27299	0.555674	2.29089	0.02197	0.395978
ENSG00000173930	SLCO4C1	33.0274	-1.4956	0.653058	-2.29015	0.0220126	0.395978
ENSG00000266088	NA	10.686	-1.55032	0.67691	-2.2903	0.0220042	0.395978
ENSG00000164054	SHISA5	250.765	-0.695955	0.303989	-2.28941	0.0220557	0.396113
ENSG00000059728	MXD1	36.4752	-1.00449	0.438877	-2.28878	0.0220921	0.396129
ENSG00000105447	GRWD1	175.77	0.664078	0.290453	2.28635	0.0222337	0.398025
ENSG00000105355	PLIN3	51.7699	0.780998	0.34172	2.28549	0.0222841	0.398289
ENSG00000233609	NA	13.4005	-1.63531	0.715807	-2.28457	0.0223382	0.398615
ENSG00000150593	PDCD4	203.378	0.632243	0.276881	2.28345	0.0224038	0.399147
ENSG00000115355	CCDC88A	78.777	0.615267	0.269937	2.2793	0.0226494	0.402876
ENSG00000184270	H2AC21	343.162	-0.623895	0.273805	-2.27862	0.0226899	0.402954
ENSG00000160211	G6PD	118.6	-0.555325	0.243863	-2.2772	0.0227743	0.403809
ENSG00000114993	RTKN	12.8646	1.57553	0.692106	2.27642	0.0228206	0.403987
ENSG00000072858	SIDT1	64.839	-0.842759	0.37063	-2.27386	0.0229745	0.405422
ENSG00000198825	INPP5F	60.0516	0.841879	0.370192	2.27417	0.0229558	0.405422
ENSG00000145375	SPATA5	226.982	-0.607206	0.267178	-2.27266	0.0230467	0.406052
ENSG00000065154	OAT	109.992	0.735658	0.323813	2.27186	0.023095	0.406094
ENSG00000133561	GIMAP6	231.324	-0.701394	0.308843	-2.27104	0.0231447	0.406094
ENSG00000139793	MBNL2	107.899	0.621681	0.273771	2.27081	0.0231585	0.406094
ENSG00000100836	PABPN1	98.0027	0.593912	0.261986	2.26696	0.0233928	0.409558
ENSG00000069424	KCNAB2	904.314	-0.535223	0.236489	-2.2632	0.0236234	0.410261
ENSG00000109861	CTSC	840.534	-0.46536	0.205571	-2.26374	0.0235898	0.410261
ENSG00000129116	PALLD	8.41895	1.8987	0.83828	2.265	0.023513	0.410261
ENSG00000131504	DIAPH1	614.158	-0.408998	0.180738	-2.26293	0.0236398	0.410261
ENSG00000141314	RHBDL3	7.92692	2.01481	0.890443	2.2627	0.023654	0.410261
ENSG00000156787	TBC1D31	121.904	-0.658757	0.291038	-2.26347	0.0236066	0.410261
ENSG00000126353	CCR7	172.719	2.20859	0.977712	2.25893	0.0238875	0.413148
ENSG00000187688	TRPV2	277.497	-0.477097	0.211215	-2.25882	0.0238947	0.413148
ENSG00000173511	VEGFB	26.0322	1.02225	0.452732	2.25795	0.0239491	0.413446
ENSG00000050405	LIMA1	117.736	0.651881	0.288789	2.25729	0.02399	0.413512
ENSG00000115306	SPTBN1	959.356	-0.558653	0.247628	-2.25601	0.0240699	0.413945
ENSG00000137936	BCAR3	10.4148	1.61386	0.715474	2.25565	0.0240927	0.413945
ENSG00000143674	MAP3K21	24.8529	1.00701	0.446548	2.25511	0.0241267	0.413945
ENSG00000065526	SPEN	193.374	-0.46764	0.207804	-2.25038	0.0244247	0.413955
ENSG00000084073	ZMPSTE24	184.385	0.555622	0.246574	2.25336	0.0242362	0.413955
ENSG00000121964	GTDC1	138.463	-0.674132	0.299259	-2.25267	0.02428	0.413955
ENSG00000138061	CYP1B1	21.6804	1.13375	0.50338	2.25227	0.0243053	0.413955
ENSG00000154920	EME1	45.711	-0.767957	0.341148	-2.2511	0.0243795	0.413955
ENSG00000175470	PPP2R2D	107.008	-0.602387	0.267577	-2.25127	0.0243686	0.413955
ENSG00000182934	SRPRA	141.403	-0.622859	0.276755	-2.25058	0.0244124	0.413955
ENSG00000260997	NA	21.6556	-1.2003	0.532502	-2.25407	0.0241915	0.413955
ENSG00000139629	GALNT6	60.0481	0.672619	0.299035	2.2493	0.0244933	0.414487
ENSG00000063241	ISOC2	68.0606	0.770653	0.343206	2.24546	0.0247389	0.418009
ENSG00000064393	HIPK2	131.551	-0.753663	0.335829	-2.24419	0.0248203	0.418748
ENSG00000079819	EPB41L2	70.0515	0.843707	0.376319	2.242	0.0249613	0.42049
ENSG00000072310	SREBF1	248.526	-0.884949	0.394915	-2.24086	0.0250351	0.421053
ENSG00000166105	GLB1L3	30.9312	-0.922193	0.411635	-2.24032	0.0250704	0.421053
ENSG00000107140	TESK1	31.3011	-0.900871	0.402458	-2.23842	0.0251934	0.421499
ENSG00000112972	HMGCS1	600.506	-0.529029	0.23641	-2.23776	0.0252369	0.421499
ENSG00000144036	EXOC6B	25.085	1.10168	0.492168	2.23842	0.0251935	0.421499
ENSG00000205476	CCDC85C	35.4943	-0.88331	0.394761	-2.23758	0.0252483	0.421499
ENSG00000138670	RASGEF1B	18.8118	1.38059	0.617254	2.23666	0.0253086	0.421699
ENSG00000185262	UBALD2	178.645	-0.78584	0.351411	-2.23624	0.0253361	0.421699
ENSG00000166446	CDYL2	151.882	-0.682479	0.305338	-2.23516	0.0254071	0.42225
ENSG00000273015	NA	49.1192	-0.775026	0.346905	-2.23412	0.0254752	0.422752
ENSG00000135046	ANXA1	584.1	-0.686994	0.307617	-2.23328	0.0255304	0.423037
ENSG00000099817	POLR2E	286.392	0.49244	0.220572	2.23256	0.0255781	0.423198
ENSG00000178718	RPP25	27.1433	0.989963	0.443709	2.23111	0.0256741	0.424156
ENSG00000112218	GPR63	18.8898	1.12765	0.506026	2.22844	0.0258514	0.424566
ENSG00000160685	ZBTB7B	155.239	-0.50587	0.226992	-2.22858	0.0258421	0.424566
ENSG00000164209	SLC25A46	254.372	0.427625	0.191765	2.22994	0.0257511	0.424566
ENSG00000277406	NA	27.5396	-0.956366	0.429038	-2.22909	0.0258077	0.424566
ENSG00000072518	MARK2	101.011	-0.670734	0.301187	-2.22697	0.0259494	0.425037
ENSG00000148773	MKI67	810.787	-0.647123	0.290599	-2.22686	0.0259565	0.425037
ENSG00000197728	RPS26	410.734	0.401291	0.180258	2.2262	0.0260009	0.42514
ENSG00000081237	PTPRC	2115.57	-0.479972	0.215773	-2.22443	0.0261196	0.425174
ENSG00000103642	LACTB	113.649	1.14799	0.516024	2.22469	0.0261021	0.425174
ENSG00000160318	CLDND2	22.8915	-1.2213	0.549126	-2.22407	0.0261436	0.425174
ENSG00000178695	KCTD12	14.7519	1.26052	0.56681	2.22389	0.0261558	0.425174
ENSG00000114861	FOXP1	122.966	0.614379	0.276557	2.22153	0.0263152	0.425283
ENSG00000124151	NCOA3	258.847	-0.496165	0.223331	-2.22166	0.0263064	0.425283
ENSG00000133069	TMCC2	20.1769	-1.29215	0.581439	-2.22232	0.0262614	0.425283
ENSG00000155657	TTN	177.838	0.467486	0.210364	2.22227	0.026265	0.425283
ENSG00000079805	DNM2	456.022	-0.405906	0.182921	-2.21903	0.0264848	0.426665
ENSG00000100823	APEX1	221.25	0.722663	0.326802	2.21132	0.0270138	0.426665
ENSG00000103381	CPPED1	50.1874	-0.759908	0.342719	-2.21729	0.0266031	0.426665
ENSG00000108582	CPD	293.369	-0.619635	0.280054	-2.21256	0.0269282	0.426665
ENSG00000109906	ZBTB16	257.28	-0.710485	0.32097	-2.21355	0.0268596	0.426665
ENSG00000130755	GMFG	456.681	-0.379791	0.171588	-2.21339	0.0268709	0.426665
ENSG00000134256	CD101	20.8394	1.84894	0.835855	2.21203	0.0269646	0.426665
ENSG00000141582	CBX4	68.366	-0.68232	0.308011	-2.21525	0.026743	0.426665
ENSG00000148296	SURF6	75.3814	0.684925	0.309714	2.21147	0.0270031	0.426665
ENSG00000152495	CAMK4	221.283	0.525759	0.237722	2.21165	0.0269906	0.426665
ENSG00000155265	GOLGA7B	10.6714	1.70841	0.771928	2.21317	0.0268857	0.426665
ENSG00000167468	GPX4	327.242	0.767745	0.346437	2.21612	0.0266834	0.426665
ENSG00000183813	CCR4	655.048	2.70636	1.22192	2.21484	0.0267708	0.426665
ENSG00000198265	HELZ	331.298	-0.623127	0.280751	-2.2195	0.0264525	0.426665
ENSG00000198911	SREBF2	512.583	-0.440081	0.198813	-2.21354	0.0268604	0.426665
ENSG00000228634	NA	13.1447	-1.47608	0.665549	-2.21783	0.0265661	0.426665
ENSG00000182957	SPATA13	185.726	0.457552	0.207073	2.20962	0.0271315	0.427917
ENSG00000165929	TC2N	268.868	-1.91616	0.867645	-2.20846	0.0272125	0.428588
ENSG00000184293	CLECL1	16.2173	-1.77512	0.804029	-2.20778	0.0272595	0.428721
ENSG00000177383	MAGEF1	22.0349	1.0845	0.491495	2.20652	0.0273473	0.429495
ENSG00000007255	TRAPPC6A	46.8726	0.798151	0.362427	2.20224	0.0276485	0.431185
ENSG00000137441	FGFBP2	52.0081	-1.49258	0.677652	-2.20257	0.0276248	0.431185
ENSG00000160072	ATAD3B	187.507	0.477388	0.216748	2.2025	0.0276298	0.431185
ENSG00000174028	NA	20.1507	-1.35182	0.613643	-2.20294	0.0275993	0.431185
ENSG00000204186	ZDBF2	47.7707	0.830736	0.37688	2.20424	0.0275072	0.431185
ENSG00000116663	FBXO6	65.714	-0.892911	0.406519	-2.19648	0.0280575	0.436342
ENSG00000168159	RNF187	295.113	0.435766	0.198349	2.19696	0.0280231	0.436342
ENSG00000054983	GALC	61.3335	-0.674458	0.307195	-2.19553	0.0281253	0.436785
ENSG00000174456	C12orf76	23.0515	-0.991077	0.451547	-2.19485	0.0281746	0.436941
ENSG00000104885	DOT1L	132.683	-0.507451	0.23161	-2.19097	0.0284539	0.440659
ENSG00000009830	POMT2	25.2283	0.945393	0.432219	2.1873	0.0287206	0.44137
ENSG00000088992	TESC	98.8928	-0.749092	0.342199	-2.18905	0.0285928	0.44137
ENSG00000103653	CSK	383	-0.398863	0.182341	-2.18746	0.0287092	0.44137
ENSG00000151729	SLC25A4	42.4977	0.912601	0.416843	2.18932	0.0285736	0.44137
ENSG00000154429	CCSAP	87.1994	-0.636555	0.290928	-2.18802	0.0286684	0.44137
ENSG00000270392	PFN1P2	15.0715	-1.27537	0.583142	-2.18707	0.0287376	0.44137
ENSG00000117419	ERI3	58.9826	0.750288	0.343297	2.18553	0.0288497	0.442481
ENSG00000109066	TMEM104	56.6881	-0.726436	0.33258	-2.18425	0.0289442	0.443242
ENSG00000139323	POC1B	143.311	-0.538364	0.24659	-2.18323	0.0290187	0.443242
ENSG00000227191	NA	167.464	-0.552334	0.252983	-2.18328	0.0290149	0.443242
ENSG00000049759	NEDD4L	20.5629	1.05704	0.484872	2.18003	0.0292551	0.443642
ENSG00000087111	PIGS	115.92	-0.574259	0.263465	-2.17964	0.0292839	0.443642
ENSG00000099337	KCNK6	66.2438	0.735478	0.337226	2.18096	0.0291863	0.443642
ENSG00000124091	GCNT7	9.74806	-1.55015	0.711082	-2.17999	0.0292582	0.443642
ENSG00000160691	SHC1	60.7219	-0.702554	0.322124	-2.181	0.0291831	0.443642
ENSG00000169057	MECP2	168.956	-0.594546	0.272712	-2.18012	0.0292486	0.443642
ENSG00000020633	RUNX3	278.519	-0.489005	0.224587	-2.17735	0.0294542	0.445418
ENSG00000067182	TNFRSF1A	74.6009	-0.743837	0.341696	-2.17689	0.0294885	0.445418
ENSG00000122224	LY9	12.0398	-1.56177	0.717573	-2.17646	0.0295212	0.445418
ENSG00000136541	ERMN	17.3423	1.14236	0.525403	2.17425	0.0296862	0.446227
ENSG00000140691	ARMC5	65.4481	0.685184	0.315153	2.17413	0.029695	0.446227
ENSG00000258928	LOC102723604	14.8497	-1.22936	0.565378	-2.1744	0.0296749	0.446227
ENSG00000253519	NA	31.0712	0.919744	0.423231	2.17315	0.0297693	0.44674
ENSG00000091527	CDV3	770.388	0.431387	0.198673	2.17134	0.0299058	0.448184
ENSG00000168487	BMP1	27.5793	1.26299	0.581963	2.17023	0.0299897	0.448726
ENSG00000185386	MAPK11	26.6467	1.46587	0.675744	2.16926	0.0300628	0.448726
ENSG00000196116	TDRD7	39.6271	0.812969	0.374746	2.16939	0.0300534	0.448726
ENSG00000106546	AHR	118.444	0.761618	0.351231	2.16842	0.0301265	0.449075
ENSG00000168010	ATG16L2	152.537	-0.610193	0.28148	-2.1678	0.0301741	0.449183
ENSG00000158747	NBL1	27.589	1.28521	0.594817	2.16069	0.0307193	0.45536
ENSG00000164327	RICTOR	194.072	-0.578539	0.267752	-2.16073	0.0307162	0.45536
ENSG00000197943	PLCG2	63.296	-0.830322	0.384334	-2.16042	0.0307404	0.45536
ENSG00000275302	CCL4	266.743	-0.73161	0.338668	-2.16026	0.0307527	0.45536
ENSG00000107104	KANK1	21.0271	-1.16328	0.538741	-2.15926	0.0308297	0.455895
ENSG00000106819	ASPN	11.4338	-1.35492	0.628939	-2.1543	0.0312164	0.458569
ENSG00000111676	ATN1	26.0224	-1.02401	0.475222	-2.1548	0.0311774	0.458569
ENSG00000170989	S1PR1	268.572	-0.474714	0.220356	-2.15431	0.0312162	0.458569
ENSG00000186174	BCL9L	47.9899	-0.734193	0.340732	-2.15475	0.0311813	0.458569
ENSG00000197081	IGF2R	862.45	-0.428583	0.198871	-2.15508	0.0311559	0.458569
ENSG00000072506	HSD17B10	257.238	0.49665	0.230626	2.15349	0.0312803	0.458724
ENSG00000141458	NPC1	147.134	-0.523515	0.243148	-2.15307	0.0313129	0.458724
ENSG00000163644	PPM1K	266.7	-0.47183	0.219191	-2.15259	0.0313506	0.458724
ENSG00000015475	BID	43.7979	-0.948115	0.440859	-2.15061	0.031507	0.459299
ENSG00000163743	RCHY1	59.549	-0.730649	0.339628	-2.15132	0.0314508	0.459299
ENSG00000196576	PLXNB2	20.0519	1.85683	0.863433	2.15053	0.0315136	0.459299
ENSG00000185989	RASA3	78.686	-1.2428	0.578222	-2.14935	0.0316065	0.46005
ENSG00000126088	UROD	121.726	0.557965	0.259756	2.14803	0.0317113	0.460973
ENSG00000166813	KIF7	16.7253	1.42123	0.66235	2.14573	0.0318945	0.463031
ENSG00000102144	PGK1	2354.6	0.422988	0.197428	2.14249	0.0321542	0.464809
ENSG00000128965	CHAC1	33.9662	-1.05699	0.493078	-2.14366	0.0320601	0.464809
ENSG00000150961	SEC24D	90.7583	-0.571448	0.266787	-2.14196	0.0321967	0.464809
ENSG00000168264	IRF2BP2	190.95	0.606632	0.283175	2.14225	0.0321732	0.464809
ENSG00000227507	LTB	588.683	-0.7615	0.355575	-2.1416	0.0322257	0.464809
ENSG00000142765	SYTL1	107.277	-0.558016	0.260869	-2.13907	0.0324303	0.467156
ENSG00000009413	REV3L	107.881	-0.53435	0.250476	-2.13334	0.0328972	0.468839
ENSG00000069956	MAPK6	328.029	-0.427812	0.200418	-2.1346	0.0327936	0.468839
ENSG00000102805	CLN5	47.3113	0.777366	0.364283	2.13396	0.0328457	0.468839
ENSG00000106415	GLCCI1	68	-0.801725	0.375521	-2.13497	0.0327636	0.468839
ENSG00000110324	IL10RA	334.026	-0.466713	0.218808	-2.13298	0.0329261	0.468839
ENSG00000143727	ACP1	195.229	0.439241	0.205566	2.13674	0.0326194	0.468839
ENSG00000148488	ST8SIA6	17.4841	1.22566	0.574346	2.13401	0.032842	0.468839
ENSG00000172460	PRSS30P	24.6609	-1.03556	0.485423	-2.13332	0.0328983	0.468839
ENSG00000237513	NA	15.6783	-1.16232	0.54408	-2.1363	0.032655	0.468839
ENSG00000172819	RARG	45.425	-0.896776	0.420571	-2.13228	0.0329835	0.469056
ENSG00000171791	BCL2	669.122	-0.57991	0.272364	-2.12917	0.0332401	0.472102
ENSG00000125844	RRBP1	269.212	-0.5013	0.235583	-2.12791	0.0333444	0.472981
ENSG00000168763	CNNM3	65.3783	-0.674293	0.317216	-2.12566	0.0335316	0.473826
ENSG00000175606	TMEM70	77.5621	0.606129	0.285013	2.12667	0.0334474	0.473826
ENSG00000267128	RNF157-AS1	14.2146	-1.43036	0.672793	-2.12601	0.0335027	0.473826
ENSG00000132718	SYT11	240.095	0.494151	0.232594	2.12452	0.0336269	0.474569
ENSG00000167315	ACAA2	242.276	0.414469	0.195153	2.12381	0.0336857	0.474797
ENSG00000145819	ARHGAP26	173.451	-0.49703	0.234185	-2.12238	0.0338062	0.475293
ENSG00000184203	PPP1R2	352.205	0.600028	0.282684	2.12261	0.0337864	0.475293
ENSG00000143970	ASXL2	153.525	-0.54707	0.257845	-2.1217	0.0338629	0.47531
ENSG00000169710	FASN	1166.49	-0.638252	0.300871	-2.12134	0.0338928	0.47531
ENSG00000181588	MEX3D	39.7543	0.838315	0.395687	2.11863	0.0341217	0.477918
ENSG00000101752	MIB1	812.592	0.567077	0.267728	2.1181	0.0341662	0.47794
ENSG00000183765	CHEK2	33.3802	-0.828928	0.391488	-2.11738	0.0342278	0.478201
ENSG00000097046	CDC7	134.276	-0.574368	0.27139	-2.11639	0.0343113	0.478767
ENSG00000204070	SYS1	50.3798	0.698309	0.330825	2.11081	0.0347885	0.484818
ENSG00000061938	TNK2	261.643	0.447741	0.212424	2.10776	0.0350514	0.487871
ENSG00000164104	HMGB2	1548.95	-0.366697	0.174166	-2.10544	0.0352527	0.49006
ENSG00000120533	ENY2	93.2301	0.600634	0.285881	2.10099	0.0356415	0.492451
ENSG00000132356	PRKAA1	169.119	-0.448344	0.213373	-2.10122	0.035622	0.492451
ENSG00000149311	ATM	573.813	-0.454403	0.216081	-2.10293	0.0354722	0.492451
ENSG00000160305	DIP2A	153.172	-0.622713	0.296397	-2.10095	0.0356458	0.492451
ENSG00000167969	ECI1	91.9837	-0.543306	0.258592	-2.10102	0.0356396	0.492451
ENSG00000064687	ABCA7	73.8063	-0.765059	0.364678	-2.0979	0.035914	0.494929
ENSG00000143437	ARNT	114.79	-0.494507	0.235699	-2.09805	0.0359009	0.494929
ENSG00000053372	MRTO4	167.098	0.624519	0.297821	2.09696	0.0359967	0.495455
ENSG00000104881	PPP1R13L	8.56824	1.83231	0.874805	2.09454	0.0362118	0.497801
ENSG00000173442	EHBP1L1	420.567	-0.452523	0.216223	-2.09285	0.0363623	0.499253
ENSG00000114745	GORASP1	41.3172	0.739438	0.353881	2.08951	0.0366618	0.500595
ENSG00000134247	PTGFRN	20.7987	1.53346	0.733499	2.09061	0.0365626	0.500595
ENSG00000137185	ZSCAN9	23.0859	0.994868	0.475953	2.09027	0.0365939	0.500595
ENSG00000145649	GZMA	1336.39	-1.82455	0.8733	-2.08925	0.0366848	0.500595
ENSG00000170500	LONRF2	16.2421	-1.32078	0.63191	-2.09014	0.0366048	0.500595
ENSG00000171603	CLSTN1	170.746	-0.71856	0.344072	-2.0884	0.0367616	0.501029
ENSG00000173113	TRMT112	311.814	0.451547	0.216373	2.08689	0.0368979	0.501659
ENSG00000279191	NA	17.1178	-1.13688	0.544715	-2.08711	0.036878	0.501659
ENSG00000267529	NA	10.2807	1.63994	0.786828	2.08424	0.037138	0.504307
ENSG00000106560	GIMAP2	103.316	-0.706477	0.340028	-2.0777	0.037737	0.511193
ENSG00000183576	SETD3	254.003	-0.444591	0.213937	-2.07814	0.0376967	0.511193
ENSG00000110619	CARS1	207.612	-0.455631	0.219413	-2.07659	0.0378392	0.511641
ENSG00000119333	WDR34	139.493	0.512384	0.246949	2.07486	0.0379997	0.511641
ENSG00000119682	AREL1	147.146	-0.467446	0.225155	-2.07611	0.037884	0.511641
ENSG00000137168	PPIL1	99.5053	0.53492	0.257775	2.07515	0.037973	0.511641
ENSG00000138623	SEMA7A	93.4461	0.830519	0.40014	2.07557	0.0379336	0.511641
ENSG00000166171	DPCD	12.8593	1.23329	0.59488	2.07317	0.0381566	0.512513
ENSG00000256039	NA	133.565	0.665534	0.321009	2.07325	0.0381486	0.512513
ENSG00000122557	HERPUD2	105.604	0.545848	0.263418	2.07217	0.0382491	0.512525
ENSG00000173762	CD7	59.591	0.757486	0.365552	2.07217	0.0382495	0.512525
ENSG00000165071	TMEM71	61.1101	-0.832561	0.40219	-2.07007	0.0384459	0.513196
ENSG00000179119	SPTY2D1	122.377	-0.516586	0.24958	-2.06982	0.0384689	0.513196
ENSG00000197077	KIAA1671	69.8393	0.870391	0.420508	2.06986	0.0384659	0.513196
ENSG00000198900	TOP1	89.1364	-0.541999	0.261878	-2.06966	0.038484	0.513196
ENSG00000003402	CFLAR	491.229	0.366809	0.177369	2.06805	0.0386352	0.513835
ENSG00000100427	MLC1	11.7336	-1.54797	0.748653	-2.06768	0.0386703	0.513835
ENSG00000115232	ITGA4	852.417	-0.444221	0.214755	-2.0685	0.0385933	0.513835
ENSG00000120697	ALG5	76.7565	0.572506	0.277397	2.06385	0.0390321	0.51596
ENSG00000122966	CIT	248.576	-0.51362	0.248816	-2.06426	0.0389934	0.51596
ENSG00000141068	KSR1	61.56	-0.689534	0.334152	-2.06353	0.0390619	0.51596
ENSG00000162851	TFB2M	50.3731	0.772691	0.374318	2.06426	0.0389926	0.51596
ENSG00000185800	DMWD	51.8546	-0.664797	0.322018	-2.06447	0.038973	0.51596
ENSG00000096996	IL12RB1	242.713	-0.465538	0.225694	-2.06269	0.039142	0.515987
ENSG00000111912	NCOA7	94.5467	-0.586987	0.284662	-2.06205	0.039203	0.515987
ENSG00000241058	NSUN6	48.251	-0.752761	0.365019	-2.06225	0.039184	0.515987
ENSG00000100697	DICER1	270.695	-0.397127	0.192892	-2.0588	0.039513	0.519454
ENSG00000113810	SMC4	643.585	-0.496396	0.24129	-2.05726	0.0396611	0.520786
ENSG00000069667	RORA	633.903	-0.484431	0.235662	-2.05562	0.039819	0.520795
ENSG00000105993	DNAJB6	426.898	0.3983	0.193795	2.05527	0.0398533	0.520795
ENSG00000131238	PPT1	210	0.492194	0.239531	2.05483	0.0398956	0.520795
ENSG00000138386	NAB1	112.706	0.507595	0.246884	2.05601	0.0397819	0.520795
ENSG00000163519	TRAT1	270.095	-0.439503	0.213752	-2.05613	0.0397696	0.520795
ENSG00000143499	SMYD2	82.7397	0.586494	0.285634	2.05331	0.0400427	0.521093
ENSG00000168610	STAT3	207.357	0.468385	0.228131	2.05314	0.0400589	0.521093
ENSG00000172575	RASGRP1	496.474	-0.721068	0.351046	-2.05405	0.0399705	0.521093
ENSG00000124406	ATP8A1	163.953	0.514768	0.250958	2.05121	0.0402462	0.522919
ENSG00000141380	SS18	245.987	0.427826	0.208844	2.04854	0.0405068	0.525691
ENSG00000075240	GRAMD4	104.101	-0.682792	0.333548	-2.04705	0.0406527	0.526971
ENSG00000103995	CEP152	184.811	-0.486834	0.237936	-2.04607	0.0407491	0.527606
ENSG00000117592	PRDX6	164.75	0.461753	0.225823	2.04476	0.0408788	0.52867
ENSG00000134864	GGACT	9.15766	-1.52338	0.745654	-2.04302	0.0410508	0.530279
ENSG00000198960	ARMCX6	26.8969	0.946126	0.463364	2.04186	0.0411651	0.531139
ENSG00000119326	CTNNAL1	159.586	0.549453	0.269219	2.04091	0.0412596	0.531265
ENSG00000197586	ENTPD6	72.2257	0.695061	0.340582	2.0408	0.0412702	0.531265
ENSG00000232931	NA	31.6116	-0.848719	0.416366	-2.0384	0.0415102	0.533737
ENSG00000186185	KIF18B	140.661	-0.598971	0.294091	-2.03669	0.0416816	0.535322
ENSG00000103494	RPGRIP1L	17.1249	1.07373	0.527692	2.03477	0.0418743	0.536008
ENSG00000161091	MFSD12	69.8666	0.674012	0.331256	2.03472	0.0418794	0.536008
ENSG00000277632	CCL3	55.115	-0.852067	0.418645	-2.03529	0.0418213	0.536008
ENSG00000072135	PTPN18	78.7514	-0.585559	0.288172	-2.03198	0.0421561	0.53893
ENSG00000166851	PLK1	150.783	-0.55814	0.274806	-2.03103	0.042252	0.539536
ENSG00000043514	TRIT1	53.6693	0.656504	0.323372	2.03018	0.0423382	0.540018
ENSG00000182400	TRAPPC6B	70.6104	-0.653678	0.322087	-2.0295	0.042407	0.540276
ENSG00000130699	TAF4	32.2319	-0.781154	0.385258	-2.02761	0.0425997	0.541857
ENSG00000177602	HASPIN	86.9249	0.531858	0.262344	2.02733	0.0426283	0.541857
ENSG00000148700	ADD3	427.691	-0.766991	0.378501	-2.02639	0.0427249	0.542465
ENSG00000040275	SPDL1	95.9105	-0.546447	0.269882	-2.02476	0.0428918	0.542894
ENSG00000196547	MAN2A2	146.284	-0.47399	0.234059	-2.02509	0.0428583	0.542894
ENSG00000259188	NA	9.53308	-1.56444	0.772701	-2.02463	0.042905	0.542894
ENSG00000120910	PPP3CC	97.9207	-0.630281	0.311392	-2.02407	0.0429625	0.543005
ENSG00000167613	LAIR1	46.9234	-0.976812	0.48273	-2.02352	0.0430198	0.543113
ENSG00000198040	ZNF84	54.2072	0.699074	0.345592	2.02283	0.0430908	0.543393
ENSG00000121966	CXCR4	296.473	0.689765	0.34113	2.022	0.043176	0.543851
ENSG00000167077	MEI1	49.1473	-0.722368	0.357414	-2.0211	0.0432699	0.544418
ENSG00000143507	DUSP10	93.3503	0.851296	0.421861	2.01795	0.0435964	0.544832
ENSG00000149091	DGKZ	349.122	-0.583487	0.288872	-2.01988	0.0433958	0.544832
ENSG00000149485	FADS1	438.419	-0.437088	0.216491	-2.01897	0.0434906	0.544832
ENSG00000164687	FABP5	75.94	0.645039	0.31958	2.0184	0.0435498	0.544832
ENSG00000185022	MAFF	45.1822	0.835034	0.413739	2.01826	0.043564	0.544832
ENSG00000275131	NA	81.1504	0.553354	0.274052	2.01915	0.0434714	0.544832
ENSG00000006007	GDE1	111.212	0.496892	0.246711	2.01406	0.0440029	0.549297
ENSG00000075568	TMEM131	105.283	-0.501378	0.249534	-2.00925	0.0445102	0.554387
ENSG00000108561	C1QBP	472.845	0.60721	0.302167	2.00952	0.044482	0.554387
ENSG00000030419	IKZF2	243.643	-0.637605	0.317586	-2.00766	0.0446796	0.555874
ENSG00000007129	CEACAM21	18.5868	-1.17455	0.585984	-2.00441	0.0450264	0.557235
ENSG00000112149	CD83	92.5922	1.74625	0.871091	2.00467	0.0449978	0.557235
ENSG00000117143	UAP1	111.359	0.539814	0.269212	2.00517	0.0449453	0.557235
ENSG00000136040	PLXNC1	98.6297	-0.67988	0.339262	-2.004	0.0450704	0.557235
ENSG00000143195	ILDR2	18.2198	1.37786	0.687069	2.00542	0.0449185	0.557235
ENSG00000164902	PHAX	136.326	0.472067	0.235583	2.00382	0.0450892	0.557235
ENSG00000001167	NFYA	71.0618	-0.561434	0.280345	-2.00265	0.0452147	0.557548
ENSG00000023902	PLEKHO1	324.69	0.394313	0.196893	2.00267	0.0452123	0.557548
ENSG00000173744	AGFG1	180.033	0.669414	0.334634	2.00043	0.0454533	0.55987
ENSG00000164976	MYORG	35.5414	0.833156	0.416879	1.99856	0.0456561	0.561746
ENSG00000204147	ASAH2B	12.6792	1.27469	0.638043	1.99781	0.0457378	0.56213
ENSG00000082153	BZW1	686.055	0.38976	0.195701	1.99161	0.0464141	0.562146
ENSG00000102898	NUTF2	189.928	0.484705	0.243052	1.99425	0.0461253	0.562146
ENSG00000103254	ANTKMT	54.3795	0.844618	0.423143	1.99606	0.0459276	0.562146
ENSG00000115902	SLC1A4	723.521	0.412754	0.20689	1.99504	0.0460386	0.562146
ENSG00000125901	MRPS26	108.461	0.533365	0.267662	1.99268	0.0462967	0.562146
ENSG00000135124	P2RX4	70.9379	-0.634094	0.318359	-1.99176	0.0463976	0.562146
ENSG00000140577	CRTC3	126.69	-0.532987	0.267128	-1.99525	0.0460154	0.562146
ENSG00000141384	TAF4B	45.7872	0.900959	0.451922	1.99362	0.0461939	0.562146
ENSG00000143479	DYRK3	23.925	0.921113	0.462609	1.99112	0.0464672	0.562146
ENSG00000143653	SCCPDH	129.896	0.75778	0.380605	1.99099	0.0464823	0.562146
ENSG00000153317	ASAP1	29.039	-0.838329	0.420857	-1.99196	0.0463757	0.562146
ENSG00000154310	TNIK	142.833	-0.544923	0.272936	-1.99653	0.0458767	0.562146
ENSG00000173894	CBX2	38.1319	0.745862	0.374643	1.99086	0.0464963	0.562146
ENSG00000178952	TUFM	557.347	0.418814	0.209888	1.99541	0.0459979	0.562146
ENSG00000223960	CHROMR	116.238	0.481484	0.24181	1.99117	0.0464624	0.562146
ENSG00000035687	ADSS2	215.001	0.438931	0.22068	1.98899	0.0467018	0.56287
ENSG00000119408	NEK6	16.0544	1.20826	0.607768	1.98803	0.0468089	0.56287
ENSG00000130165	ELOF1	63.9175	0.601842	0.302726	1.98808	0.0468033	0.56287
ENSG00000185896	LAMP1	352.304	0.461447	0.232049	1.98858	0.0467475	0.56287
ENSG00000204054	NA	73.5942	0.844134	0.424583	1.98815	0.0467956	0.56287
ENSG00000280798	LINC00294	15.1127	-1.14716	0.577204	-1.98744	0.046874	0.563045
ENSG00000017483	SLC38A5	163.026	0.442281	0.222842	1.98473	0.0471744	0.564825
ENSG00000144824	PHLDB2	40.9603	0.825363	0.415856	1.98473	0.0471742	0.564825
ENSG00000251405	NA	21.2823	-0.983199	0.495188	-1.9855	0.0470884	0.564825
ENSG00000165240	ATP7A	59.4286	0.594624	0.299678	1.98421	0.0472322	0.56491
ENSG00000116128	BCL9	22.9324	-0.910538	0.459166	-1.98302	0.0473648	0.565319
ENSG00000125733	TRIP10	60.3051	0.598561	0.301847	1.983	0.047368	0.565319
ENSG00000175701	MTLN	52.6454	0.676449	0.341442	1.98115	0.0475744	0.567175
ENSG00000107263	RAPGEF1	377.9	-0.369342	0.186591	-1.97942	0.047769	0.567582
ENSG00000140511	HAPLN3	78.1471	1.10203	0.556852	1.97903	0.0478125	0.567582
ENSG00000182551	ADI1	55.5091	0.639665	0.323198	1.97917	0.0477965	0.567582
ENSG00000197535	MYO5A	220.018	-0.563289	0.284514	-1.97983	0.0477228	0.567582
ENSG00000058063	ATP11B	489.667	-0.347313	0.175621	-1.97763	0.0479703	0.568244
ENSG00000137274	BPHL	13.8155	1.17486	0.59401	1.97785	0.0479455	0.568244
ENSG00000162694	EXTL2	32.6711	0.964829	0.488161	1.97646	0.0481031	0.569212
ENSG00000035403	VCL	160.821	-0.614506	0.311102	-1.97525	0.0482395	0.57019
ENSG00000183621	ZNF438	17.0979	1.0309	0.522019	1.97482	0.0482882	0.57019
ENSG00000145715	RASA1	223.36	0.404332	0.204907	1.97325	0.0484677	0.571703
ENSG00000276043	UHRF1	861.77	0.313169	0.158864	1.9713	0.0486897	0.573714
ENSG00000175899	A2M	122.825	-1.88234	0.955417	-1.97017	0.0488184	0.574561
ENSG00000178971	CTC1	108.575	-0.691647	0.351131	-1.96977	0.0488648	0.574561
ENSG00000184216	IRAK1	450.529	0.352755	0.179227	1.9682	0.0490446	0.576067
ENSG00000171223	JUNB	283.283	0.694359	0.353056	1.96671	0.0492165	0.577477
ENSG00000089876	DHX32	42.8416	0.84355	0.429749	1.96289	0.0496589	0.579614
ENSG00000094916	CBX5	596.707	-0.460773	0.234648	-1.96367	0.049568	0.579614
ENSG00000146826	MAP11	43.0966	-0.71435	0.36373	-1.96396	0.0495353	0.579614
ENSG00000163009	NA	20.6156	-0.996236	0.507437	-1.96327	0.0496149	0.579614
ENSG00000165806	CASP7	86.2463	-0.601297	0.306151	-1.96405	0.0495242	0.579614
ENSG00000130787	HIP1R	97.1662	-0.582815	0.297318	-1.96024	0.0499676	0.582606
ENSG00000132749	TESMIN	7.39988	-1.67444	0.855153	-1.95806	0.0502235	0.584366
ENSG00000145390	USP53	29.2822	0.820149	0.418771	1.95847	0.0501753	0.584366
ENSG00000119950	MXI1	42.6469	-1.17954	0.602543	-1.95761	0.0502761	0.584368
ENSG00000162402	USP24	361.524	-0.419495	0.21449	-1.95578	0.0504914	0.586259
ENSG00000103495	MAZ	46.0251	-0.681047	0.34844	-1.95456	0.050635	0.586703
ENSG00000113520	IL4	7.86417	-1.57317	0.804792	-1.95476	0.0506113	0.586703
ENSG00000156804	FBXO32	22.8178	0.911576	0.466501	1.95407	0.0506928	0.586761
ENSG00000124610	H1-1	38.6691	0.714632	0.365889	1.95314	0.0508027	0.587423
ENSG00000146083	RNF44	78.2796	-0.54561	0.279928	-1.94911	0.051282	0.592349
ENSG00000092020	PPP2R3C	58.142	-0.592956	0.304612	-1.94659	0.0515836	0.593375
ENSG00000171103	TRMT61B	30.6758	0.80895	0.415445	1.94719	0.051512	0.593375
ENSG00000171241	SHCBP1	252.529	-0.382994	0.196751	-1.94659	0.0515839	0.593375
ENSG00000213859	KCTD11	21.1883	1.0057	0.516301	1.9479	0.0514267	0.593375
ENSG00000151612	ZNF827	31.2776	1.0207	0.524877	1.94465	0.0518175	0.595446
ENSG00000169826	CSGALNACT2	115.71	-0.505089	0.259833	-1.9439	0.0519079	0.595731
ENSG00000221869	CEBPD	15.2827	-1.48296	0.763014	-1.94355	0.0519493	0.595731
ENSG00000117016	RIMS3	13.2939	1.21263	0.624372	1.94216	0.0521181	0.596216
ENSG00000136280	CCM2	271.798	-0.413983	0.213091	-1.94275	0.0520462	0.596216
ENSG00000213626	LBH	372.087	0.669665	0.344855	1.94188	0.0521522	0.596216
ENSG00000083720	OXCT1	263.936	-0.39759	0.204882	-1.94058	0.0523087	0.597392
ENSG00000127083	OMD	13.271	-1.14793	0.592117	-1.93869	0.0525391	0.598314
ENSG00000174839	DENND6A	83.7832	-0.530358	0.273518	-1.93903	0.052498	0.598314
ENSG00000198646	NCOA6	59.3327	-0.64031	0.330296	-1.9386	0.0525506	0.598314
ENSG00000051341	POLQ	380.443	-0.456382	0.235695	-1.93632	0.0528284	0.600862
ENSG00000150687	PRSS23	31.9069	-1.32081	0.682338	-1.93571	0.0529037	0.601105
ENSG00000179958	DCTPP1	75.4552	0.61476	0.317866	1.93402	0.0531102	0.602836
ENSG00000124203	ZNF831	118.977	-0.661839	0.342427	-1.93279	0.0532623	0.603947
ENSG00000002586	CD99	351.081	-0.621531	0.321826	-1.93127	0.0534501	0.60546
ENSG00000166971	AKTIP	76.0543	-0.54914	0.28446	-1.93047	0.0535492	0.605965
ENSG00000154240	CEP112	19.5234	0.965403	0.500348	1.92946	0.0536732	0.606752
ENSG00000100142	POLR2F	78.2648	0.527344	0.273536	1.92787	0.0538708	0.608369
ENSG00000085063	CD59	87.1291	-0.671717	0.348592	-1.92694	0.0539869	0.608509
ENSG00000103067	ESRP2	19.6325	-0.950288	0.493243	-1.92661	0.0540282	0.608509
ENSG00000138658	ZGRF1	190.642	-0.42192	0.219013	-1.92646	0.0540472	0.608509
ENSG00000172965	MIR4435-2HG	122.434	-0.713248	0.370452	-1.92534	0.0541863	0.608844
ENSG00000184182	UBE2F	13.5496	-1.1552	0.599979	-1.9254	0.0541799	0.608844
ENSG00000172007	RAB33B	32.0786	-0.738832	0.384014	-1.92397	0.0543579	0.610157
ENSG00000068650	ATP11A	87.9633	-0.536012	0.27956	-1.91734	0.0551943	0.611499
ENSG00000070190	DAPP1	69.5984	0.657239	0.343352	1.91419	0.0555962	0.611499
ENSG00000072778	ACADVL	644.269	0.412621	0.215106	1.91822	0.0550832	0.611499
ENSG00000099284	MACROH2A2	11.0796	1.29028	0.673404	1.91605	0.0553589	0.611499
ENSG00000106591	MRPL32	104.123	0.514141	0.268789	1.91281	0.0557727	0.611499
ENSG00000114738	MAPKAPK3	341.537	-0.342412	0.178828	-1.91475	0.055524	0.611499
ENSG00000114767	RRP9	91.0467	0.598771	0.312813	1.91415	0.0556014	0.611499
ENSG00000121104	FAM117A	45.1195	-0.648018	0.338776	-1.91282	0.0557709	0.611499
ENSG00000131507	NDFIP1	161.677	-0.440194	0.229288	-1.91983	0.0548791	0.611499
ENSG00000134333	LDHA	1617.64	0.426876	0.223146	1.91299	0.0557497	0.611499
ENSG00000140836	ZFHX3	14.2997	1.12001	0.583599	1.91915	0.0549657	0.611499
ENSG00000141337	ARSG	21.4916	-0.97538	0.509518	-1.91432	0.0555793	0.611499
ENSG00000151062	CACNA2D4	13.4832	-1.14148	0.595282	-1.91755	0.0551676	0.611499
ENSG00000162490	DRAXIN	10.8156	1.30265	0.67761	1.92241	0.0545537	0.611499
ENSG00000165752	STK32C	42.0533	0.78335	0.408355	1.91831	0.0550722	0.611499
ENSG00000167114	SLC27A4	94.1852	0.53941	0.281237	1.91799	0.0551126	0.611499
ENSG00000167460	TPM4	1388.13	-0.417585	0.217518	-1.91977	0.0548864	0.611499
ENSG00000173915	ATP5MD	117.248	0.477608	0.248556	1.92153	0.0546646	0.611499
ENSG00000177565	TBL1XR1	695.107	0.419437	0.218853	1.91652	0.0552983	0.611499
ENSG00000186265	BTLA	27.6859	-1.24903	0.652565	-1.91403	0.0556161	0.611499
ENSG00000197608	ZNF841	37.5103	-0.719629	0.376251	-1.91263	0.0557955	0.611499
ENSG00000231074	HCG18	82.1474	-0.512244	0.266693	-1.92073	0.0547663	0.611499
ENSG00000256937	NA	10.8399	-1.47282	0.76777	-1.91831	0.0550714	0.611499
ENSG00000270966	NA	8.16374	-1.48528	0.774772	-1.91706	0.0552306	0.611499
ENSG00000278771	RN7SL3	653.13	-0.500278	0.261641	-1.91208	0.0558663	0.611673
ENSG00000254783	NA	9.7831	1.29168	0.675797	1.91134	0.0559608	0.612105
ENSG00000099985	OSM	633.312	0.737815	0.386124	1.91083	0.0560271	0.612224
ENSG00000171604	CXXC5	15.6211	1.60925	0.842549	1.90997	0.0561365	0.612224
ENSG00000183309	ZNF623	53.6216	0.621497	0.325394	1.90998	0.0561353	0.612224
ENSG00000176105	YES1	105.732	-0.559137	0.292815	-1.90953	0.0561944	0.612255
ENSG00000095370	SH2D3C	117.294	-0.579302	0.303594	-1.90814	0.0563727	0.612998
ENSG00000227155	NA	31.4417	-0.793707	0.415899	-1.90841	0.0563382	0.612998
ENSG00000102241	HTATSF1	269.288	-0.365565	0.191718	-1.90678	0.0565489	0.61391
ENSG00000132205	EMILIN2	66.0208	0.600638	0.315076	1.90633	0.0566078	0.61391
ENSG00000234814	NA	44.2998	0.945872	0.496204	1.90622	0.0566219	0.61391
ENSG00000136156	ITM2B	200.393	-0.574908	0.301834	-1.90472	0.0568169	0.615424
ENSG00000157933	SKI	98.5119	0.500359	0.263116	1.90167	0.0572149	0.619133
ENSG00000267136	NA	15.7189	1.09699	0.577075	1.90095	0.0573083	0.619542
ENSG00000167112	TRUB2	113.469	0.566166	0.297913	1.90044	0.0573749	0.61966
ENSG00000138101	DTNB	33.5076	-0.718683	0.378263	-1.89996	0.0574389	0.61975
ENSG00000130830	MPP1	59.1974	-0.620191	0.326602	-1.89892	0.0575752	0.620019
ENSG00000183828	NUDT14	12.4704	1.26705	0.667146	1.8992	0.0575376	0.620019
ENSG00000211695	NA	206.816	-0.601598	0.317187	-1.89667	0.0578718	0.622611
ENSG00000008283	CYB561	24.1772	-1.07462	0.567138	-1.89481	0.0581178	0.622851
ENSG00000087157	PGS1	99.3167	-0.476675	0.251535	-1.89506	0.058084	0.622851
ENSG00000088538	DOCK3	19.2768	1.20892	0.63797	1.89494	0.0581	0.622851
ENSG00000179611	NA	43.5887	-0.710352	0.37465	-1.89604	0.0579545	0.622851
ENSG00000101972	STAG2	523.989	-0.328938	0.173816	-1.89245	0.0584314	0.62561
ENSG00000099219	ERMP1	189.898	-0.669258	0.354538	-1.88769	0.0590674	0.631811
ENSG00000136045	PWP1	154.684	0.422332	0.224109	1.88449	0.0594982	0.63459
ENSG00000167522	ANKRD11	237.794	-0.3669	0.194678	-1.88465	0.0594766	0.63459
ENSG00000236901	MIR600HG	14.7414	1.10109	0.584225	1.8847	0.0594704	0.63459
ENSG00000139370	SLC15A4	193.557	0.422097	0.224129	1.88327	0.0596631	0.63574
ENSG00000145912	NHP2	79.542	0.550243	0.292581	1.88065	0.0600189	0.63831
ENSG00000181163	NPM1	2629.56	0.453591	0.241149	1.88096	0.059978	0.63831
ENSG00000117475	BLZF1	77.0351	-0.522963	0.278474	-1.87796	0.0603865	0.63856
ENSG00000117569	PTBP2	72.1083	-0.559246	0.297635	-1.87897	0.0602488	0.63856
ENSG00000124787	RPP40	14.34	1.32013	0.702402	1.87945	0.0601827	0.63856
ENSG00000138629	UBL7	62.8122	0.654996	0.348581	1.87903	0.0602401	0.63856
ENSG00000157483	MYO1E	67.4372	0.891657	0.474638	1.8786	0.0602986	0.63856
ENSG00000182253	SYNM	21.135	-0.965802	0.514215	-1.87821	0.0603527	0.63856
ENSG00000136720	HS6ST1	66.3009	-0.932622	0.497002	-1.8765	0.0605871	0.639467
ENSG00000260487	NA	15.9496	-1.04952	0.559196	-1.87684	0.0605396	0.639467
ENSG00000092841	MYL6	928.932	0.357338	0.190653	1.87428	0.0608914	0.64207
ENSG00000069329	VPS35	286.304	0.361514	0.192992	1.87321	0.0610399	0.642097
ENSG00000077044	DGKD	113.815	-0.593479	0.316922	-1.87264	0.0611185	0.642097
ENSG00000111145	ELK3	72.3646	0.524099	0.279879	1.87259	0.0611246	0.642097
ENSG00000113643	RARS1	250.138	0.459563	0.245274	1.87367	0.0609755	0.642097
ENSG00000188690	UROS	94.5453	0.587485	0.313933	1.87137	0.0612941	0.642874
ENSG00000215301	DDX3X	1104.32	0.382298	0.204304	1.87122	0.0613141	0.642874
ENSG00000087903	RFX2	17.4457	1.01059	0.540452	1.86989	0.0614986	0.643258
ENSG00000113742	CPEB4	45.8461	-0.643302	0.34416	-1.8692	0.0615954	0.643258
ENSG00000169896	ITGAM	247.285	-1.35581	0.72537	-1.86913	0.0616053	0.643258
ENSG00000170779	CDCA4	189.045	-0.382835	0.204847	-1.86888	0.0616395	0.643258
ENSG00000272333	KMT2B	125.865	-0.435235	0.232722	-1.8702	0.0614565	0.643258
ENSG00000100294	MCAT	26.8821	0.821198	0.439793	1.86724	0.0618687	0.645045
ENSG00000065060	UHRF1BP1	74.8164	-0.527925	0.282954	-1.86576	0.0620748	0.645381
ENSG00000180543	TSPYL5	11.38	1.26941	0.680346	1.86582	0.0620659	0.645381
ENSG00000188070	C11orf95	29.0896	0.828186	0.443829	1.866	0.0620409	0.645381
ENSG00000109572	CLCN3	206.402	0.379762	0.203841	1.86303	0.0624581	0.645682
ENSG00000115275	MOGS	289.531	0.359797	0.193092	1.86335	0.0624137	0.645682
ENSG00000127564	PKMYT1	177.387	-0.42419	0.227781	-1.86227	0.0625648	0.645682
ENSG00000135476	ESPL1	286.265	-0.535441	0.287388	-1.86313	0.0624443	0.645682
ENSG00000157303	SUSD3	42.7993	0.983868	0.528322	1.86225	0.0625677	0.645682
ENSG00000162104	ADCY9	41.8897	-0.688351	0.369551	-1.86267	0.0625089	0.645682
ENSG00000163050	COQ8A	89.1076	0.650169	0.349116	1.86233	0.0625562	0.645682
ENSG00000170364	SETMAR	25.5336	0.830437	0.445821	1.86271	0.0625024	0.645682
ENSG00000005469	CROT	35.1058	0.762674	0.41038	1.85846	0.063104	0.648569
ENSG00000012061	ERCC1	67.1935	0.554837	0.298586	1.85821	0.0631386	0.648569
ENSG00000121895	TMEM156	46.2136	0.668739	0.359776	1.85877	0.06306	0.648569
ENSG00000132361	CLUH	205.034	0.48791	0.262346	1.85979	0.0629146	0.648569
ENSG00000188636	RTL6	43.3749	0.815923	0.438835	1.85929	0.0629853	0.648569
ENSG00000103479	RBL2	251.628	-0.549804	0.296114	-1.85673	0.0633496	0.649141
ENSG00000130340	SNX9	111.134	0.71546	0.385311	1.85684	0.0633339	0.649141
ENSG00000148175	STOM	138.324	-0.605502	0.326165	-1.85643	0.0633926	0.649141
ENSG00000184117	NIPSNAP1	99.7821	0.495215	0.266792	1.85618	0.0634276	0.649141
ENSG00000163564	PYHIN1	76.22	-0.566467	0.305385	-1.85493	0.0636067	0.649185
ENSG00000180448	ARHGAP45	1138.28	-0.479332	0.258371	-1.8552	0.063567	0.649185
ENSG00000250295	RDH10-AS1	12.2887	-1.47892	0.79717	-1.85521	0.0635658	0.649185
ENSG00000081177	EXD2	23.2516	0.845283	0.455956	1.85387	0.0637577	0.65013
ENSG00000102384	CENPI	138.09	-0.449667	0.242865	-1.85151	0.0640967	0.652989
ENSG00000070366	SMG6	77.1483	-0.528574	0.285793	-1.8495	0.0643856	0.654042
ENSG00000120256	LRP11	14.2946	1.178	0.636862	1.84969	0.0643584	0.654042
ENSG00000142347	MYO1F	559.599	-0.70865	0.383157	-1.8495	0.0643852	0.654042
ENSG00000162836	ACP6	25.1776	-0.803889	0.434732	-1.84916	0.064435	0.654042
ENSG00000172794	RAB37	113.005	-0.577457	0.312665	-1.84689	0.0647638	0.65678
ENSG00000111266	DUSP16	190.645	0.386827	0.209692	1.84474	0.0650758	0.659344
ENSG00000162378	ZYG11B	78.5552	0.535992	0.290727	1.84363	0.0652372	0.660378
ENSG00000129518	EAPP	47.3681	0.624946	0.339141	1.84273	0.0653683	0.661104
ENSG00000146425	DYNLT1	93.494	-0.492974	0.267941	-1.83986	0.0657893	0.664759
ENSG00000152127	MGAT5	137.21	-0.519246	0.282356	-1.83898	0.0659186	0.664859
ENSG00000267731	NA	8.97364	-1.44832	0.787505	-1.83913	0.0658961	0.664859
ENSG00000135245	HILPDA	26.1948	0.966878	0.526039	1.83803	0.0660576	0.665657
ENSG00000137501	SYTL2	196.352	-0.412112	0.2243	-1.83733	0.0661613	0.6661
ENSG00000137601	NEK1	74.2016	0.511951	0.27887	1.83581	0.0663862	0.66776
ENSG00000146731	CCT6A	671.489	0.462816	0.252235	1.83486	0.0665266	0.668139
ENSG00000271913	LOC105378083	13.1757	-1.11743	0.60904	-1.83474	0.0665438	0.668139
ENSG00000119397	CNTRL	348.6	-0.33926	0.185055	-1.83329	0.0667594	0.668494
ENSG00000181722	ZBTB20	36.7539	0.683503	0.37279	1.83348	0.0667314	0.668494
ENSG00000189403	HMGB1	1691.12	0.275595	0.150267	1.83403	0.0666493	0.668494
ENSG00000184992	BRI3BP	213.033	-0.377344	0.205998	-1.83179	0.0669829	0.669529
ENSG00000225900	NA	9.11641	-1.31236	0.716299	-1.83214	0.0669306	0.669529
ENSG00000163597	SNHG16	84.4874	0.660652	0.360785	1.83115	0.0670778	0.66964
ENSG00000226054	NA	10.7311	-1.3521	0.738487	-1.83091	0.0671143	0.66964
ENSG00000205707	ETFRF1	10.0461	-1.2792	0.699124	-1.82972	0.0672924	0.670816
ENSG00000171943	SRGAP2C	42.3764	-0.709999	0.388139	-1.82924	0.0673636	0.670924
ENSG00000102409	BEX4	18.8965	0.975355	0.53396	1.82664	0.0677533	0.674203
ENSG00000126432	PRDX5	361.895	0.376054	0.205965	1.82581	0.0678788	0.674849
ENSG00000198171	DDRGK1	89.5155	0.49916	0.273603	1.82439	0.0680924	0.676368
ENSG00000156983	BRPF1	111.948	-0.447346	0.245374	-1.82312	0.0682859	0.677686
ENSG00000178573	MAF	173.085	-0.465544	0.255456	-1.8224	0.0683941	0.678155
ENSG00000115966	ATF2	162.075	-0.39026	0.21435	-1.82066	0.0686581	0.679103
ENSG00000125458	NT5C	50.9183	0.625469	0.343557	1.82057	0.0686726	0.679103
ENSG00000181381	DDX60L	86.0286	-0.694009	0.38111	-1.82102	0.068604	0.679103
ENSG00000144747	TMF1	197.676	-0.376673	0.207082	-1.81895	0.068919	0.679929
ENSG00000169504	CLIC4	71.7218	0.802311	0.44096	1.81946	0.068841	0.679929
ENSG00000187764	SEMA4D	773.079	0.341375	0.187691	1.81882	0.0689394	0.679929
ENSG00000092871	RFFL	82.1902	-0.523626	0.2881	-1.81751	0.0691385	0.681289
ENSG00000127399	LRRC61	24.1682	0.789536	0.434631	1.81657	0.0692836	0.681513
ENSG00000140406	TLNRD1	197.192	-0.368293	0.202739	-1.81658	0.0692809	0.681513
ENSG00000198089	SFI1	282.361	-0.391284	0.215595	-1.81491	0.069538	0.683412
ENSG00000141452	RMC1	77.7667	-0.544821	0.300554	-1.81273	0.0698742	0.685506
ENSG00000189013	KIR2DL4	6.02184	-1.82813	1.00842	-1.81286	0.0698537	0.685506
ENSG00000267046	NA	48.78	-0.688782	0.38006	-1.8123	0.0699403	0.68555
ENSG00000106823	ECM2	20.3169	-0.87534	0.483233	-1.81143	0.0700748	0.685953
ENSG00000159788	RGS12	17.227	-1.11948	0.618074	-1.81123	0.0701046	0.685953
ENSG00000237943	PRKCQ-AS1	66.1002	-0.566182	0.312799	-1.81005	0.0702876	0.68714
ENSG00000118193	KIF14	342.592	-0.434294	0.240067	-1.80906	0.0704421	0.688046
ENSG00000116918	TSNAX	85.4812	-0.473184	0.262007	-1.806	0.0709189	0.69149
ENSG00000156521	TYSND1	80.2889	0.484502	0.268231	1.80629	0.0708735	0.69149
ENSG00000186300	ZNF555	9.20967	1.28591	0.712207	1.80553	0.0709924	0.691601
ENSG00000022277	RTF2	250.066	-0.396884	0.219938	-1.80453	0.0711485	0.691866
ENSG00000100027	YPEL1	33.2619	-1.11584	0.618482	-1.80416	0.071206	0.691866
ENSG00000123643	SLC36A1	22.3728	-0.830558	0.460285	-1.80444	0.0711622	0.691866
ENSG00000196155	PLEKHG4	46.0748	0.912291	0.506137	1.80246	0.071473	0.693855
ENSG00000206560	ANKRD28	316.776	-0.442904	0.24586	-1.80145	0.0716327	0.6948
ENSG00000251791	SCARNA6	15.6631	-0.966415	0.536801	-1.80032	0.0718097	0.69591
ENSG00000173950	XXYLT1	30.2713	0.717267	0.398664	1.79917	0.0719912	0.697062
ENSG00000099308	MAST3	56.0719	-0.612624	0.341012	-1.79649	0.0724167	0.698849
ENSG00000104427	ZC2HC1A	12.2163	1.10232	0.613618	1.79643	0.0724267	0.698849
ENSG00000131979	GCH1	271.263	-0.373064	0.207633	-1.79675	0.072376	0.698849
ENSG00000233355	CHRM3-AS2	42.3096	-0.87842	0.488913	-1.79668	0.0723866	0.698849
ENSG00000083454	P2RX5	21.7936	0.856148	0.476776	1.7957	0.0725419	0.699178
ENSG00000245534	RORA-AS1	19.8274	-1.09184	0.608123	-1.79542	0.0725864	0.699178
ENSG00000137801	THBS1	12.4811	1.69848	0.946251	1.79495	0.0726612	0.699293
ENSG00000185950	IRS2	25.6575	0.895875	0.49926	1.7944	0.0727486	0.699529
ENSG00000074855	ANO8	24.3344	-0.891484	0.497194	-1.79303	0.0729678	0.699825
ENSG00000170677	SOCS6	22.2783	0.891391	0.49712	1.79311	0.0729553	0.699825
ENSG00000173852	DPY19L1	136.53	-0.548184	0.305638	-1.79357	0.0728811	0.699825
ENSG00000163026	WDCP	52.1128	0.562829	0.314025	1.7923	0.0730843	0.700339
ENSG00000140848	CPNE2	14.8156	1.05039	0.586202	1.79185	0.0731563	0.700426
ENSG00000085415	SEH1L	129.669	0.520092	0.290649	1.78941	0.0735482	0.700507
ENSG00000109083	IFT20	19.7692	0.931751	0.520424	1.79037	0.0733945	0.700507
ENSG00000125735	TNFSF14	50.7444	0.617336	0.345027	1.78924	0.0735765	0.700507
ENSG00000143621	ILF2	552.865	0.350989	0.196023	1.79055	0.0733658	0.700507
ENSG00000154358	OBSCN	52.9089	0.661726	0.369495	1.79089	0.0733104	0.700507
ENSG00000187210	GCNT1	130.892	0.467843	0.26139	1.78983	0.0734817	0.700507
ENSG00000229056	NA	19.3147	0.874834	0.488991	1.78906	0.0736051	0.700507
ENSG00000104518	GSDMD	331.603	-0.346344	0.193889	-1.7863	0.0740502	0.701744
ENSG00000128581	IFT22	10.1274	1.30832	0.732417	1.78631	0.074049	0.701744
ENSG00000155393	HEATR3	76.7095	0.649933	0.36375	1.78675	0.0739772	0.701744
ENSG00000156802	ATAD2	734.484	-0.343947	0.192462	-1.78709	0.0739225	0.701744
ENSG00000206344	HCG27	10.8625	-1.262	0.706194	-1.78705	0.0739296	0.701744
ENSG00000108557	RAI1	45.9502	-0.623563	0.349468	-1.78432	0.0743719	0.704193
ENSG00000167615	LENG8	193.272	-0.380217	0.213265	-1.78284	0.0746126	0.704958
ENSG00000198938	COX3	1152.41	0.300076	0.168265	1.78335	0.0745287	0.704958
ENSG00000231925	TAPBP	403.504	-0.36412	0.204257	-1.78265	0.0746426	0.704958
ENSG00000162645	GBP2	497.142	-0.401845	0.225711	-1.78035	0.0750181	0.707904
ENSG00000173706	HEG1	147.115	0.862827	0.484907	1.77937	0.0751797	0.708228
ENSG00000276345	LOC107987373	26.5306	1.36109	0.764891	1.77946	0.0751648	0.708228
ENSG00000104907	TRMT1	70.2973	0.584176	0.328532	1.77814	0.0753804	0.708322
ENSG00000138119	MYOF	21.7793	1.04332	0.586652	1.77843	0.0753325	0.708322
ENSG00000142599	RERE	69.9793	-0.538914	0.302966	-1.7788	0.0752733	0.708322
ENSG00000137965	IFI44	149.143	-0.593519	0.334362	-1.77508	0.075885	0.711262
ENSG00000162688	AGL	95.6408	0.460149	0.259188	1.77535	0.0758404	0.711262
ENSG00000205730	ITPRIPL2	131.151	0.633822	0.35702	1.77531	0.0758462	0.711262
ENSG00000179144	GIMAP7	108.263	-0.748893	0.42205	-1.77442	0.075994	0.711685
ENSG00000054148	PHPT1	120.892	0.60112	0.338874	1.77388	0.0760835	0.711924
ENSG00000107099	DOCK8	940.533	-0.410745	0.231774	-1.77218	0.0763649	0.712303
ENSG00000134072	CAMK1	9.43255	1.28727	0.726335	1.77228	0.0763474	0.712303
ENSG00000171100	MTM1	68.7907	-0.496451	0.28015	-1.77209	0.0763798	0.712303
ENSG00000183077	AFMID	24.1892	0.785393	0.443169	1.77222	0.0763577	0.712303
ENSG00000070214	SLC44A1	54.9055	0.585446	0.330479	1.7715	0.076477	0.712383
ENSG00000090971	NAT14	19.5936	0.881497	0.497665	1.77127	0.0765164	0.712383
ENSG00000023318	ERP44	71.0271	-0.491829	0.277815	-1.77035	0.0766696	0.712618
ENSG00000090006	LTBP4	44.8825	0.651713	0.368058	1.77068	0.0766135	0.712618
ENSG00000148158	SNX30	48.6239	0.635591	0.359339	1.76878	0.0769313	0.714454
ENSG00000095397	WHRN	14.8989	1.13336	0.641412	1.76698	0.0772323	0.715459
ENSG00000161800	RACGAP1	441.534	-0.386639	0.218724	-1.7677	0.0771113	0.715459
ENSG00000204516	MICB	95.4493	-0.591477	0.33472	-1.76708	0.0772152	0.715459
ENSG00000188786	MTF1	29.4112	-0.766636	0.434054	-1.76622	0.0773586	0.716033
ENSG00000224078	NA	99.3697	0.479171	0.27137	1.76575	0.0774376	0.71617
ENSG00000005700	IBTK	280.022	-0.346282	0.196171	-1.76521	0.0775291	0.716302
ENSG00000165434	PGM2L1	73.7142	0.608587	0.344828	1.7649	0.0775806	0.716302
ENSG00000228956	NA	30.864	-0.792988	0.449491	-1.76419	0.0777	0.71681
ENSG00000170144	HNRNPA3	343.892	-0.319886	0.181432	-1.76312	0.07788	0.717875
ENSG00000070540	WIPI1	59.9038	-0.816007	0.464372	-1.75723	0.0788789	0.718368
ENSG00000114023	FAM162A	99.6477	0.573205	0.326176	1.75735	0.0788583	0.718368
ENSG00000114331	ACAP2	298.001	-0.354681	0.201843	-1.75721	0.0788813	0.718368
ENSG00000118503	TNFAIP3	132.606	0.766572	0.435069	1.76195	0.0780774	0.718368
ENSG00000126214	KLC1	146.871	-0.388578	0.221122	-1.7573	0.0788669	0.718368
ENSG00000135632	SMYD5	41.7461	0.737978	0.419045	1.7611	0.0782222	0.718368
ENSG00000146918	NCAPG2	367.077	-0.376445	0.214132	-1.758	0.0787469	0.718368
ENSG00000156110	ADK	81.5013	0.55229	0.313466	1.76188	0.0780892	0.718368
ENSG00000162408	NOL9	129.311	0.431046	0.245283	1.75734	0.0788595	0.718368
ENSG00000162927	PUS10	37.0278	0.671398	0.381735	1.75881	0.0786106	0.718368
ENSG00000167461	RAB8A	86.3209	-0.475027	0.270101	-1.7587	0.0786283	0.718368
ENSG00000172687	ZNF738	32.7538	0.69073	0.392839	1.7583	0.0786962	0.718368
ENSG00000174442	ZWILCH	103.506	-0.459591	0.261619	-1.75672	0.0789656	0.718368
ENSG00000184110	EIF3C	103.527	-0.44221	0.251435	-1.75874	0.078621	0.718368
ENSG00000235863	B3GALT4	37.1103	-0.707216	0.402358	-1.75768	0.0788024	0.718368
ENSG00000280433	NA	20.4658	-0.924707	0.526344	-1.75685	0.0789436	0.718368
ENSG00000137992	DBT	63.2674	-0.521522	0.296966	-1.75616	0.0790603	0.718642
ENSG00000198668	CALM1	1346.93	-0.381064	0.217073	-1.75546	0.0791798	0.719142
ENSG00000134030	CTIF	12.9115	1.03829	0.59208	1.75364	0.0794925	0.721393
ENSG00000105173	CCNE1	45.3311	0.596535	0.340308	1.75293	0.0796143	0.72191
ENSG00000198286	CARD11	366.114	-0.394233	0.22506	-1.75168	0.0798284	0.722268
ENSG00000233559	NA	93.8647	0.837113	0.477923	1.75157	0.0798484	0.722268
ENSG00000273319	NA	149.853	0.743179	0.42419	1.752	0.0797744	0.722268
ENSG00000205581	HMGN1	713.673	0.306769	0.175241	1.75055	0.080023	0.72326
ENSG00000135148	TRAFD1	125.626	-0.451967	0.258252	-1.7501	0.0801007	0.723375
ENSG00000105404	RABAC1	15.0699	0.972796	0.556122	1.74925	0.0802479	0.724117
ENSG00000143815	LBR	957.678	-0.381525	0.218306	-1.74766	0.0805231	0.726012
ENSG00000112561	TFEB	48.2359	0.58708	0.336121	1.74664	0.0807006	0.727023
ENSG00000099246	RAB18	136.61	0.434505	0.248835	1.74616	0.0807831	0.727178
ENSG00000128641	MYO1B	16.6156	1.07899	0.618072	1.74573	0.0808577	0.727262
ENSG00000112667	DNPH1	132.269	0.84278	0.483898	1.74165	0.0815697	0.729792
ENSG00000130940	CASZ1	14.9238	-1.14695	0.657796	-1.74362	0.0812248	0.729792
ENSG00000142327	RNPEPL1	123.199	-0.527602	0.30288	-1.74195	0.081517	0.729792
ENSG00000143158	MPC2	62.4376	0.527501	0.302652	1.74293	0.0813462	0.729792
ENSG00000153563	CD8A	11	1.37367	0.788543	1.74203	0.0815027	0.729792
ENSG00000174307	PHLDA3	13.8565	1.39875	0.803194	1.74149	0.0815977	0.729792
ENSG00000177426	TGIF1	52.5236	0.677593	0.388826	1.74267	0.0813921	0.729792
ENSG00000104998	IL27RA	175.882	0.621249	0.357424	1.73813	0.0821882	0.731127
ENSG00000122483	CCDC18	98.1212	-0.449579	0.25919	-1.73456	0.0828195	0.731127
ENSG00000122729	ACO1	61.4678	0.516717	0.297805	1.73508	0.082726	0.731127
ENSG00000127603	MACF1	2935.63	-0.416717	0.240204	-1.73484	0.0827689	0.731127
ENSG00000135378	PRRG4	21.9325	0.850711	0.489319	1.73856	0.0821124	0.731127
ENSG00000138050	THUMPD2	77.1621	0.621792	0.358463	1.73461	0.0828103	0.731127
ENSG00000140395	WDR61	85.8053	0.47914	0.275546	1.73887	0.0820571	0.731127
ENSG00000152684	PELO	143.183	0.490135	0.282057	1.73771	0.0822613	0.731127
ENSG00000160124	CCDC58	46.9992	0.717674	0.41353	1.73548	0.0826552	0.731127
ENSG00000163001	CFAP36	36.5722	0.648189	0.373441	1.73572	0.0826136	0.731127
ENSG00000169764	UGP2	309.875	-0.492505	0.283615	-1.73653	0.0824704	0.731127
ENSG00000170903	MSANTD4	82.0951	0.501813	0.289287	1.73465	0.0828025	0.731127
ENSG00000196923	PDLIM7	33.3216	0.799946	0.461248	1.73431	0.0828632	0.731127
ENSG00000254004	ZNF260	32.3227	0.788832	0.454427	1.73589	0.0825841	0.731127
ENSG00000258875	NA	33.5074	-0.679152	0.390987	-1.73702	0.0823841	0.731127
ENSG00000261061	NA	26.9225	-0.748374	0.430572	-1.73809	0.0821948	0.731127
ENSG00000264630	NA	15.0646	-1.06515	0.613725	-1.73555	0.0826441	0.731127
ENSG00000123989	CHPF	92.1078	0.571624	0.329673	1.73391	0.0829338	0.73117
ENSG00000081923	ATP8B1	10.6577	-1.20919	0.698025	-1.7323	0.0832202	0.732535
ENSG00000157693	TMEM268	39.4473	-0.638217	0.368361	-1.73258	0.0831697	0.732535
ENSG00000187514	PTMA	2314.05	0.310135	0.179093	1.7317	0.0833268	0.732894
ENSG00000005059	MCUB	149.747	-0.408351	0.236132	-1.72934	0.0837489	0.73369
ENSG00000100216	TOMM22	205.909	0.426851	0.246774	1.72972	0.0836804	0.73369
ENSG00000146433	TMEM181	115.167	-0.462329	0.267395	-1.72901	0.0838073	0.73369
ENSG00000160613	PCSK7	247.64	-0.335316	0.19374	-1.73075	0.0834959	0.73369
ENSG00000165891	E2F7	69.9916	-0.546306	0.31597	-1.72898	0.0838127	0.73369
ENSG00000235109	ZSCAN31	12.1784	1.10468	0.638538	1.73002	0.0836262	0.73369
ENSG00000149499	EML3	149.534	0.389175	0.22525	1.72775	0.0840337	0.735048
ENSG00000107262	BAG1	123.271	0.518266	0.300186	1.72648	0.0842603	0.735475
ENSG00000110090	CPT1A	161.325	-0.575661	0.333383	-1.72673	0.084217	0.735475
ENSG00000165804	ZNF219	13.7747	0.985812	0.571031	1.72637	0.0842807	0.735475
ENSG00000072958	AP1M1	214.212	-0.428348	0.248639	-1.72277	0.0849298	0.738397
ENSG00000080493	SLC4A4	26.0071	-0.76436	0.44413	-1.72103	0.0852459	0.738397
ENSG00000108176	DNAJC12	82.8183	1.94175	1.1265	1.72371	0.084761	0.738397
ENSG00000154930	ACSS1	89.8322	-0.44431	0.258042	-1.72185	0.0850965	0.738397
ENSG00000162783	IER5	416.774	0.489323	0.284291	1.7212	0.0852138	0.738397
ENSG00000165264	NDUFB6	112.887	0.447523	0.26006	1.72085	0.0852787	0.738397
ENSG00000168434	COG7	18.6007	-0.871377	0.506267	-1.72118	0.0852178	0.738397
ENSG00000182287	AP1S2	87.1316	-0.482068	0.279599	-1.72414	0.0846821	0.738397
ENSG00000231752	EMBP1	17.5798	-0.874347	0.507933	-1.72138	0.0851811	0.738397
ENSG00000233276	GPX1	145.003	0.48035	0.278809	1.72286	0.0849134	0.738397
ENSG00000117691	NENF	50.5682	0.584861	0.340094	1.71971	0.085486	0.738732
ENSG00000198818	SFT2D1	83.7521	-0.471276	0.273999	-1.71999	0.0854345	0.738732
ENSG00000211689	TARP	365.483	-0.526763	0.30634	-1.71954	0.0855164	0.738732
ENSG00000186350	RXRA	33.6554	0.925105	0.53821	1.71885	0.0856408	0.739233
ENSG00000130770	ATP5IF1	147.437	-0.401071	0.233459	-1.71795	0.085806	0.740085
ENSG00000087301	TXNDC16	41.2734	-0.606839	0.353691	-1.71573	0.0862113	0.740141
ENSG00000088986	DYNLL1	114.38	0.435047	0.253324	1.71736	0.0859142	0.740141
ENSG00000105676	ARMC6	76.4676	0.536317	0.312514	1.71614	0.0861366	0.740141
ENSG00000156639	ZFAND3	35.6821	-0.655832	0.382158	-1.71613	0.0861387	0.740141
ENSG00000166226	CCT2	717.689	0.442392	0.257838	1.71578	0.0862029	0.740141
ENSG00000180488	MIGA1	43.554	-0.626934	0.365358	-1.71595	0.0861721	0.740141
ENSG00000079435	LIPE	36.7435	-0.670258	0.391131	-1.71364	0.0865944	0.741978
ENSG00000160014	CALM3	879.526	-0.283545	0.165532	-1.71293	0.086725	0.741978
ENSG00000170464	DNAJC18	45.0073	0.647498	0.377761	1.71404	0.0865213	0.741978
ENSG00000176903	PNMA1	58.5907	0.731974	0.427367	1.71275	0.0867585	0.741978
ENSG00000178921	PFAS	237.624	0.576496	0.336531	1.71305	0.0867029	0.741978
ENSG00000214189	NA	32.8523	0.770921	0.450248	1.71222	0.086857	0.742251
ENSG00000049192	ADAMTS6	26.4324	0.769758	0.450012	1.71053	0.0871684	0.74434
ENSG00000100116	GCAT	27.8394	-0.824316	0.482182	-1.70955	0.0873483	0.745152
ENSG00000151135	TMEM263	161.77	0.408179	0.2388	1.70929	0.0873972	0.745152
ENSG00000182004	SNRPE	166.2	0.45375	0.265619	1.70827	0.087586	0.74619
ENSG00000072803	FBXW11	186.406	0.456393	0.267546	1.70585	0.0880357	0.747282
ENSG00000100030	MAPK1	315.1	-0.452941	0.26559	-1.70542	0.0881168	0.747282
ENSG00000124782	RREB1	87.6127	-0.510139	0.298941	-1.70649	0.0879174	0.747282
ENSG00000136877	FPGS	184.016	0.40793	0.238964	1.70707	0.0878082	0.747282
ENSG00000176715	ACSF3	125.995	-0.480174	0.281473	-1.70593	0.0880211	0.747282
ENSG00000181751	C5orf30	47.2146	0.556853	0.326469	1.70568	0.0880674	0.747282
ENSG00000010318	PHF7	22.5093	-0.792024	0.464839	-1.70387	0.0884056	0.748591
ENSG00000171490	RSL1D1	219.164	0.450593	0.264399	1.70422	0.0883403	0.748591
ENSG00000073921	PICALM	537.561	0.361638	0.21257	1.70127	0.0888923	0.749739
ENSG00000102096	PIM2	123.616	-0.594607	0.349346	-1.70206	0.088745	0.749739
ENSG00000107362	ABHD17B	110.853	-0.407061	0.239308	-1.70099	0.0889452	0.749739
ENSG00000140464	PML	104.07	-0.458379	0.269309	-1.70205	0.0887456	0.749739
ENSG00000151835	SACS	345.951	0.41198	0.242135	1.70145	0.0888589	0.749739
ENSG00000175216	CKAP5	635.135	-0.366956	0.215601	-1.70201	0.0887529	0.749739
ENSG00000160131	VMA21	182.843	0.375664	0.220902	1.70059	0.0890204	0.749805
ENSG00000064012	CASP8	194.006	-0.371511	0.218798	-1.69796	0.0895144	0.749999
ENSG00000087589	CASS4	10.6678	-1.21565	0.715571	-1.69886	0.0893463	0.749999
ENSG00000128394	APOBEC3F	35.0837	0.674764	0.396951	1.69987	0.0891555	0.749999
ENSG00000134014	ELP3	191.185	-0.391968	0.230717	-1.69892	0.0893348	0.749999
ENSG00000164338	UTP15	76.7338	0.585797	0.344903	1.69844	0.0894248	0.749999
ENSG00000183604	SMG1P5	63.1061	-0.5004	0.29464	-1.69834	0.0894428	0.749999
ENSG00000204271	SPIN3	9.30938	1.19763	0.705333	1.69796	0.0895149	0.749999
ENSG00000163492	CCDC141	15.9908	1.06926	0.630234	1.6966	0.0897722	0.751589
ENSG00000122965	RBM19	114.236	0.612374	0.361298	1.69493	0.0900895	0.751984
ENSG00000132773	TOE1	56.5225	0.583902	0.344499	1.69493	0.0900885	0.751984
ENSG00000196421	C20orf204	27.9276	0.82407	0.486106	1.69525	0.0900289	0.751984
ENSG00000198909	MAP3K3	174.43	-0.362822	0.213991	-1.6955	0.0899797	0.751984
ENSG00000083223	TUT7	212.579	-0.361904	0.21365	-1.69391	0.0902831	0.752425
ENSG00000085719	CPNE3	164.826	0.380449	0.224772	1.6926	0.0905318	0.752425
ENSG00000106028	SSBP1	247.835	0.440403	0.260089	1.69328	0.0904027	0.752425
ENSG00000111537	IFNG	192.645	-1.29608	0.7664	-1.69113	0.0908123	0.752425
ENSG00000122507	BBS9	24.4469	0.747366	0.441598	1.69241	0.0905675	0.752425
ENSG00000143756	FBXO28	94.6728	0.440219	0.260169	1.69205	0.0906362	0.752425
ENSG00000169957	ZNF768	16.6269	0.942678	0.557435	1.6911	0.0908181	0.752425
ENSG00000170266	GLB1	148.061	0.519852	0.30718	1.69234	0.0905811	0.752425
ENSG00000198464	ZNF480	29.5543	0.723973	0.427965	1.69166	0.0907101	0.752425
ENSG00000212232	SNORD17	35.9253	-0.82012	0.484156	-1.69392	0.0902813	0.752425
ENSG00000087586	AURKA	253.397	-0.362264	0.214613	-1.68799	0.0914135	0.752877
ENSG00000106392	C1GALT1	151.917	-0.413265	0.244821	-1.68803	0.0914055	0.752877
ENSG00000141179	PCTP	48.0644	0.635679	0.376325	1.68917	0.0911863	0.752877
ENSG00000144395	CCDC150	43.0819	-0.711916	0.421532	-1.68888	0.0912426	0.752877
ENSG00000160113	NR2F6	10.9104	1.08859	0.644348	1.68944	0.0911345	0.752877
ENSG00000173334	TRIB1	44.5413	0.818588	0.484392	1.68993	0.0910416	0.752877
ENSG00000196950	SLC39A10	156.147	-0.396346	0.234582	-1.68958	0.0911083	0.752877
ENSG00000268027	NA	32.6109	-0.690335	0.408804	-1.68867	0.091283	0.752877
ENSG00000065675	PRKCQ	188.88	-0.577796	0.342483	-1.68708	0.0915882	0.75292
ENSG00000155115	GTF3C6	138.86	0.413678	0.245229	1.68691	0.0916216	0.75292
ENSG00000155438	NIFK	87.0441	0.522727	0.30975	1.68758	0.0914927	0.75292
ENSG00000043143	JADE2	242.465	0.369309	0.219074	1.68577	0.0918399	0.753988
ENSG00000063180	CA11	10.7847	1.09974	0.653699	1.68234	0.0925031	0.753988
ENSG00000109189	USP46	34.8988	0.902263	0.536324	1.68231	0.0925087	0.753988
ENSG00000132334	PTPRE	92.1191	-0.489724	0.291478	-1.68014	0.0929302	0.753988
ENSG00000141349	G6PC3	27.4115	0.720603	0.428042	1.68349	0.0922807	0.753988
ENSG00000143228	NUF2	171.802	-0.474143	0.281675	-1.6833	0.0923171	0.753988
ENSG00000144959	NCEH1	28.3909	0.7403	0.439436	1.68466	0.0920542	0.753988
ENSG00000151304	SRFBP1	50.3333	0.61446	0.365407	1.68158	0.0926508	0.753988
ENSG00000159082	SYNJ1	49.6939	-0.55613	0.330463	-1.68288	0.0923986	0.753988
ENSG00000160218	TRAPPC10	207.53	-0.374481	0.222822	-1.68062	0.0928359	0.753988
ENSG00000169255	B3GALNT1	30.8908	-1.00473	0.597178	-1.68246	0.0924793	0.753988
ENSG00000184588	PDE4B	413.433	0.477723	0.284269	1.68053	0.0928547	0.753988
ENSG00000186272	ZNF17	14.1742	0.943302	0.559808	1.68504	0.09198	0.753988
ENSG00000211459	NA	2273.58	1.58526	0.943102	1.6809	0.0927819	0.753988
ENSG00000211698	NA	12.4442	-1.05383	0.6271	-1.68048	0.092864	0.753988
ENSG00000213619	NDUFS3	95.1031	0.467866	0.278503	1.67993	0.0929704	0.753988
ENSG00000214223	NA	23.2794	0.817379	0.485732	1.68278	0.0924179	0.753988
ENSG00000271503	CCL5	929.523	0.456306	0.270872	1.68458	0.0920702	0.753988
ENSG00000100804	PSMB5	167.317	0.533313	0.317619	1.6791	0.0931335	0.754212
ENSG00000279089	NA	10.3823	-1.08262	0.644713	-1.67923	0.0931072	0.754212
ENSG00000159496	RGL4	43.4264	-0.597888	0.356225	-1.6784	0.0932694	0.754216
ENSG00000211821	NA	358.473	-0.342901	0.204264	-1.67871	0.0932083	0.754216
ENSG00000224578	NA	38.337	0.647969	0.386265	1.67752	0.0934403	0.754725
ENSG00000238086	NA	11.1893	-1.2023	0.716771	-1.67738	0.093468	0.754725
ENSG00000101608	MYL12A	811.886	-0.289594	0.172745	-1.67643	0.0936538	0.754941
ENSG00000168036	CTNNB1	687.504	0.337317	0.201195	1.67657	0.0936274	0.754941
ENSG00000274641	H2BC17	885.073	-0.40648	0.2425	-1.6762	0.0936981	0.754941
ENSG00000070756	PABPC1	392.393	-0.365482	0.218355	-1.6738	0.0941701	0.754995
ENSG00000070770	CSNK2A2	105.778	-0.407724	0.243963	-1.67125	0.0946715	0.754995
ENSG00000101474	APMAP	304.741	-0.378264	0.22628	-1.67167	0.09459	0.754995
ENSG00000108064	TFAM	260.013	0.374988	0.224366	1.67132	0.0946579	0.754995
ENSG00000110651	CD81	156.585	-0.389262	0.232952	-1.671	0.0947219	0.754995
ENSG00000130303	BST2	419.311	0.318233	0.190187	1.67327	0.0942744	0.754995
ENSG00000133794	ARNTL	136.196	-0.444841	0.265525	-1.67533	0.09387	0.754995
ENSG00000134987	WDR36	225.333	0.443924	0.265148	1.67425	0.0940814	0.754995
ENSG00000138069	RAB1A	197.347	0.359247	0.214398	1.67561	0.0938143	0.754995
ENSG00000138801	PAPSS1	117.328	0.464742	0.277747	1.67325	0.0942771	0.754995
ENSG00000163820	FYCO1	70.5543	-0.485853	0.290195	-1.67423	0.0940859	0.754995
ENSG00000170921	TANC2	24.0581	1.30886	0.782796	1.67204	0.0945168	0.754995
ENSG00000186532	SMYD4	69.7458	-0.540007	0.322416	-1.67488	0.093958	0.754995
ENSG00000211694	NA	30.5349	-0.689986	0.412826	-1.67137	0.0946484	0.754995
ENSG00000214110	NA	14.0745	1.03428	0.618822	1.67137	0.0946478	0.754995
ENSG00000111371	SLC38A1	892.457	-0.281916	0.169037	-1.66777	0.0953605	0.759358
ENSG00000167447	SMG8	63.4934	0.525702	0.315255	1.66755	0.0954057	0.759358
ENSG00000186517	ARHGAP30	883.483	-0.336076	0.201608	-1.66698	0.0955189	0.759717
ENSG00000071073	MGAT4A	151.769	-0.362263	0.217416	-1.66622	0.09567	0.760375
ENSG00000117713	ARID1A	286.409	-0.346819	0.208251	-1.66539	0.0958347	0.761141
ENSG00000234290	NA	19.591	-0.80682	0.484813	-1.66419	0.0960749	0.762504
ENSG00000106211	HSPB1	17.3364	1.08396	0.651679	1.66334	0.0962453	0.763313
ENSG00000129250	KIF1C	183.181	0.413607	0.248789	1.66248	0.0964161	0.76358
ENSG00000146007	ZMAT2	171.923	0.378981	0.227928	1.66273	0.0963672	0.76358
ENSG00000115806	GORASP2	104.612	-0.409802	0.246577	-1.66197	0.0965197	0.763857
ENSG00000124160	NCOA5	97.9065	0.458704	0.276167	1.66097	0.0967199	0.764898
ENSG00000106009	BRAT1	223.073	0.362093	0.218121	1.66006	0.0969026	0.765255
ENSG00000163606	CD200R1	28.1243	-1.02127	0.615159	-1.66017	0.0968811	0.765255
ENSG00000132801	ZSWIM3	20.4233	0.795452	0.479662	1.65836	0.0972449	0.767415
ENSG00000114796	KLHL24	63.6788	0.592913	0.357844	1.6569	0.0975389	0.767701
ENSG00000123338	NCKAP1L	603.366	-0.302208	0.182422	-1.65665	0.0975912	0.767701
ENSG00000134308	YWHAQ	612.791	0.378342	0.228265	1.65747	0.0974243	0.767701
ENSG00000136897	MRPL50	63.5889	0.527243	0.318251	1.65669	0.0975823	0.767701
ENSG00000143753	DEGS1	137.97	0.405444	0.244814	1.65613	0.0976949	0.767701
ENSG00000198771	RCSD1	275.396	-0.391804	0.236575	-1.65616	0.0976903	0.767701
ENSG00000196839	ADA	82.9275	-0.679085	0.410151	-1.6557	0.0977835	0.767856
ENSG00000087086	FTL	1355.73	-0.477061	0.289189	-1.64965	0.0990144	0.769456
ENSG00000100601	ALKBH1	26.3265	0.690445	0.417646	1.65318	0.0982942	0.769456
ENSG00000101255	TRIB3	62.2413	-0.543551	0.329079	-1.65173	0.0985889	0.769456
ENSG00000106459	NRF1	58.3023	-0.535584	0.324082	-1.65262	0.0984083	0.769456
ENSG00000110514	MADD	196.877	-0.383552	0.232313	-1.65102	0.0987353	0.769456
ENSG00000123485	HJURP	237.054	-0.389613	0.235549	-1.65406	0.0981153	0.769456
ENSG00000137414	FAM8A1	56.8436	-0.635888	0.38515	-1.65101	0.098736	0.769456
ENSG00000138835	RGS3	33.2249	-0.694213	0.42101	-1.64892	0.0991633	0.769456
ENSG00000140474	ULK3	121.562	-0.38901	0.235395	-1.65258	0.0984157	0.769456
ENSG00000163785	RYK	17.8306	0.938153	0.568384	1.65056	0.0988281	0.769456
ENSG00000171566	PLRG1	163.071	0.382477	0.231807	1.64998	0.098947	0.769456
ENSG00000180228	PRKRA	82.9297	0.470215	0.284759	1.65128	0.0986821	0.769456
ENSG00000181789	COPG1	309.485	-0.301156	0.182629	-1.64901	0.0991458	0.769456
ENSG00000186187	ZNRF1	56.7333	0.700889	0.425144	1.64859	0.0992311	0.769456
ENSG00000198399	ITSN2	298.999	-0.345124	0.209225	-1.64954	0.099038	0.769456
ENSG00000213390	ARHGAP19	155.432	-0.565212	0.34238	-1.65083	0.0987731	0.769456
ENSG00000268001	CARD8-AS1	36.4629	-0.619221	0.374526	-1.65334	0.0982608	0.769456
ENSG00000284906	ARHGAP11B	19.298	-0.820178	0.49651	-1.65189	0.098558	0.769456
ENSG00000118507	AKAP7	12.3233	-1.0444	0.634517	-1.64598	0.099768	0.772006
ENSG00000128604	IRF5	36.5815	0.84507	0.513273	1.64643	0.0996748	0.772006
ENSG00000169442	CD52	84.9196	-0.756072	0.459306	-1.64612	0.0997389	0.772006
ENSG00000068366	ACSL4	466.111	0.447487	0.272183	1.64407	0.100163	0.774215
ENSG00000105122	RASAL3	540.84	0.312349	0.190025	1.64373	0.100233	0.774215
ENSG00000167978	SRRM2	300.367	-0.328881	0.200141	-1.64325	0.100332	0.774215
ENSG00000181524	NA	71.3501	0.464088	0.282401	1.64336	0.100307	0.774215
ENSG00000140694	PARN	142.947	0.36481	0.222065	1.64281	0.100423	0.77438
ENSG00000259431	THTPA	9.32535	-1.17608	0.71631	-1.64187	0.100618	0.77535
ENSG00000009780	FAM76A	39.7897	0.584347	0.356097	1.64098	0.100803	0.775423
ENSG00000081665	ZNF506	50.5303	-0.557091	0.339411	-1.64134	0.100726	0.775423
ENSG00000133816	MICAL2	347.195	0.401602	0.244771	1.64072	0.100855	0.775423
ENSG00000138134	STAMBPL1	161.784	0.378017	0.230445	1.64038	0.100927	0.775423
ENSG00000140262	TCF12	151.784	-0.421479	0.256977	-1.64014	0.100976	0.775423
ENSG00000161298	ZNF382	19.919	0.923186	0.563322	1.63883	0.101249	0.77699
ENSG00000111669	TPI1	2482.88	0.291991	0.178422	1.63652	0.101731	0.777319
ENSG00000123473	STIL	160.667	-0.460224	0.281052	-1.6375	0.101525	0.777319
ENSG00000132383	RPA1	144.435	-0.542905	0.332087	-1.63483	0.102085	0.777319
ENSG00000133789	SWAP70	34.4554	0.726166	0.443824	1.63616	0.101807	0.777319
ENSG00000153815	CMIP	64.1938	-0.529171	0.323483	-1.63585	0.10187	0.777319
ENSG00000160298	C21orf58	107.279	-0.434698	0.265405	-1.63787	0.101449	0.777319
ENSG00000164172	MOCS2	57.4553	-0.525305	0.320669	-1.63815	0.10139	0.777319
ENSG00000169981	ZNF35	15.3965	0.904067	0.553033	1.63474	0.102103	0.777319
ENSG00000170962	PDGFD	16.5803	-1.01394	0.620268	-1.63469	0.102114	0.777319
ENSG00000213203	GIMAP1	42.139	-0.835777	0.510713	-1.63649	0.101737	0.777319
ENSG00000213903	LTB4R	47.7567	-0.58155	0.355473	-1.63599	0.101841	0.777319
ENSG00000214026	MRPL23	68.5728	-0.592691	0.362588	-1.63461	0.10213	0.777319
ENSG00000120875	DUSP4	1111.83	1.22154	0.747628	1.63389	0.102282	0.777943
ENSG00000164031	DNAJB14	218.66	-0.360101	0.220509	-1.63305	0.102459	0.778762
ENSG00000171310	CHST11	319.355	-0.339865	0.208199	-1.6324	0.102595	0.779261
ENSG00000281383	NA	30.5729	2.76547	1.69447	1.63206	0.102668	0.779281
ENSG00000135723	FHOD1	153.641	0.363487	0.222852	1.63107	0.102876	0.779355
ENSG00000137171	KLC4	28.2367	0.76722	0.470344	1.63119	0.10285	0.779355
ENSG00000204438	GPANK1	95.8374	-0.467907	0.286881	-1.63101	0.102887	0.779355
ENSG00000032444	PNPLA6	371.402	0.294537	0.180687	1.6301	0.103081	0.779759
ENSG00000110848	CD69	213.229	-0.414745	0.254407	-1.63024	0.10305	0.779759
ENSG00000107959	PITRM1	134.552	0.415336	0.255034	1.62855	0.103408	0.780997
ENSG00000151553	FAM160B1	184.792	0.377693	0.231875	1.62886	0.103342	0.780997
ENSG00000154217	PITPNC1	81.1701	-0.622367	0.382362	-1.62769	0.10359	0.780997
ENSG00000169570	DTWD2	14.3762	0.943936	0.579932	1.62767	0.103595	0.780997
ENSG00000182134	TDRKH	60.3373	-0.543644	0.33394	-1.62797	0.103531	0.780997
ENSG00000001461	NIPAL3	116.643	-0.411604	0.253551	-1.62336	0.104513	0.783041
ENSG00000048162	NOP16	30.4651	0.68462	0.423	1.61849	0.105558	0.783041
ENSG00000085365	SCAMP1	72.0036	0.465828	0.28795	1.61774	0.105719	0.783041
ENSG00000097021	ACOT7	79.5251	0.460047	0.283828	1.62086	0.105047	0.783041
ENSG00000104805	NUCB1	350.781	-0.290885	0.179585	-1.61976	0.105283	0.783041
ENSG00000105821	DNAJC2	58.3395	0.54122	0.334552	1.61774	0.105718	0.783041
ENSG00000109881	CCDC34	42.0211	0.584398	0.361114	1.61832	0.105593	0.783041
ENSG00000111247	RAD51AP1	87.6593	-0.427778	0.264182	-1.61926	0.105392	0.783041
ENSG00000126001	CEP250	299.197	-0.378702	0.233589	-1.62123	0.104968	0.783041
ENSG00000126804	ZBTB1	190.277	0.408161	0.252093	1.61909	0.105429	0.783041
ENSG00000127527	EPS15L1	35.8552	-0.630707	0.389943	-1.61743	0.105785	0.783041
ENSG00000135074	ADAM19	1310.23	0.269753	0.166471	1.62042	0.105141	0.783041
ENSG00000141522	ARHGDIA	180.651	-0.349218	0.2148	-1.62578	0.103997	0.783041
ENSG00000152556	PFKM	71.9036	0.4926	0.303088	1.62527	0.104104	0.783041
ENSG00000155313	USP25	142.5	-0.406246	0.250984	-1.61861	0.105531	0.783041
ENSG00000159388	BTG2	117.166	-0.465675	0.286827	-1.62354	0.104474	0.783041
ENSG00000160789	LMNA	402.343	1.29108	0.796875	1.62018	0.105193	0.783041
ENSG00000172534	HCFC1	468.721	-0.304028	0.187124	-1.62474	0.104217	0.783041
ENSG00000175416	CLTB	166.572	-0.366012	0.225823	-1.62079	0.105063	0.783041
ENSG00000176463	SLCO3A1	29.6226	-0.917927	0.56676	-1.6196	0.105317	0.783041
ENSG00000187961	KLHL17	19.5287	-0.810277	0.500937	-1.61752	0.105766	0.783041
ENSG00000197019	SERTAD1	44.4101	0.812755	0.500709	1.62321	0.104545	0.783041
ENSG00000205809	KLRC2	38.0817	0.863618	0.532708	1.62118	0.104978	0.783041
ENSG00000213430	NA	17.5379	0.977148	0.603437	1.6193	0.105382	0.783041
ENSG00000213928	IRF9	20.4172	0.813619	0.502184	1.62016	0.105198	0.783041
ENSG00000225614	ZNF469	24.397	0.742852	0.459033	1.6183	0.105598	0.783041
ENSG00000234663	NA	28.6856	0.717951	0.443947	1.6172	0.105835	0.783041
ENSG00000275066	SYNRG	177.414	-0.431922	0.266633	-1.61991	0.105251	0.783041
ENSG00000143537	ADAM15	101.601	-0.437033	0.27031	-1.61679	0.105924	0.783178
ENSG00000107331	ABCA2	218.12	-0.400792	0.248127	-1.61527	0.106252	0.7836
ENSG00000115268	RPS15	360.593	0.359505	0.222561	1.61531	0.106244	0.7836
ENSG00000123329	ARHGAP9	170.811	0.390885	0.242079	1.6147	0.106376	0.7836
ENSG00000127125	PPCS	76.5422	0.483082	0.299232	1.61441	0.106439	0.7836
ENSG00000145016	RUBCN	124.415	-0.431625	0.267148	-1.61568	0.106164	0.7836
ENSG00000154518	ATP5MC3	433.05	0.32747	0.202876	1.61414	0.106497	0.7836
ENSG00000206190	ATP10A	34.7164	0.665936	0.412316	1.61511	0.106287	0.7836
ENSG00000256594	LOC374443	34.656	-0.693728	0.42984	-1.61392	0.106544	0.7836
ENSG00000143157	POGK	182.752	0.348386	0.215914	1.61354	0.106626	0.783687
ENSG00000005339	CREBBP	129.149	-0.438106	0.272101	-1.61008	0.10738	0.785676
ENSG00000068697	LAPTM4A	40.4059	0.580125	0.360518	1.60914	0.107585	0.785676
ENSG00000100029	PES1	223.492	0.46453	0.288252	1.61154	0.107062	0.785676
ENSG00000100385	IL2RB	403.71	0.293702	0.1826	1.60845	0.107737	0.785676
ENSG00000131023	LATS1	70.246	-0.483922	0.300549	-1.61013	0.10737	0.785676
ENSG00000132680	KHDC4	131.733	-0.400955	0.24912	-1.60948	0.10751	0.785676
ENSG00000139626	ITGB7	632.933	-0.461592	0.286759	-1.60969	0.107466	0.785676
ENSG00000152818	UTRN	833.478	-0.445124	0.276713	-1.60861	0.107701	0.785676
ENSG00000169967	MAP3K2	299.832	0.303067	0.188191	1.61042	0.107306	0.785676
ENSG00000179104	TMTC2	19.2893	0.789292	0.489867	1.61124	0.107128	0.785676
ENSG00000184481	FOXO4	25.9906	-0.772683	0.479483	-1.61149	0.107072	0.785676
ENSG00000229117	RPL41	1153.39	0.339546	0.211106	1.60842	0.107744	0.785676
ENSG00000013810	TACC3	267.15	-0.384112	0.238916	-1.60772	0.107896	0.786268
ENSG00000015676	NUDCD3	259.634	0.317219	0.197389	1.60708	0.108038	0.786509
ENSG00000106268	NUDT1	160.883	-0.3708	0.230843	-1.60629	0.108211	0.786509
ENSG00000156475	PPP2R2B	32.7628	-1.11512	0.694115	-1.60654	0.108156	0.786509
ENSG00000270170	NCBP2AS2	41.5692	0.572218	0.356186	1.60652	0.108161	0.786509
ENSG00000169372	CRADD	25.6921	-0.680386	0.423717	-1.60575	0.108328	0.786512
ENSG00000178035	IMPDH2	477.977	0.440674	0.274454	1.60564	0.108353	0.786512
ENSG00000163171	CDC42EP3	86.5497	-0.458219	0.285546	-1.60471	0.108558	0.787484
ENSG00000068903	SIRT2	101.95	-0.444504	0.277082	-1.60424	0.108662	0.78773
ENSG00000047056	WDR37	110.637	-0.50521	0.316071	-1.5984	0.109953	0.788327
ENSG00000088205	DDX18	265.851	0.335575	0.20995	1.59835	0.109964	0.788327
ENSG00000101444	AHCY	238.607	0.434929	0.272085	1.59851	0.109931	0.788327
ENSG00000105953	OGDH	514.37	-0.292051	0.182367	-1.60144	0.109278	0.788327
ENSG00000116863	ADPRHL2	110.307	0.394829	0.246432	1.60218	0.109115	0.788327
ENSG00000120896	SORBS3	10.7134	-1.07796	0.674249	-1.59876	0.109875	0.788327
ENSG00000124575	H1-3	1912.7	-0.368421	0.230164	-1.60069	0.109446	0.788327
ENSG00000131437	KIF3A	155.538	-0.495189	0.309508	-1.59992	0.109615	0.788327
ENSG00000147475	ERLIN2	85.48	-0.479892	0.300249	-1.59832	0.109973	0.788327
ENSG00000162511	LAPTM5	471.026	0.2865	0.178715	1.60311	0.108911	0.788327
ENSG00000176225	RTTN	224.021	-0.325853	0.203899	-1.59811	0.110019	0.788327
ENSG00000189067	LITAF	183.573	-0.400343	0.25047	-1.59837	0.109961	0.788327
ENSG00000204977	TRIM13	75.3743	-0.55514	0.347241	-1.59872	0.109884	0.788327
ENSG00000228863	NA	10.4907	-1.08988	0.681358	-1.59957	0.109695	0.788327
ENSG00000234614	NA	25.2777	0.904887	0.565939	1.59891	0.10984	0.788327
ENSG00000239713	APOBEC3G	630.836	0.358897	0.224386	1.59946	0.109718	0.788327
ENSG00000266338	NBPF15	61.7499	0.748644	0.467912	1.59997	0.109606	0.788327
ENSG00000273542	H4C12	601.575	-0.344463	0.215319	-1.59978	0.109647	0.788327
ENSG00000265972	TXNIP	187.572	-0.577631	0.3616	-1.59743	0.110169	0.788898
ENSG00000113441	LNPEP	616.994	-0.428134	0.268393	-1.59517	0.110673	0.791997
ENSG00000151292	CSNK1G3	119.994	0.442931	0.277955	1.59353	0.11104	0.792697
ENSG00000165271	NOL6	125.349	0.528539	0.331522	1.59428	0.110874	0.792697
ENSG00000204923	FBXO48	14.7619	-0.908292	0.570124	-1.59315	0.111127	0.792697
ENSG00000211584	SLC48A1	29.6523	-0.654852	0.410862	-1.59385	0.11097	0.792697
ENSG00000239672	NME1	87.9381	0.727227	0.456432	1.59329	0.111095	0.792697
ENSG00000158106	RHPN1	19.4218	0.850217	0.534183	1.59162	0.11147	0.794635
ENSG00000101596	SMCHD1	821.949	-0.371276	0.233519	-1.58992	0.111853	0.794864
ENSG00000126821	SGPP1	134.341	-0.379774	0.238869	-1.58989	0.11186	0.794864
ENSG00000137269	LRRC1	17.4939	0.839228	0.527957	1.58958	0.111931	0.794864
ENSG00000166579	NDEL1	119.813	-0.373608	0.23481	-1.5911	0.111586	0.794864
ENSG00000198466	ZNF587	43.3983	-0.544759	0.342682	-1.58969	0.111904	0.794864
ENSG00000273373	NA	35.2497	-0.623487	0.392168	-1.58984	0.11187	0.794864
ENSG00000066279	ASPM	730.772	-0.396718	0.25008	-1.58636	0.112657	0.796691
ENSG00000127980	PEX1	87.6896	0.412075	0.259599	1.58735	0.112433	0.796691
ENSG00000137106	GRHPR	147.537	0.395267	0.249154	1.58644	0.112639	0.796691
ENSG00000147162	OGT	714.611	-0.278312	0.175435	-1.58641	0.112646	0.796691
ENSG00000152147	GEMIN6	44.4401	0.586462	0.36951	1.58713	0.112482	0.796691
ENSG00000178078	STAP2	9.11429	1.11574	0.703448	1.58611	0.112715	0.796691
ENSG00000196141	SPATS2L	87.0391	0.526154	0.331877	1.58539	0.112878	0.796691
ENSG00000204287	HLA-DRA	567.609	-0.403107	0.254262	-1.5854	0.112875	0.796691
ENSG00000266173	STRADA	50.1109	-0.507346	0.319999	-1.58546	0.112861	0.796691
ENSG00000281181	NA	572.494	1.6454	1.03792	1.58528	0.112903	0.796691
ENSG00000102218	RP2	66.8465	-0.453458	0.286102	-1.58495	0.112977	0.796709
ENSG00000188130	MAPK12	12.2809	1.0442	0.659048	1.58441	0.113101	0.797078
ENSG00000235106	BRD3OS	26.9763	0.653956	0.412996	1.58344	0.11332	0.798115
ENSG00000147649	MTDH	623.701	-0.305277	0.192904	-1.58253	0.113528	0.798565
ENSG00000154229	PRKCA	90.5528	-0.539505	0.340886	-1.58266	0.1135	0.798565
ENSG00000077420	APBB1IP	52.9685	-0.5164	0.326597	-1.58116	0.113843	0.798588
ENSG00000102034	ELF4	50.6111	-0.656176	0.414939	-1.58138	0.113791	0.798588
ENSG00000117597	UTP25	46.8064	0.801337	0.506541	1.58198	0.113655	0.798588
ENSG00000163170	BOLA3	63.0015	0.467394	0.295641	1.58095	0.113889	0.798588
ENSG00000278845	MRPL45	44.0229	0.575505	0.363926	1.58138	0.113791	0.798588
ENSG00000164080	RAD54L2	193.351	-0.356876	0.225782	-1.58062	0.113965	0.798614
ENSG00000068976	PYGM	12.3167	-1.03931	0.658386	-1.57857	0.114434	0.798981
ENSG00000070759	TESK2	21.5307	0.727868	0.461747	1.57634	0.114949	0.798981
ENSG00000071243	ING3	71.79	-0.457896	0.290513	-1.57617	0.114987	0.798981
ENSG00000111144	LTA4H	136.514	0.362148	0.229285	1.57947	0.114229	0.798981
ENSG00000135002	RFK	97.0929	0.426086	0.270172	1.57709	0.114775	0.798981
ENSG00000135372	NAT10	157.478	0.35449	0.224907	1.57616	0.114988	0.798981
ENSG00000146263	MMS22L	294.206	-0.32061	0.203226	-1.5776	0.114658	0.798981
ENSG00000149527	PLCH2	25.2684	-0.797607	0.50607	-1.57608	0.115007	0.798981
ENSG00000162777	DENND2D	174.964	-0.400625	0.25388	-1.57801	0.114564	0.798981
ENSG00000166886	NAB2	50.7903	0.684007	0.433269	1.57871	0.114402	0.798981
ENSG00000173674	EIF1AX	182.69	0.487726	0.30896	1.57861	0.114427	0.798981
ENSG00000183696	UPP1	164.431	0.423452	0.268685	1.57602	0.115022	0.798981
ENSG00000228393	NA	15.833	-0.861361	0.545336	-1.57951	0.11422	0.798981
ENSG00000265142	MIR133A1HG	23.629	0.757405	0.480253	1.57709	0.114774	0.798981
ENSG00000090863	GLG1	343.54	-0.462897	0.294121	-1.57383	0.115527	0.801007
ENSG00000105723	GSK3A	35.6373	-0.58347	0.370755	-1.57373	0.115549	0.801007
ENSG00000109814	UGDH	50.7377	0.608839	0.386945	1.57345	0.115615	0.801007
ENSG00000112759	SLC29A1	76.5775	0.464183	0.295166	1.57262	0.115807	0.801007
ENSG00000124562	SNRPC	160.301	0.361784	0.230288	1.571	0.116182	0.801007
ENSG00000135679	MDM2	469.325	-0.345238	0.219799	-1.5707	0.116252	0.801007
ENSG00000136104	RNASEH2B	356.018	-0.406377	0.258426	-1.57251	0.115833	0.801007
ENSG00000141027	NCOR1	406.752	-0.31315	0.199237	-1.57175	0.116009	0.801007
ENSG00000148362	PAXX	65.7829	0.483255	0.307726	1.57041	0.11632	0.801007
ENSG00000148832	PAOX	16.9149	0.895824	0.569431	1.57319	0.115674	0.801007
ENSG00000166435	XRRA1	47.2822	-0.517334	0.329232	-1.57134	0.116105	0.801007
ENSG00000188191	PRKAR1B	64.0565	0.73611	0.468538	1.57108	0.116164	0.801007
ENSG00000189308	LIN54	152.266	-0.436576	0.277787	-1.57162	0.116039	0.801007
ENSG00000197989	SNHG12	73.3368	0.578156	0.368009	1.57104	0.116174	0.801007
ENSG00000131873	CHSY1	224.726	-0.375714	0.239299	-1.57006	0.116401	0.801065
ENSG00000022840	RNF10	234.673	-0.344146	0.219577	-1.56731	0.117042	0.802994
ENSG00000142409	ZNF787	106.617	0.403801	0.257597	1.56757	0.116982	0.802994
ENSG00000154153	RETREG1	14.5959	0.882914	0.563217	1.56763	0.116968	0.802994
ENSG00000154328	NEIL2	25.5919	0.916234	0.584588	1.56732	0.117041	0.802994
ENSG00000200087	SNORA73B	257.51	0.313613	0.200089	1.56737	0.117029	0.802994
ENSG00000159314	ARHGAP27	132.603	-0.369976	0.236262	-1.56596	0.117359	0.804674
ENSG00000106638	TBL2	86.6264	0.441052	0.281723	1.56555	0.117453	0.804824
ENSG00000110031	LPXN	313.548	0.485369	0.310229	1.56455	0.117688	0.805209
ENSG00000151503	NCAPD3	359.779	-0.382361	0.24435	-1.56481	0.117628	0.805209
ENSG00000226942	NA	13.2208	1.26277	0.807195	1.56439	0.117726	0.805209
ENSG00000099204	ABLIM1	51.5627	0.957891	0.612647	1.56353	0.117928	0.805602
ENSG00000228340	MIR646HG	8.90679	-1.24817	0.798301	-1.56353	0.117927	0.805602
ENSG00000092140	G2E3	159.023	-0.440127	0.28199	-1.56079	0.118572	0.807297
ENSG00000105618	PRPF31	115.411	0.420373	0.269223	1.56143	0.118423	0.807297
ENSG00000111752	PHC1	16.4767	0.903141	0.578704	1.56063	0.118611	0.807297
ENSG00000164885	CDK5	32.5553	0.639394	0.409586	1.56108	0.118506	0.807297
ENSG00000183597	TANGO2	35.8316	-0.608121	0.389588	-1.56093	0.11854	0.807297
ENSG00000198551	ZNF627	26.6131	0.785361	0.502821	1.56191	0.11831	0.807297
ENSG00000119203	CPSF3	192.592	0.344691	0.220913	1.5603	0.118689	0.807334
ENSG00000105926	MPP6	58.4999	0.518335	0.332478	1.55901	0.118995	0.808293
ENSG00000118246	FASTKD2	103.893	0.540965	0.347043	1.55878	0.119048	0.808293
ENSG00000137996	RTCA	145.572	-0.360326	0.231128	-1.55899	0.118998	0.808293
ENSG00000172062	SMN1	28.7425	1.04119	0.668302	1.55796	0.119243	0.809125
ENSG00000006125	AP2B1	500.396	-0.29604	0.19022	-1.5563	0.119637	0.810317
ENSG00000073350	LLGL2	44.3988	-0.922588	0.592627	-1.55678	0.119523	0.810317
ENSG00000214826	NA	128.023	-0.407641	0.261927	-1.55632	0.119633	0.810317
ENSG00000073536	NLE1	79.2505	0.554604	0.356684	1.55489	0.119973	0.811602
ENSG00000117036	ETV3	99.7642	-0.45725	0.294035	-1.55509	0.119925	0.811602
ENSG00000161654	LSM12	42.9649	0.538281	0.346269	1.55452	0.120061	0.811704
ENSG00000018699	TTC27	97.4273	0.496367	0.319864	1.55181	0.120709	0.81232
ENSG00000037241	RPL26L1	50.1135	0.518791	0.334014	1.5532	0.120375	0.81232
ENSG00000067836	ROGDI	12.9203	0.974961	0.627709	1.5532	0.120375	0.81232
ENSG00000068394	GPKOW	79.39	-0.458592	0.295819	-1.55025	0.121083	0.81232
ENSG00000101057	MYBL2	280.657	-0.29387	0.189593	-1.55	0.121141	0.81232
ENSG00000115137	DNAJC27	9.28172	-1.04817	0.676682	-1.54898	0.121386	0.81232
ENSG00000118971	CCND2	3160.66	0.380547	0.245702	1.54882	0.121426	0.81232
ENSG00000130204	TOMM40	171.967	0.428364	0.276573	1.54883	0.121423	0.81232
ENSG00000130803	ZNF317	99.1618	0.421108	0.271919	1.54865	0.121465	0.81232
ENSG00000131591	C1orf159	31.3599	0.624031	0.402794	1.54926	0.12132	0.81232
ENSG00000133466	C1QTNF6	12.6122	0.966496	0.623399	1.55037	0.121054	0.81232
ENSG00000137547	MRPL15	71.9212	0.572462	0.368713	1.55259	0.12052	0.81232
ENSG00000146834	MEPCE	136.615	0.362202	0.233337	1.55227	0.120598	0.81232
ENSG00000159873	CCDC117	112.139	-0.37281	0.240722	-1.54871	0.12145	0.81232
ENSG00000170275	CRTAP	74.0408	0.65609	0.42297	1.55115	0.120866	0.81232
ENSG00000204256	BRD2	434.294	-0.305345	0.196812	-1.55146	0.120793	0.81232
ENSG00000214765	SEPTIN7P2	39.0789	-0.548116	0.353528	-1.55041	0.121042	0.81232
ENSG00000274523	RCC1L	278.559	0.382509	0.246604	1.5511	0.120877	0.81232
ENSG00000166086	JAM3	24.0538	0.682929	0.441109	1.54821	0.121571	0.812544
ENSG00000034713	GABARAPL2	73.0227	-0.430385	0.278216	-1.54695	0.121876	0.812772
ENSG00000118418	HMGN3	63.8929	0.499333	0.322805	1.54686	0.121898	0.812772
ENSG00000164674	SYTL3	173.32	-0.492284	0.318084	-1.54765	0.121706	0.812772
ENSG00000272645	NA	11.9278	1.01	0.652872	1.54701	0.121861	0.812772
ENSG00000104814	MAP4K1	169.841	-0.428255	0.27732	-1.54426	0.122525	0.813349
ENSG00000112343	TRIM38	116.769	-0.416364	0.269434	-1.54533	0.122268	0.813349
ENSG00000117877	CD3EAP	9.10727	1.09576	0.708915	1.54569	0.12218	0.813349
ENSG00000135924	DNAJB2	84.8382	0.451737	0.2925	1.5444	0.122491	0.813349
ENSG00000138646	HERC5	78.7262	-0.636867	0.412457	-1.54408	0.122568	0.813349
ENSG00000185811	IKZF1	725.825	-0.375487	0.243177	-1.54409	0.122567	0.813349
ENSG00000186376	ZNF75D	49.3396	-0.507176	0.328431	-1.54424	0.12253	0.813349
ENSG00000233822	H2BC15	286.509	-0.445513	0.288414	-1.5447	0.122418	0.813349
ENSG00000151702	FLI1	235.423	-0.470835	0.305111	-1.54316	0.122792	0.81435
ENSG00000123213	NLN	56.0587	0.690463	0.447931	1.54145	0.123207	0.816613
ENSG00000095380	NANS	108.138	0.444119	0.288262	1.54068	0.123395	0.817118
ENSG00000115368	WDR75	140.37	0.412347	0.267665	1.54054	0.12343	0.817118
ENSG00000130270	ATP8B3	25.1632	-0.840294	0.545899	-1.53928	0.123735	0.817679
ENSG00000150867	PIP4K2A	360.804	-0.317393	0.206136	-1.53973	0.123627	0.817679
ENSG00000197312	DDI2	122.941	0.404246	0.262616	1.53931	0.12373	0.817679
ENSG00000121957	GPSM2	102.268	-0.593167	0.385503	-1.53868	0.123882	0.817692
ENSG00000135241	PNPLA8	96.0888	-0.420151	0.273324	-1.53719	0.124247	0.817692
ENSG00000137054	POLR1E	124.825	0.367357	0.238951	1.53737	0.124202	0.817692
ENSG00000163608	NEPRO	117.087	-0.360405	0.234436	-1.53733	0.124212	0.817692
ENSG00000169926	KLF13	546.776	-0.311564	0.202497	-1.53861	0.1239	0.817692
ENSG00000198625	MDM4	263.305	-0.341376	0.222081	-1.53717	0.124251	0.817692
ENSG00000233476	NA	94.1408	0.516064	0.335489	1.53825	0.123988	0.817692
ENSG00000137714	FDX1	175.396	0.41728	0.271862	1.5349	0.124809	0.820839
ENSG00000162434	JAK1	618.936	-0.282755	0.184251	-1.53462	0.124877	0.820839
ENSG00000101574	METTL4	38.953	-0.561155	0.365973	-1.53332	0.125196	0.821001
ENSG00000122223	CD244	99.6505	-0.597572	0.389652	-1.5336	0.125127	0.821001
ENSG00000131653	TRAF7	131.051	-0.372584	0.242964	-1.5335	0.125154	0.821001
ENSG00000170802	FOXN2	228.754	-0.396382	0.258465	-1.5336	0.125128	0.821001
ENSG00000102547	CAB39L	12.3887	-0.922042	0.601541	-1.5328	0.125325	0.821363
ENSG00000105851	PIK3CG	215.726	-0.383067	0.250031	-1.53207	0.125504	0.821804
ENSG00000123131	PRDX4	101.371	0.411905	0.26888	1.53193	0.12554	0.821804
ENSG00000232810	TNF	184.675	-0.376174	0.245679	-1.53116	0.125729	0.822559
ENSG00000153395	LPCAT1	356.702	-0.313431	0.204861	-1.52997	0.126025	0.823551
ENSG00000164691	TAGAP	85.7602	-0.523404	0.342105	-1.52995	0.126029	0.823551
ENSG00000137845	ADAM10	380.12	-0.294347	0.192455	-1.52943	0.126158	0.823911
ENSG00000111906	HDDC2	73.9961	0.425543	0.278337	1.52888	0.126295	0.824321
ENSG00000100580	TMED8	172.387	0.426494	0.279382	1.52657	0.126869	0.82517
ENSG00000108055	SMC3	373.032	-0.286713	0.187779	-1.52686	0.126795	0.82517
ENSG00000118596	SLC16A7	64.5186	-0.441576	0.289173	-1.52703	0.126754	0.82517
ENSG00000152348	ATG10	29.8698	0.611519	0.400316	1.52759	0.126614	0.82517
ENSG00000171208	NETO2	116.522	0.625195	0.409544	1.52656	0.126869	0.82517
ENSG00000242247	ARFGAP3	157.318	-0.358235	0.234566	-1.52722	0.126706	0.82517
ENSG00000007312	CD79B	28.1163	-0.666681	0.436945	-1.52578	0.127066	0.825963
ENSG00000171421	MRPL36	71.3875	0.424091	0.278039	1.5253	0.127185	0.826257
ENSG00000169249	ZRSR2	25.2464	-0.724782	0.475324	-1.52482	0.127305	0.826552
ENSG00000146802	TMEM168	62.6398	-0.47186	0.309535	-1.52441	0.127406	0.826725
ENSG00000061273	HDAC7	209.139	-0.315191	0.2069	-1.52339	0.12766	0.826962
ENSG00000070159	PTPN3	14.3905	-1.43492	0.942202	-1.52294	0.127773	0.826962
ENSG00000072501	SMC1A	521.856	-0.261281	0.171481	-1.52367	0.127591	0.826962
ENSG00000138756	BMP2K	51.8135	0.610249	0.400743	1.5228	0.12781	0.826962
ENSG00000154803	FLCN	66.3517	-0.500929	0.328956	-1.52278	0.127813	0.826962
ENSG00000152689	RASGRP3	70.2058	0.657846	0.432199	1.52209	0.127986	0.827601
ENSG00000086061	DNAJA1	590.853	0.418599	0.275129	1.52146	0.128144	0.827659
ENSG00000198918	RPL39	490.478	0.297791	0.195717	1.52154	0.128125	0.827659
ENSG00000085998	POMGNT1	80.7671	0.614435	0.404422	1.51929	0.128689	0.828047
ENSG00000114446	IFT57	49.0635	0.521446	0.343012	1.5202	0.128461	0.828047
ENSG00000115525	ST3GAL5	138.147	-0.54236	0.35672	-1.52041	0.128408	0.828047
ENSG00000139239	NA	49.3347	0.560455	0.368999	1.51885	0.128799	0.828047
ENSG00000143878	RHOB	61.9293	0.909109	0.59836	1.51934	0.128678	0.828047
ENSG00000155380	SLC16A1	312.876	0.334135	0.219963	1.51905	0.12875	0.828047
ENSG00000177707	NECTIN3	64.8983	0.46693	0.307007	1.52091	0.128283	0.828047
ENSG00000266472	MRPS21	101.739	0.383592	0.252512	1.5191	0.128737	0.828047
ENSG00000154370	TRIM11	145.418	-0.34663	0.228294	-1.51835	0.128926	0.828388
ENSG00000198553	KCNRG	11.7621	-1.10514	0.728213	-1.51761	0.129113	0.829109
ENSG00000167088	SNRPD1	230.923	0.348985	0.230028	1.51714	0.129231	0.829389
ENSG00000102780	DGKH	180.294	-0.388021	0.255846	-1.51662	0.129363	0.829522
ENSG00000223773	CD99P1	14.6597	-0.840113	0.553993	-1.51647	0.129401	0.829522
ENSG00000180549	FUT7	210.639	0.373897	0.246612	1.51614	0.129485	0.82958
ENSG00000049167	ERCC8	21.4843	0.7681	0.508453	1.51066	0.130875	0.82987
ENSG00000068489	PRR11	122.685	-0.408678	0.269929	-1.51402	0.130021	0.82987
ENSG00000069345	DNAJA2	329.922	0.336343	0.222262	1.51327	0.130211	0.82987
ENSG00000090686	USP48	228.495	-0.32852	0.217718	-1.50892	0.131318	0.82987
ENSG00000100242	SUN2	644.963	-0.366251	0.242389	-1.51101	0.130786	0.82987
ENSG00000107537	PHYH	25.777	0.699298	0.463294	1.5094	0.131196	0.82987
ENSG00000110442	COMMD9	29.5525	0.616895	0.407136	1.51521	0.12972	0.82987
ENSG00000110958	PTGES3	426.748	0.273773	0.180838	1.51391	0.130048	0.82987
ENSG00000141552	ANAPC11	125.397	-0.349632	0.230979	-1.51369	0.130103	0.82987
ENSG00000143552	NUP210L	17.3131	0.780569	0.516036	1.51262	0.130375	0.82987
ENSG00000145901	TNIP1	291.295	0.473974	0.31317	1.51347	0.13016	0.82987
ENSG00000160179	ABCG1	88.6758	1.70685	1.1311	1.50901	0.131296	0.82987
ENSG00000163412	EIF4E3	97.5064	-0.481124	0.318596	-1.51014	0.131008	0.82987
ENSG00000163444	TMEM183A	196.241	-0.33498	0.221624	-1.51148	0.130667	0.82987
ENSG00000178623	GPR35	32.3622	0.608039	0.402921	1.50908	0.131279	0.82987
ENSG00000178761	FAM219B	43.1201	-0.52848	0.349189	-1.51345	0.130165	0.82987
ENSG00000181788	SIAH2	68.3164	-0.431408	0.285878	-1.50906	0.131282	0.82987
ENSG00000183684	ALYREF	529.044	0.263472	0.174053	1.51374	0.130091	0.82987
ENSG00000185043	CIB1	70.5317	0.440283	0.291735	1.50919	0.13125	0.82987
ENSG00000185608	MRPL40	46.031	0.541402	0.358282	1.51111	0.130761	0.82987
ENSG00000197863	ZNF790	15.0217	0.81707	0.541471	1.50898	0.131303	0.82987
ENSG00000198356	GET3	208.277	0.31732	0.210136	1.51007	0.131026	0.82987
ENSG00000213339	QTRT1	52.2958	0.550139	0.364061	1.51112	0.130758	0.82987
ENSG00000267364	NA	12.8491	0.909265	0.600802	1.51342	0.130173	0.82987
ENSG00000187741	FANCA	214.384	-0.305789	0.202793	-1.50788	0.131584	0.831076
ENSG00000132965	ALOX5AP	243.55	0.293323	0.194658	1.50687	0.131845	0.831327
ENSG00000145916	RMND5B	32.8484	0.589161	0.390892	1.50722	0.131754	0.831327
ENSG00000237550	NA	371.76	0.292521	0.194127	1.50686	0.131848	0.831327
ENSG00000175854	SWI5	13.9605	0.954989	0.63394	1.50644	0.131955	0.831535
ENSG00000011021	CLCN6	64.7159	-0.493778	0.32873	-1.50208	0.133077	0.832973
ENSG00000025796	SEC63	61.4816	-0.532111	0.356738	-1.4916	0.135804	0.832973
ENSG00000049769	PPP1R3F	57.284	0.489446	0.328988	1.48773	0.136821	0.832973
ENSG00000050438	SLC4A8	37.0971	0.609134	0.409327	1.48814	0.136715	0.832973
ENSG00000069275	NUCKS1	856.003	-0.253416	0.169188	-1.49784	0.134176	0.832973
ENSG00000082213	C5orf22	50.0034	-0.494275	0.331698	-1.49014	0.136188	0.832973
ENSG00000100271	TTLL1	10.0379	-1.0806	0.720895	-1.49896	0.133883	0.832973
ENSG00000101421	CHMP4B	52.7511	-0.534065	0.356579	-1.49775	0.134199	0.832973
ENSG00000102870	ZNF629	10.2911	1.00281	0.67023	1.49622	0.134596	0.832973
ENSG00000103037	SETD6	41.5631	0.563516	0.376193	1.49794	0.134148	0.832973
ENSG00000103043	VAC14	52.5163	0.513434	0.344388	1.49086	0.135998	0.832973
ENSG00000107077	KDM4C	125.805	-0.378823	0.253974	-1.49158	0.13581	0.832973
ENSG00000108262	GIT1	138.742	0.393043	0.263216	1.49323	0.135377	0.832973
ENSG00000108953	YWHAE	544.105	0.279198	0.187548	1.48867	0.136574	0.832973
ENSG00000108963	DPH1	22.8364	0.726528	0.487166	1.49133	0.135874	0.832973
ENSG00000110066	KMT5B	56.1434	-0.514726	0.344748	-1.49305	0.135424	0.832973
ENSG00000112079	STK38	164.216	-0.441952	0.295543	-1.49539	0.134813	0.832973
ENSG00000112511	PHF1	27.0212	-0.656765	0.438929	-1.49629	0.134578	0.832973
ENSG00000114742	WDR48	104.429	0.476877	0.317961	1.4998	0.133667	0.832973
ENSG00000115523	GNLY	1052.33	-1.18836	0.794113	-1.49646	0.134534	0.832973
ENSG00000116731	PRDM2	87.779	-0.383877	0.257683	-1.48973	0.136296	0.832973
ENSG00000123146	ADGRE5	476.835	-0.40106	0.269424	-1.48858	0.136597	0.832973
ENSG00000125375	DMAC2L	29.8258	-0.684293	0.45661	-1.49864	0.133967	0.832973
ENSG00000130164	LDLR	582.822	-0.438673	0.292754	-1.49844	0.134019	0.832973
ENSG00000130590	SAMD10	31.592	0.684911	0.460241	1.48816	0.136709	0.832973
ENSG00000131871	SELENOS	117.624	0.435145	0.289394	1.50365	0.132673	0.832973
ENSG00000134283	PPHLN1	207.087	0.300175	0.201332	1.49094	0.135976	0.832973
ENSG00000135486	HNRNPA1	2164.17	0.297113	0.197408	1.50507	0.132306	0.832973
ENSG00000136490	LIMD2	301.96	-0.305711	0.203518	-1.50213	0.133063	0.832973
ENSG00000137575	SDCBP	166.296	-0.372337	0.249861	-1.49018	0.136178	0.832973
ENSG00000138439	FAM117B	14.3783	0.914026	0.613965	1.48873	0.13656	0.832973
ENSG00000140263	SORD	18.0237	0.74438	0.496158	1.50029	0.13354	0.832973
ENSG00000140830	TXNL4B	32.2277	0.658834	0.438815	1.50139	0.133254	0.832973
ENSG00000145332	KLHL8	51.6044	-0.488971	0.327356	-1.4937	0.135254	0.832973
ENSG00000147044	CASK	94.2451	0.413529	0.277951	1.48778	0.13681	0.832973
ENSG00000151883	PARP8	196.922	-0.363589	0.244283	-1.4884	0.136647	0.832973
ENSG00000162437	RAVER2	11.9818	0.933929	0.626503	1.4907	0.13604	0.832973
ENSG00000163599	CTLA4	157.229	1.16814	0.777175	1.50306	0.132824	0.832973
ENSG00000164823	OSGIN2	82.0406	-0.408852	0.274648	-1.48864	0.136582	0.832973
ENSG00000164953	TMEM67	12.9354	0.967666	0.647257	1.49503	0.134908	0.832973
ENSG00000167508	MVD	458.73	-0.288591	0.19187	-1.50409	0.132557	0.832973
ENSG00000169564	PCBP1	61.4949	-0.468814	0.312065	-1.5023	0.13302	0.832973
ENSG00000171163	ZNF692	53.3235	-0.522793	0.349529	-1.49571	0.13473	0.832973
ENSG00000174173	TRMT10C	81.2041	0.446145	0.297339	1.50046	0.133496	0.832973
ENSG00000177119	ANO6	153.656	-0.401165	0.269226	-1.49007	0.136206	0.832973
ENSG00000177380	PPFIA3	11.3634	0.964575	0.641946	1.50258	0.132947	0.832973
ENSG00000177700	POLR2L	144.773	0.334994	0.224977	1.48901	0.136484	0.832973
ENSG00000180573	H2AC6	1448.73	-0.282896	0.188897	-1.49762	0.134233	0.832973
ENSG00000182180	MRPS16	209.75	0.337124	0.224297	1.50302	0.132833	0.832973
ENSG00000183199	NA	19.8287	0.830484	0.555099	1.4961	0.134627	0.832973
ENSG00000185010	F8	17.8357	-0.797443	0.532379	-1.49789	0.134163	0.832973
ENSG00000186654	PRR5	14.599	0.907569	0.604508	1.50134	0.133269	0.832973
ENSG00000187630	DHRS4L2	21.3755	0.758252	0.509074	1.48947	0.136363	0.832973
ENSG00000187653	NA	301.223	0.288065	0.191872	1.50134	0.133268	0.832973
ENSG00000197714	ZNF460	129.694	0.403693	0.27092	1.49008	0.136203	0.832973
ENSG00000198373	WWP2	127.477	-0.375581	0.252383	-1.48814	0.136714	0.832973
ENSG00000205269	TMEM170B	25.0465	0.659807	0.44014	1.49908	0.133852	0.832973
ENSG00000210082	NA	7246.18	1.56636	1.05069	1.4908	0.136014	0.832973
ENSG00000220008	LINGO3	18.0695	0.783324	0.521299	1.50264	0.132932	0.832973
ENSG00000224699	NA	36.3608	-0.55232	0.370429	-1.49103	0.135955	0.832973
ENSG00000236449	NA	9.72448	-1.00191	0.672058	-1.49081	0.136012	0.832973
ENSG00000237499	WAKMAR2	18.232	0.944779	0.628515	1.50319	0.132789	0.832973
ENSG00000121064	SCPEP1	93.0817	0.509637	0.342967	1.48597	0.137288	0.833168
ENSG00000141858	SAMD1	96.7427	0.459769	0.30933	1.48634	0.137189	0.833168
ENSG00000144134	RABL2A	8.69618	1.05896	0.712494	1.48627	0.137209	0.833168
ENSG00000146223	RPL7L1	368.66	0.30572	0.205746	1.48591	0.137303	0.833168
ENSG00000160199	PKNOX1	58.254	-0.546294	0.367505	-1.4865	0.137148	0.833168
ENSG00000165996	HACD1	19.7215	0.773842	0.520489	1.48676	0.137078	0.833168
ENSG00000145687	SSBP2	17.2614	-0.841651	0.566625	-1.48538	0.137444	0.833575
ENSG00000185885	IFITM1	41.2007	-0.79108	0.532688	-1.48507	0.137525	0.833609
ENSG00000127311	HELB	120.334	-0.393639	0.265317	-1.48366	0.1379	0.833791
ENSG00000132967	NA	145.775	0.346664	0.233673	1.48355	0.137929	0.833791
ENSG00000166888	STAT6	207.548	0.470024	0.31682	1.48357	0.137923	0.833791
ENSG00000182670	TTC3	224.845	0.295704	0.199292	1.48378	0.137869	0.833791
ENSG00000277053	GTF2IP1	58.952	0.647222	0.435989	1.48449	0.137678	0.833791
ENSG00000005436	GCFC2	45.1539	-0.502583	0.339891	-1.47866	0.139232	0.834065
ENSG00000055163	CYFIP2	659.317	-0.2933	0.197913	-1.48196	0.13835	0.834065
ENSG00000066855	MTFR1	66.9217	-0.433922	0.29308	-1.48056	0.138725	0.834065
ENSG00000090889	KIF4A	133.839	-0.403699	0.272685	-1.48046	0.13875	0.834065
ENSG00000100138	SNU13	202.687	0.332015	0.224244	1.4806	0.138714	0.834065
ENSG00000105185	PDCD5	166.996	0.345173	0.233318	1.47941	0.13903	0.834065
ENSG00000106012	IQCE	31.4973	0.622739	0.421169	1.4786	0.139248	0.834065
ENSG00000107796	ACTA2	16.4303	0.816521	0.552069	1.47902	0.139135	0.834065
ENSG00000123219	CENPK	119.701	-0.408718	0.276344	-1.47902	0.139136	0.834065
ENSG00000128513	POT1	81.0725	-0.405394	0.273593	-1.48174	0.13841	0.834065
ENSG00000131943	C19orf12	115.522	-0.427011	0.288645	-1.47936	0.139044	0.834065
ENSG00000155256	ZFYVE27	83.2329	-0.397767	0.268396	-1.48201	0.138337	0.834065
ENSG00000176390	CRLF3	183.884	-0.373802	0.252093	-1.48279	0.138129	0.834065
ENSG00000226471	NA	11.3891	-1.01404	0.685468	-1.47934	0.139049	0.834065
ENSG00000250317	SMIM20	24.9317	0.694289	0.469029	1.48027	0.138802	0.834065
ENSG00000255585	LOC651337	14.0372	-0.91862	0.620961	-1.47935	0.139046	0.834065
ENSG00000281344	NA	89.4555	-0.453988	0.306418	-1.4816	0.138447	0.834065
ENSG00000059377	TBXAS1	31.035	-0.750307	0.50805	-1.47684	0.139719	0.834419
ENSG00000111913	RIPOR2	209.28	-1.11601	0.756029	-1.47615	0.139905	0.834419
ENSG00000132541	RIDA	32.7789	0.628369	0.425679	1.47616	0.139901	0.834419
ENSG00000137710	RDX	341.961	0.478594	0.323823	1.47795	0.139421	0.834419
ENSG00000162227	TAF6L	37.6892	0.575816	0.389744	1.47742	0.139563	0.834419
ENSG00000168961	LGALS9	22.1686	0.748714	0.507403	1.47558	0.140056	0.834419
ENSG00000174946	GPR171	105.272	-0.437182	0.296261	-1.47567	0.140033	0.834419
ENSG00000177000	MTHFR	60.9827	-0.542408	0.367296	-1.47676	0.139741	0.834419
ENSG00000196150	ZNF250	26.1115	0.665389	0.45078	1.47609	0.139921	0.834419
ENSG00000259845	NA	10.7927	-0.974363	0.660213	-1.47583	0.139989	0.834419
ENSG00000067048	DDX3Y	358.173	-0.279071	0.189409	-1.47338	0.140648	0.834574
ENSG00000114841	DNAH1	63.7527	-0.487576	0.330777	-1.47403	0.140473	0.834574
ENSG00000123609	NMI	120.295	-0.350039	0.237491	-1.47391	0.140507	0.834574
ENSG00000132326	PER2	26.765	0.669992	0.454855	1.47298	0.140757	0.834574
ENSG00000133321	PLAAT4	30.1957	-0.802739	0.544237	-1.47498	0.140218	0.834574
ENSG00000154511	DIPK1A	48.1836	0.603547	0.409301	1.47458	0.140325	0.834574
ENSG00000160741	CRTC2	51.5759	-0.47907	0.324853	-1.47473	0.140286	0.834574
ENSG00000242372	EIF6	132.192	0.440632	0.299003	1.47367	0.140571	0.834574
ENSG00000276180	H4C9	753.407	-0.434433	0.294894	-1.47318	0.140702	0.834574
ENSG00000119917	IFIT3	39.0651	0.813677	0.552987	1.47142	0.141177	0.834733
ENSG00000127824	TUBA4A	294.546	-0.429879	0.292025	-1.47206	0.141005	0.834733
ENSG00000133740	E2F5	10.1417	1.05612	0.717509	1.47193	0.141039	0.834733
ENSG00000175040	CHST2	49.7091	0.575441	0.391005	1.4717	0.141103	0.834733
ENSG00000198130	HIBCH	78.5375	0.414906	0.281863	1.47201	0.141018	0.834733
ENSG00000271204	NA	72.7118	0.627342	0.426412	1.47121	0.141234	0.834733
ENSG00000169955	ZNF747	13.0057	0.843062	0.573183	1.47084	0.141333	0.834879
ENSG00000100852	ARHGAP5	136.294	0.404771	0.275304	1.47027	0.14149	0.834916
ENSG00000211460	TSN	257.674	0.385433	0.262143	1.47032	0.141476	0.834916
ENSG00000277734	NA	168.047	0.527446	0.358837	1.46988	0.141595	0.835094
ENSG00000104408	EIF3E	632.814	0.308687	0.21007	1.46945	0.14171	0.835127
ENSG00000223959	AFG3L1P	54.888	-0.475692	0.323753	-1.4693	0.14175	0.835127
ENSG00000260916	CCPG1	29.1083	-0.607174	0.413461	-1.46852	0.141964	0.835944
ENSG00000129968	ABHD17A	480.303	-0.323082	0.220068	-1.4681	0.142076	0.836162
ENSG00000087338	GMCL1	158.421	-0.380926	0.259759	-1.46646	0.142524	0.837027
ENSG00000089006	SNX5	358.939	-0.308101	0.210033	-1.46691	0.1424	0.837027
ENSG00000100503	NIN	347.773	-0.293878	0.200388	-1.46654	0.142501	0.837027
ENSG00000162433	AK4	147.45	0.501554	0.341971	1.46666	0.14247	0.837027
ENSG00000196954	CASP4	179.755	-0.35145	0.239713	-1.46613	0.142613	0.837111
ENSG00000125945	ZNF436	24.0448	0.674022	0.459885	1.46563	0.142748	0.837158
ENSG00000139636	LMBR1L	77.5716	-0.402647	0.274845	-1.465	0.142922	0.837158
ENSG00000221963	APOL6	663.912	-0.268127	0.18297	-1.46542	0.142807	0.837158
ENSG00000262246	CORO7	41.7179	-0.55887	0.38145	-1.46512	0.142888	0.837158
ENSG00000140367	UBE2Q2	163.38	0.334245	0.228213	1.46462	0.143025	0.83732
ENSG00000116704	SLC35D1	113.667	-0.381509	0.260623	-1.46383	0.143239	0.837658
ENSG00000116771	AGMAT	42.2435	0.760449	0.519454	1.46394	0.143211	0.837658
ENSG00000163938	GNL3	273.656	0.431302	0.294689	1.46358	0.143308	0.837658
ENSG00000121210	TMEM131L	102.08	-0.395934	0.270627	-1.46303	0.14346	0.838103
ENSG00000026025	VIM	1564.94	0.333586	0.22811	1.46239	0.143634	0.838678
ENSG00000163428	LRRC58	237.141	-0.323081	0.221026	-1.46173	0.143814	0.839294
ENSG00000204410	MSH5	18.8897	-0.706564	0.483529	-1.46127	0.143943	0.839602
ENSG00000101019	UQCC1	69.5889	0.442872	0.303237	1.46048	0.144157	0.840416
ENSG00000116977	LGALS8	124.287	-0.392651	0.268926	-1.46007	0.14427	0.840633
ENSG00000085117	CD82	175.964	0.645775	0.442539	1.45925	0.144497	0.841514
ENSG00000035499	DEPDC1B	113.763	-0.489425	0.335616	-1.45829	0.144761	0.842115
ENSG00000101040	ZMYND8	99.1483	-0.36701	0.251644	-1.45845	0.144716	0.842115
ENSG00000214174	AMZ2P1	22.5929	0.690878	0.473837	1.45805	0.144827	0.842115
ENSG00000075651	PLD1	17.4737	-0.801804	0.550687	-1.45601	0.14539	0.842165
ENSG00000089195	TRMT6	65.49	0.427563	0.293531	1.45662	0.145221	0.842165
ENSG00000100387	RBX1	249.144	0.283236	0.194457	1.45655	0.14524	0.842165
ENSG00000134602	STK26	235.751	-0.305198	0.209709	-1.45534	0.145575	0.842165
ENSG00000155324	GRAMD2B	20.2029	0.713014	0.489831	1.45563	0.145494	0.842165
ENSG00000166166	TRMT61A	34.342	0.6574	0.451531	1.45594	0.14541	0.842165
ENSG00000167491	GATAD2A	275.509	-0.311682	0.213925	-1.45697	0.145124	0.842165
ENSG00000180035	ZNF48	60.65	0.579833	0.398434	1.45528	0.145592	0.842165
ENSG00000227124	ZNF717	16.4316	0.767276	0.527095	1.45567	0.145484	0.842165
ENSG00000267121	LOC339192	26.7517	0.617052	0.423459	1.45717	0.14507	0.842165
ENSG00000125731	SH2D3A	22.3064	-0.871973	0.599795	-1.45379	0.146006	0.842808
ENSG00000129219	PLD2	14.0736	0.854425	0.587587	1.45413	0.145912	0.842808
ENSG00000143751	SDE2	123.253	-0.34352	0.236174	-1.45452	0.145802	0.842808
ENSG00000162676	GFI1	126.373	-0.475852	0.327317	-1.4538	0.146003	0.842808
ENSG00000065150	IPO5	482.757	0.336178	0.231339	1.45318	0.146173	0.843337
ENSG00000072274	TFRC	1507.14	0.344098	0.237186	1.45075	0.146849	0.843501
ENSG00000104886	PLEKHJ1	135.62	0.340355	0.234358	1.45228	0.146423	0.843501
ENSG00000117479	SLC19A2	39.6714	-0.630607	0.434539	-1.45121	0.146722	0.843501
ENSG00000145779	TNFAIP8	412.002	0.400036	0.275644	1.45128	0.146702	0.843501
ENSG00000159588	CCDC17	16.3932	-0.76904	0.529632	-1.45203	0.146494	0.843501
ENSG00000165644	COMTD1	50.4186	0.460597	0.317418	1.45107	0.14676	0.843501
ENSG00000166848	TERF2IP	229.71	-0.296019	0.204063	-1.45063	0.146884	0.843501
ENSG00000177125	ZBTB34	28.7263	-0.604821	0.416734	-1.45134	0.146686	0.843501
ENSG00000197217	ENTPD4	172.797	-0.327538	0.225745	-1.45092	0.146802	0.843501
ENSG00000101298	SNPH	10.3702	1.03083	0.710866	1.45011	0.147027	0.843892
ENSG00000123908	AGO2	324.711	0.281922	0.194456	1.4498	0.147114	0.843955
ENSG00000054523	KIF1B	148.179	-0.426688	0.294752	-1.44762	0.147724	0.84424
ENSG00000106733	NMRK1	81.6716	-0.444189	0.307196	-1.44595	0.148192	0.84424
ENSG00000108039	XPNPEP1	165.575	-0.430156	0.297374	-1.44652	0.148033	0.84424
ENSG00000112425	EPM2A	31.7953	0.564716	0.390548	1.44596	0.148189	0.84424
ENSG00000112658	SRF	236.303	0.302504	0.208838	1.44851	0.147475	0.84424
ENSG00000116157	GPX7	45.7678	-0.490402	0.338476	-1.44886	0.147378	0.84424
ENSG00000137312	FLOT1	191.318	0.438618	0.30337	1.44582	0.148228	0.84424
ENSG00000140398	NEIL1	11.2579	-0.962187	0.663993	-1.44909	0.147312	0.84424
ENSG00000140497	SCAMP2	182.751	-0.381034	0.263688	-1.44502	0.148453	0.84424
ENSG00000161048	NAPEPLD	34.2908	-0.558867	0.386726	-1.44512	0.148423	0.84424
ENSG00000164111	ANXA5	580.083	0.409842	0.283354	1.4464	0.148066	0.84424
ENSG00000167085	PHB	263.149	0.328602	0.226938	1.44798	0.147623	0.84424
ENSG00000171720	HDAC3	162.269	0.322644	0.223182	1.44566	0.148274	0.84424
ENSG00000177697	CD151	64.7086	0.691865	0.478357	1.44634	0.148083	0.84424
ENSG00000198586	TLK1	85.0202	-0.378156	0.26165	-1.44528	0.14838	0.84424
ENSG00000214654	NA	11.5049	1.00338	0.693541	1.44675	0.147967	0.84424
ENSG00000224959	NA	26.9624	-0.664243	0.459215	-1.44647	0.148045	0.84424
ENSG00000070495	JMJD6	119.069	0.357082	0.24717	1.44468	0.148547	0.844346
ENSG00000105607	GCDH	114.3	0.472378	0.327156	1.44389	0.148769	0.844727
ENSG00000144935	TRPC1	12.7514	0.937458	0.649473	1.44341	0.148904	0.844727
ENSG00000153406	NMRAL1	116.808	-0.35522	0.246126	-1.44324	0.148952	0.844727
ENSG00000157193	LRP8	258.413	-0.310886	0.21543	-1.4431	0.148994	0.844727
ENSG00000176014	TUBB6	60.2517	1.79229	1.2419	1.44318	0.148969	0.844727
ENSG00000185947	ZNF267	135.954	-0.337969	0.234573	-1.44078	0.149646	0.847992
ENSG00000150990	DHX37	130.163	0.39834	0.276562	1.44033	0.149775	0.848248
ENSG00000247556	OIP5-AS1	863.611	-0.24531	0.170344	-1.44009	0.149843	0.848248
ENSG00000048740	CELF2	545.527	-0.303037	0.210586	-1.43902	0.150144	0.849522
ENSG00000120438	TCP1	1050.38	0.336216	0.233698	1.43868	0.150242	0.849639
ENSG00000099901	RANBP1	401.51	0.368386	0.256215	1.4378	0.150491	0.849984
ENSG00000107929	LARP4B	241.398	-0.304682	0.21193	-1.43766	0.150532	0.849984
ENSG00000154265	ABCA5	64.3193	-0.499628	0.347489	-1.43783	0.150484	0.849984
ENSG00000154889	MPPE1	44.8175	-0.492765	0.342923	-1.43696	0.150731	0.850416
ENSG00000173209	AHSA2P	131.203	-0.340327	0.236879	-1.43672	0.150799	0.850416
ENSG00000177732	SOX12	15.3861	0.833858	0.580555	1.43631	0.150914	0.850416
ENSG00000213442	NA	134.584	0.35107	0.244388	1.43653	0.150852	0.850416
ENSG00000123975	CKS2	244.082	0.285049	0.198516	1.4359	0.151031	0.850646
ENSG00000138378	STAT4	301.304	-0.302408	0.210718	-1.43513	0.15125	0.851448
ENSG00000107854	TNKS2	142.65	-0.385928	0.269174	-1.43375	0.151644	0.852649
ENSG00000140391	TSPAN3	84.5386	0.429229	0.299411	1.43358	0.151693	0.852649
ENSG00000143515	ATP8B2	197.855	0.428254	0.298637	1.43403	0.151564	0.852649
ENSG00000183741	CBX6	342.18	-0.268915	0.18784	-1.43162	0.152253	0.854934
ENSG00000245694	CRNDE	15.7414	0.808653	0.564779	1.4318	0.1522	0.854934
ENSG00000233913	NA	22.2039	0.73705	0.514981	1.43122	0.152367	0.855147
ENSG00000128594	LRRC4	10.2705	-0.984906	0.688316	-1.43089	0.152461	0.855242
ENSG00000080603	SRCAP	20.0949	-0.771879	0.540106	-1.42913	0.152968	0.855954
ENSG00000104960	PTOV1	32.5226	-0.548159	0.383816	-1.42818	0.153239	0.855954
ENSG00000114013	CD86	67.2049	-0.470924	0.329594	-1.4288	0.153062	0.855954
ENSG00000119402	FBXW2	211.886	-0.297134	0.207831	-1.42969	0.152806	0.855954
ENSG00000139372	TDG	109.883	-0.368387	0.257656	-1.42977	0.152784	0.855954
ENSG00000143498	TAF1A	27.1734	0.649755	0.454984	1.42808	0.153268	0.855954
ENSG00000165832	TRUB1	110.996	0.525624	0.367917	1.42865	0.153105	0.855954
ENSG00000214756	CSKMT	19.5833	0.889472	0.622861	1.42804	0.15328	0.855954
ENSG00000261573	NA	25.1836	-0.672706	0.470544	-1.42964	0.152822	0.855954
ENSG00000127837	AAMP	218.478	0.31126	0.218028	1.42761	0.153403	0.856213
ENSG00000197056	ZMYM1	39.4925	-0.582722	0.40827	-1.4273	0.153495	0.856294
ENSG00000099194	SCD	934.161	-0.468939	0.328746	-1.42645	0.153739	0.857227
ENSG00000163961	RNF168	180.148	-0.39602	0.277694	-1.4261	0.153839	0.857355
ENSG00000134824	FADS2	910.889	-0.339815	0.238472	-1.42497	0.154167	0.858024
[truncated: 9,136 more rows]
