# Supplementary material for: TGF-β1 potentiates Vγ9Vδ2 T cell adoptive immunotherapy of cancer
Source: Cell Rep Med. 2021 Dec 21;2(12):100473. doi: 10.1016/j.xcrm.2021.100473 (PMC8714942; doi:10.1016/j.xcrm.2021.100473)
Supplement: Table S2. Differentially expressed genes between γδ[2] and γδ[T2] cells, day 15, related to Figure 6 [file mmc3.xlsx]

## Sheet: DE_res_day_15
ensembl	gene	baseMean	log2FoldChange	lfcSE	stat	pvalue	padj
ENSG00000083457	ITGAE	550.011	6.00929	0.405138	14.8327	2.22045e-16	8.43721e-14
ENSG00000168675	LDLRAD4	329.464	5.22558	0.378802	13.795	2.22045e-16	8.43721e-14
ENSG00000042493	CAPG	272.886	3.89061	0.374228	10.3963	2.22045e-16	8.43721e-14
ENSG00000125384	PTGER2	142.075	-3.69283	0.392066	-9.41891	2.22045e-16	8.43721e-14
ENSG00000011028	MRC2	157.365	4.68687	0.517451	9.05762	2.22045e-16	8.43721e-14
ENSG00000117139	KDM5B	292.384	2.79184	0.309702	9.01461	2.22045e-16	8.43721e-14
ENSG00000166949	SMAD3	63.2084	-5.18804	0.575353	-9.01714	2.22045e-16	8.43721e-14
ENSG00000167851	CD300A	90.4257	-5.39235	0.597391	-9.0265	2.22045e-16	8.43721e-14
ENSG00000185989	RASA3	105.115	-4.08044	0.460138	-8.86786	2.22045e-16	8.43721e-14
ENSG00000124334	IL9R	184.3	3.49162	0.407944	8.55907	2.22045e-16	8.43721e-14
ENSG00000136161	RCBTB2	281.067	-3.39022	0.400937	-8.45574	2.22045e-16	8.43721e-14
ENSG00000126822	PLEKHG3	61.4722	-4.37263	0.532019	-8.21895	2.22045e-16	8.43721e-14
ENSG00000115956	PLEK	285.876	-2.62351	0.330398	-7.94046	2.22045e-16	8.43721e-14
ENSG00000135916	ITM2C	598.48	3.03102	0.382643	7.92127	2.22045e-16	8.43721e-14
ENSG00000127528	KLF2	52.447	-4.56329	0.591631	-7.71306	2.22045e-16	8.43721e-14
ENSG00000115839	RAB3GAP1	118.24	3.48586	0.452673	7.7006	2.22045e-16	8.43721e-14
ENSG00000150938	CRIM1	330.75	-2.79993	0.364832	-7.67457	2.22045e-16	8.43721e-14
ENSG00000160179	ABCG1	136.623	3.47677	0.469433	7.40633	2.22045e-16	8.43721e-14
ENSG00000196526	AFAP1	77.3229	6.19366	0.842164	7.35446	2.22045e-16	8.43721e-14
ENSG00000146904	EPHA1	93.4748	4.49144	0.616155	7.28947	2.22045e-16	8.43721e-14
ENSG00000089159	PXN	70.3611	-3.44083	0.491522	-7.00037	2.22045e-16	8.43721e-14
ENSG00000185920	PTCH1	54.657	-3.63792	0.521801	-6.97185	2.22045e-16	8.43721e-14
ENSG00000168824	NSG1	48.0679	4.43603	0.663552	6.68529	2.22045e-16	8.43721e-14
ENSG00000137959	IFI44L	112.069	-3.53343	0.53093	-6.65518	2.22045e-16	8.43721e-14
ENSG00000106952	TNFSF8	54.9969	-4.02608	0.61821	-6.51247	1.11022e-15	3.99657e-13
ENSG00000126353	CCR7	63.535	4.22987	0.653463	6.47301	1.55431e-15	5.45174e-13
ENSG00000174945	AMZ1	44.1786	5.05578	0.800806	6.31336	7.77156e-15	2.62491e-12
ENSG00000178104	PDE4DIP	189.413	2.1709	0.35074	6.18947	2.57572e-14	8.15597e-12
ENSG00000113319	RASGRF2	30.9117	-4.12266	0.666905	-6.18177	2.77556e-14	8.72815e-12
ENSG00000213949	ITGA1	507.646	4.93086	0.806045	6.11735	5.10703e-14	1.55245e-11
ENSG00000172578	KLHL6	161.227	2.57562	0.424069	6.0736	7.70495e-14	2.26662e-11
ENSG00000112782	CLIC5	98.5398	2.64736	0.43957	6.02262	1.23901e-13	3.53097e-11
ENSG00000035403	VCL	119.338	-2.41344	0.407249	-5.92619	3.01092e-13	8.19918e-11
ENSG00000150687	PRSS23	26.4872	-4.07183	0.692165	-5.88275	4.47198e-13	1.17472e-10
ENSG00000204475	NCR3	164.342	-2.24999	0.384784	-5.84742	6.1573e-13	1.55404e-10
ENSG00000169896	ITGAM	201.424	-2.43134	0.417057	-5.82976	7.21867e-13	1.77804e-10
ENSG00000180644	PRF1	1588.65	-1.6389	0.281635	-5.81924	7.93587e-13	1.92339e-10
ENSG00000111728	ST8SIA1	43.4056	3.90851	0.672353	5.81318	8.37996e-13	2.01108e-10
ENSG00000157601	MX1	219.142	-2.04872	0.355047	-5.77028	1.22968e-12	2.80352e-10
ENSG00000165209	STRBP	74.8969	2.60568	0.451304	5.77367	1.19305e-12	2.73277e-10
ENSG00000175155	YPEL2	97.9935	2.6761	0.465316	5.75114	1.45772e-12	3.23385e-10
ENSG00000177606	JUN	540.719	1.58075	0.275499	5.73777	1.64135e-12	3.56388e-10
ENSG00000157303	SUSD3	51.8944	3.27833	0.574874	5.7027	2.23732e-12	4.66041e-10
ENSG00000281181	NA	1936.17	1.93078	0.338792	5.69901	2.31104e-12	4.78988e-10
ENSG00000143641	GALNT2	124.624	2.14524	0.377697	5.67979	2.73648e-12	5.54561e-10
ENSG00000141556	TBCD	243.073	1.95075	0.346496	5.62994	4.22995e-12	8.31497e-10
ENSG00000136603	SKIL	148.224	1.87559	0.335272	5.59422	5.76583e-12	1.09948e-09
ENSG00000166900	STX3	128.366	-1.90195	0.340211	-5.59049	5.95479e-12	1.13135e-09
ENSG00000158747	NBL1	40.1878	3.44745	0.621818	5.54415	8.87312e-12	1.62253e-09
ENSG00000109787	KLF3	24.1309	-5.20234	0.941503	-5.52557	1.04028e-11	1.86554e-09
ENSG00000120875	DUSP4	460.038	2.10027	0.380276	5.52301	1.06322e-11	1.90117e-09
ENSG00000143333	RGS16	106.204	5.63331	1.03996	5.41687	2.61027e-11	4.55847e-09
ENSG00000157557	ETS2	77.0981	2.24229	0.416906	5.3784	3.59963e-11	6.19373e-09
ENSG00000151136	BTBD11	45.8211	-2.55396	0.478187	-5.34094	4.91214e-11	8.29558e-09
ENSG00000198743	SLC5A3	793.743	1.417	0.269043	5.26683	9.02953e-11	1.49717e-08
ENSG00000137441	FGFBP2	83.4688	-2.45794	0.474267	-5.1826	1.78596e-10	2.89789e-08
ENSG00000198964	SGMS1	178.93	1.62287	0.318444	5.09624	3.55504e-10	5.53121e-08
ENSG00000186187	ZNRF1	50.621	2.60439	0.514957	5.05749	4.82422e-10	7.29083e-08
ENSG00000069702	TGFBR3	297.373	-1.93776	0.384489	-5.03983	5.54039e-10	8.23994e-08
ENSG00000145911	N4BP3	28.7247	4.24186	0.841708	5.03958	5.55142e-10	8.25432e-08
ENSG00000167106	FAM102A	84.4243	2.34017	0.464323	5.03996	5.53494e-10	8.23283e-08
ENSG00000150764	DIXDC1	49.721	2.85114	0.566967	5.02876	6.0412e-10	8.8859e-08
ENSG00000064201	TSPAN32	42.6479	-2.97146	0.595484	-4.99	8.16713e-10	1.17614e-07
ENSG00000173457	PPP1R14B	111.053	2.15898	0.434058	4.97394	9.24783e-10	1.31774e-07
ENSG00000135709	KIAA0513	52.9658	2.71432	0.550275	4.93267	1.27054e-09	1.76364e-07
ENSG00000162337	LRP5	71.93	2.18866	0.44539	4.91404	1.4651e-09	2.00458e-07
ENSG00000170989	S1PR1	203.401	-1.70459	0.34837	-4.89304	1.71947e-09	2.30935e-07
ENSG00000152217	SETBP1	41.5456	-3.29822	0.675847	-4.88013	1.89662e-09	2.51507e-07
ENSG00000160593	JAML	330.627	1.42327	0.291839	4.87692	1.94344e-09	2.56857e-07
ENSG00000101445	PPP1R16B	424.076	1.43912	0.298005	4.8292	2.78607e-09	3.55501e-07
ENSG00000196843	ARID5A	74.8629	2.4055	0.49784	4.83188	2.73047e-09	3.49203e-07
ENSG00000115738	ID2	386.22	-1.54338	0.321118	-4.80627	3.30831e-09	4.13289e-07
ENSG00000168214	RBPJ	274.148	1.57845	0.328397	4.80652	3.30234e-09	4.12642e-07
ENSG00000197077	KIAA1671	111.545	1.85466	0.387224	4.78963	3.74595e-09	4.61636e-07
ENSG00000113088	GZMK	33.7057	-3.32689	0.699784	-4.75417	4.875e-09	5.8708e-07
ENSG00000081985	IL12RB2	148.211	-1.57436	0.332303	-4.73773	5.50453e-09	6.54572e-07
ENSG00000235641	NA	21.1475	-3.38025	0.716454	-4.71803	6.36363e-09	7.43988e-07
ENSG00000170525	PFKFB3	189.913	1.5569	0.331403	4.6979	7.37603e-09	8.4557e-07
ENSG00000068831	RASGRP2	87.1941	-1.90486	0.406152	-4.69003	7.81265e-09	8.88169e-07
ENSG00000072832	CRMP1	25.3322	4.54088	0.969233	4.68502	8.10396e-09	9.162e-07
ENSG00000139679	LPAR6	243.415	-2.01658	0.432261	-4.66519	9.3634e-09	1.0339e-06
ENSG00000105374	NKG7	1070.32	-1.53901	0.330282	-4.6597	9.74482e-09	1.06847e-06
ENSG00000188404	SELL	179.882	-1.82329	0.391629	-4.65567	1.00341e-08	1.09438e-06
ENSG00000114166	KAT2B	315.831	-1.39113	0.299024	-4.65225	1.0286e-08	1.11671e-06
ENSG00000178623	GPR35	45.3711	2.5565	0.55248	4.62732	1.23184e-08	1.31339e-06
ENSG00000111266	DUSP16	177.649	1.70571	0.37058	4.60281	1.46939e-08	1.53453e-06
ENSG00000117602	RCAN3	69.0153	2.19052	0.476764	4.59455	1.55909e-08	1.61569e-06
ENSG00000147408	CSGALNACT1	60.4156	2.6391	0.574121	4.59677	1.53452e-08	1.59358e-06
ENSG00000121966	CXCR4	220.782	1.44559	0.315842	4.57694	1.76838e-08	1.81199e-06
ENSG00000131389	SLC6A6	295.056	1.51098	0.332967	4.53793	2.33378e-08	2.32783e-06
ENSG00000005844	ITGAL	932.479	-1.40328	0.309976	-4.52707	2.52012e-08	2.4919e-06
ENSG00000225783	MIAT	185.224	1.55144	0.343224	4.5202	2.6454e-08	2.60061e-06
ENSG00000111913	RIPOR2	315.204	-1.88483	0.418012	-4.50905	2.86171e-08	2.78536e-06
ENSG00000164484	TMEM200A	59.5123	2.31004	0.512709	4.50556	2.93286e-08	2.84534e-06
ENSG00000125740	FOSB	62.4025	-1.98494	0.441832	-4.49253	3.21398e-08	3.08525e-06
ENSG00000178562	CD28	57.6858	-1.94084	0.434149	-4.47046	3.75086e-08	3.54496e-06
ENSG00000102096	PIM2	91.1746	-1.75487	0.393544	-4.45914	4.05887e-08	3.80234e-06
ENSG00000163297	ANTXR2	459.475	-1.21613	0.274399	-4.43196	4.90231e-08	4.48452e-06
ENSG00000026751	SLAMF7	133.904	-1.81152	0.409773	-4.42079	5.29609e-08	4.79216e-06
ENSG00000102760	RGCC	47.1366	2.09993	0.476656	4.40556	5.88296e-08	5.23844e-06
ENSG00000160255	ITGB2	1544.3	-1.53979	0.349346	-4.40763	5.79954e-08	5.17587e-06
ENSG00000118263	KLF7	42.1795	2.6649	0.606326	4.39516	6.31942e-08	5.56123e-06
ENSG00000182985	CADM1	24.2321	-2.72421	0.620558	-4.38993	6.55028e-08	5.72894e-06
ENSG00000102007	PLP2	116.797	1.6074	0.366635	4.38419	6.81336e-08	5.91755e-06
ENSG00000185697	MYBL1	115.62	-1.90099	0.43358	-4.38441	6.80307e-08	5.91022e-06
ENSG00000171101	SIGLEC17P	20.7253	-3.1037	0.714864	-4.34166	9.10807e-08	7.75189e-06
ENSG00000135821	GLUL	376.682	1.2192	0.281375	4.33299	9.66001e-08	8.18218e-06
ENSG00000104490	NCALD	151.658	-1.42601	0.329783	-4.32409	1.02602e-07	8.64544e-06
ENSG00000275131	NA	104.087	1.62103	0.377472	4.29442	1.25337e-07	1.03573e-05
ENSG00000070882	OSBPL3	178.716	-1.43277	0.3349	-4.27822	1.39738e-07	1.14079e-05
ENSG00000112576	CCND3	357.907	-1.26918	0.297141	-4.27133	1.46337e-07	1.1881e-05
ENSG00000149269	PAK1	105.611	1.84715	0.432631	4.26958	1.48057e-07	1.20034e-05
ENSG00000181722	ZBTB20	61.2529	1.96403	0.460594	4.26413	1.53554e-07	1.23923e-05
ENSG00000172794	RAB37	76.0544	-1.74635	0.412809	-4.2304	1.92189e-07	1.52598e-05
ENSG00000114423	CBLB	190.869	-1.48485	0.352276	-4.21502	2.1279e-07	1.67512e-05
ENSG00000159618	ADGRG5	110.375	-1.47757	0.35074	-4.21273	2.16028e-07	1.69833e-05
ENSG00000149294	NCAM1	33.9068	-2.41656	0.577037	-4.18788	2.54443e-07	1.97401e-05
ENSG00000166501	PRKCB	290.384	-1.32329	0.316478	-4.18129	2.65682e-07	2.05329e-05
ENSG00000110665	C11orf21	84.3438	-1.66801	0.401131	-4.15827	3.08865e-07	2.36697e-05
ENSG00000089127	OAS1	53.4068	-1.86553	0.451209	-4.13452	3.60481e-07	2.7395e-05
ENSG00000146426	TIAM2	60.3748	1.80977	0.441306	4.10093	4.47901e-07	3.35761e-05
ENSG00000101752	MIB1	492.021	1.24733	0.305286	4.08578	4.93707e-07	3.67483e-05
ENSG00000117280	RAB29	143.429	-1.4102	0.348172	-4.05031	6.19359e-07	4.52241e-05
ENSG00000171621	SPSB1	40.1937	2.16588	0.535005	4.04832	6.27224e-07	4.57439e-05
ENSG00000180739	S1PR5	50.6264	-2.19006	0.543015	-4.03314	6.90715e-07	4.98955e-05
ENSG00000130589	HELZ2	189.863	-1.25447	0.312417	-4.01536	7.72997e-07	5.51596e-05
ENSG00000169508	GPR183	57.0553	1.92005	0.479506	4.00422	8.29232e-07	5.86842e-05
ENSG00000153395	LPCAT1	243.965	-1.18933	0.298142	-3.98915	9.11648e-07	6.3746e-05
ENSG00000171522	PTGER4	336.26	-1.34568	0.337772	-3.98399	9.41661e-07	6.55594e-05
ENSG00000136720	HS6ST1	61.9484	-2.02876	0.509689	-3.98039	9.63126e-07	6.68468e-05
ENSG00000180530	NRIP1	26.6557	2.50545	0.630027	3.97673	9.85456e-07	6.81776e-05
ENSG00000171208	NETO2	60.8286	1.99261	0.502586	3.9647	1.06236e-06	7.26959e-05
ENSG00000245532	NEAT1	728.574	-1.26635	0.320042	-3.95682	1.11585e-06	7.57817e-05
ENSG00000022556	NLRP2	35.4785	2.79366	0.707238	3.9501	1.16352e-06	7.84921e-05
ENSG00000168329	CX3CR1	136.942	-4.42922	1.12161	-3.94898	1.1717e-06	7.89536e-05
ENSG00000081320	STK17B	1748.08	1.0384	0.263479	3.94113	1.23023e-06	8.22254e-05
ENSG00000138646	HERC5	58.497	-1.74034	0.442011	-3.93731	1.2597e-06	8.38527e-05
ENSG00000144290	SLC4A10	63.6779	-2.05836	0.524892	-3.92148	1.38938e-06	9.09265e-05
ENSG00000184014	DENND5A	21.6635	3.75733	0.95823	3.92112	1.39249e-06	9.10934e-05
ENSG00000168878	SFTPB	17.1877	4.17286	1.06523	3.91733	1.42543e-06	9.2851e-05
ENSG00000167552	TUBA1A	245.198	1.16204	0.298576	3.89195	1.66634e-06	0.000107173
ENSG00000174749	FAM241A	40.5795	1.95689	0.506381	3.86446	1.9713e-06	0.000124792
ENSG00000123684	LPGAT1	157.216	-1.44637	0.374719	-3.85987	2.02717e-06	0.00012796
ENSG00000198055	GRK6	138.036	-1.34409	0.348736	-3.85417	2.09872e-06	0.00013199
ENSG00000198502	HLA-DRB5	97.7974	1.7386	0.45166	3.84935	2.16109e-06	0.00013548
ENSG00000281383	NA	83.9963	2.70841	0.704585	3.84399	2.23257e-06	0.000139451
ENSG00000101665	SMAD7	144.277	1.29467	0.338256	3.82749	2.46694e-06	0.000152408
ENSG00000165233	CARD19	95.4358	1.40815	0.368584	3.82043	2.57435e-06	0.000158252
ENSG00000156535	CD109	48.9961	1.78583	0.468176	3.81445	2.66883e-06	0.000163344
ENSG00000111843	TMEM14C	55.7734	1.67135	0.441569	3.78502	3.18423e-06	0.000192589
ENSG00000126709	IFI6	86.8319	-1.41116	0.374178	-3.77135	3.45492e-06	0.000207674
ENSG00000165272	AQP3	72.4082	1.53243	0.406764	3.76737	3.5377e-06	0.00021225
ENSG00000104635	SLC39A14	107.561	1.8715	0.501825	3.7294	4.43015e-06	0.000260754
ENSG00000102144	PGK1	1385.01	1.23447	0.33201	3.71817	4.73306e-06	0.000276801
ENSG00000168685	IL7R	63.8888	1.99539	0.538598	3.70479	5.11958e-06	0.000296982
ENSG00000111331	OAS3	193.979	-1.17432	0.317584	-3.69766	5.33814e-06	0.000308249
ENSG00000147459	DOCK5	15.3274	-2.89928	0.784652	-3.69499	5.4221e-06	0.000312551
ENSG00000090104	RGS1	170.352	1.72274	0.468329	3.67847	5.97059e-06	0.000340284
ENSG00000078596	ITM2A	198.78	1.30971	0.358125	3.65713	6.75841e-06	0.00037904
ENSG00000122861	PLAU	54.4356	4.61169	1.26135	3.65615	6.79677e-06	0.000380896
ENSG00000148411	NACC2	47.2161	-1.81127	0.495514	-3.65534	6.82873e-06	0.00038244
ENSG00000071246	VASH1	23.6242	2.88353	0.789441	3.65262	6.93708e-06	0.000387658
ENSG00000073861	TBX21	215.297	-1.31724	0.360774	-3.65116	6.99586e-06	0.00039048
ENSG00000100592	DAAM1	54.0913	1.65422	0.454379	3.64063	7.4346e-06	0.000411332
ENSG00000111335	OAS2	154.173	-1.20584	0.3314	-3.63863	7.5206e-06	0.000415377
ENSG00000072736	NFATC3	187.764	-1.18735	0.326867	-3.63252	7.79017e-06	0.000427965
ENSG00000104341	LAPTM4B	45.7094	1.84677	0.510534	3.61732	8.50076e-06	0.000463059
ENSG00000256039	NA	108.206	1.38189	0.384414	3.59479	9.66938e-06	0.000519501
ENSG00000173706	HEG1	106.585	1.47164	0.410049	3.58893	9.99758e-06	0.000535075
ENSG00000166105	GLB1L3	20.1238	-2.41208	0.672502	-3.58672	1.01243e-05	0.000541059
ENSG00000075420	FNDC3B	87.7019	-1.45262	0.405517	-3.58213	1.03918e-05	0.000553627
ENSG00000124813	RUNX2	92.1225	1.36769	0.383291	3.56829	1.12406e-05	0.000592997
ENSG00000265735	NA	679.418	1.0863	0.304679	3.5654	1.14258e-05	0.000601483
ENSG00000100219	XBP1	273.43	-1.15372	0.32412	-3.55954	1.18108e-05	0.000619012
ENSG00000073849	ST6GAL1	173.694	-1.25209	0.353142	-3.54557	1.27787e-05	0.000664558
ENSG00000175066	GK5	88.1299	-1.36674	0.386732	-3.53408	1.36319e-05	0.000704126
ENSG00000008283	CYB561	29.2961	-1.98905	0.56723	-3.5066	1.58957e-05	0.000806557
ENSG00000277632	CCL3	17.7904	-2.39483	0.683841	-3.50202	1.63065e-05	0.00082476
ENSG00000069424	KCNAB2	443.905	-0.998575	0.285398	-3.49889	1.65933e-05	0.000837399
ENSG00000112667	DNPH1	63.9286	1.56051	0.446037	3.4986	1.662e-05	0.000838574
ENSG00000229989	NA	29.9228	-2.01718	0.577451	-3.49324	1.7122e-05	0.000860549
ENSG00000145220	LYAR	66.1166	-1.42081	0.407362	-3.48782	1.76448e-05	0.000883257
ENSG00000183813	CCR4	163.145	3.79098	1.0892	3.48051	1.83744e-05	0.000914645
ENSG00000156475	PPP2R2B	31.0891	-2.12866	0.613481	-3.46981	1.9494e-05	0.000962131
ENSG00000154451	GBP5	628.789	-0.937269	0.270819	-3.46087	2.0479e-05	0.00100325
ENSG00000070214	SLC44A1	40.4942	1.71633	0.497809	3.44776	2.20094e-05	0.00106594
ENSG00000168653	NDUFS5	136.078	1.1529	0.334495	3.4467	2.21372e-05	0.00107111
ENSG00000236790	LINC00299	14.5143	-3.08913	0.897215	-3.44302	2.25883e-05	0.00108928
ENSG00000146535	GNA12	54.7907	1.51179	0.440262	3.43385	2.37515e-05	0.00113558
ENSG00000184979	USP18	27.2395	-2.11781	0.61738	-3.43033	2.42127e-05	0.00115372
ENSG00000131981	LGALS3	75.1427	1.59616	0.466346	3.4227	2.52423e-05	0.00119377
ENSG00000188042	ARL4C	1382.8	-0.946338	0.27656	-3.42182	2.53629e-05	0.00119843
ENSG00000263264	NA	20.3442	-2.97349	0.868939	-3.42198	2.53409e-05	0.00119758
ENSG00000102316	MAGED2	145.53	1.14141	0.335617	3.40093	2.84117e-05	0.00132202
ENSG00000178607	ERN1	199.736	-1.04725	0.308534	-3.39429	2.94522e-05	0.00136334
ENSG00000184182	UBE2F	13.5366	-2.73783	0.807921	-3.38874	3.03493e-05	0.00139863
ENSG00000154814	OXNAD1	113.044	1.33664	0.395015	3.38378	3.11731e-05	0.00143076
ENSG00000120129	DUSP1	86.6209	-1.55482	0.460432	-3.37687	3.2355e-05	0.0014764
ENSG00000173930	SLCO4C1	44.0081	-1.71701	0.508324	-3.37779	3.21952e-05	0.00147026
ENSG00000185885	IFITM1	37.8718	-1.7882	0.52968	-3.37599	3.25085e-05	0.00148229
ENSG00000170522	ELOVL6	68.6034	-1.34597	0.399404	-3.36994	3.35848e-05	0.00152333
ENSG00000087074	PPP1R15A	210.279	-1.12058	0.333041	-3.36468	3.45473e-05	0.00155967
ENSG00000153898	MCOLN2	48.5104	-1.81521	0.540755	-3.3568	3.60372e-05	0.00161892
ENSG00000008516	MMP25	82.8483	-1.28707	0.385633	-3.33755	3.9941e-05	0.00177713
ENSG00000101224	CDC25B	266.181	-1.04194	0.312499	-3.33423	4.0653e-05	0.00180567
ENSG00000151726	ACSL1	45.443	1.79722	0.542031	3.31572	4.48504e-05	0.00197186
ENSG00000185507	IRF7	55.0871	-1.43269	0.433496	-3.30497	4.74749e-05	0.00207408
ENSG00000000971	CFH	19.1259	-2.21499	0.671565	-3.29826	4.9185e-05	0.00213999
ENSG00000119537	KDSR	102.451	1.17851	0.358218	3.28992	5.13924e-05	0.00222427
ENSG00000100336	APOL4	17.0547	3.57416	1.08799	3.2851	5.27097e-05	0.00227415
ENSG00000120318	ARAP3	33.6581	2.00712	0.612335	3.27781	5.47657e-05	0.00235138
ENSG00000124406	ATP8A1	175.047	1.07981	0.329752	3.27462	5.56899e-05	0.00238585
ENSG00000240891	PLCXD2	232.08	1.07379	0.329327	3.26058	5.99293e-05	0.00254206
ENSG00000153283	CD96	545.169	0.931772	0.286708	3.2499	6.33581e-05	0.00266615
ENSG00000111537	IFNG	91.0219	-1.45626	0.448914	-3.24396	6.53429e-05	0.00273709
ENSG00000135749	PCNX2	82.5488	1.29623	0.400111	3.23969	6.68065e-05	0.00278899
ENSG00000170542	SERPINB9	70.0485	-1.30994	0.405547	-3.23004	7.02294e-05	0.002909
ENSG00000136213	CHST12	149.409	-1.17958	0.365523	-3.2271	7.1305e-05	0.00294633
ENSG00000148834	GSTO1	184.192	1.20912	0.374888	3.22529	7.19763e-05	0.00296954
ENSG00000070718	AP3M2	93.2312	1.26976	0.393941	3.22324	7.27429e-05	0.00299595
ENSG00000107372	ZFAND5	272.677	1.20171	0.372896	3.22264	7.29672e-05	0.00300366
ENSG00000139687	RB1	165.412	-1.08977	0.338416	-3.22021	7.38889e-05	0.00303526
ENSG00000177272	KCNA3	185.617	-1.14814	0.358405	-3.20346	8.05395e-05	0.00326284
ENSG00000143669	LYST	258.047	-1.05107	0.328361	-3.20098	8.15727e-05	0.00329763
ENSG00000164308	ERAP2	196.208	-1.1449	0.357737	-3.20041	8.18119e-05	0.00330567
ENSG00000223865	HLA-DPB1	129.527	1.46133	0.456944	3.19804	8.28086e-05	0.00333906
ENSG00000073008	PVR	14.6879	3.30803	1.03616	3.1926	8.51505e-05	0.00341697
ENSG00000116663	FBXO6	55.1185	-1.43642	0.451796	-3.17935	9.11144e-05	0.00361205
ENSG00000155629	PIK3AP1	90.4258	-1.33966	0.421314	-3.17972	9.09411e-05	0.00360645
ENSG00000176463	SLCO3A1	35.3704	-1.72493	0.542366	-3.18038	9.06353e-05	0.00359655
ENSG00000056736	IL17RB	58.4931	3.9394	1.24077	3.17497	9.31716e-05	0.00367825
ENSG00000140284	SLC27A2	94.8979	1.2579	0.39729	3.16619	9.74256e-05	0.00381755
ENSG00000108669	CYTH1	285.022	-0.929595	0.294171	-3.16005	0.000100509	0.00391721
ENSG00000159784	FAM131B	28.3903	1.87963	0.595039	3.15884	0.000101128	0.0039371
ENSG00000105866	SP4	188.32	-0.98848	0.313282	-3.15524	0.000102989	0.00399662
ENSG00000204217	BMPR2	63.759	1.31536	0.420318	3.12943	0.000117311	0.0044909
ENSG00000091409	ITGA6	29.0737	-2.03606	0.65162	-3.12462	0.000120185	0.00458849
ENSG00000110660	SLC35F2	46.5319	1.81895	0.583642	3.11655	0.000125146	0.0047557
ENSG00000172543	CTSW	333.123	-0.912334	0.292928	-3.11454	0.000126414	0.00479819
ENSG00000179456	ZBTB18	27.1205	1.79587	0.576619	3.11448	0.000126452	0.00479947
ENSG00000101347	SAMHD1	394.862	-1.03349	0.332384	-3.10931	0.000129761	0.00490988
ENSG00000089723	OTUB2	22.6766	2.33292	0.756743	3.08285	0.000148036	0.00550751
ENSG00000020633	RUNX3	227.94	-1.00513	0.32637	-3.07971	0.000150356	0.00558195
ENSG00000040933	INPP4A	446.842	-0.939504	0.305174	-3.07859	0.000151193	0.00560874
ENSG00000115415	STAT1	558.07	-0.86193	0.281611	-3.06071	0.000165156	0.00604951
ENSG00000143653	SCCPDH	56.1034	1.32286	0.432826	3.05633	0.000168757	0.00616137
ENSG00000176485	PLAAT3	38.7598	1.49455	0.489325	3.0543	0.000170452	0.0062138
ENSG00000177301	KCNA2	23.5663	-2.36065	0.77408	-3.04962	0.000174425	0.00633603
ENSG00000147883	CDKN2B	36.0651	-1.79177	0.589099	-3.04154	0.000181473	0.00655074
ENSG00000142347	MYO1F	485.062	-0.849796	0.280213	-3.03268	0.000189514	0.00679241
ENSG00000145990	GFOD1	18.0729	-2.06119	0.679875	-3.03171	0.000190415	0.00681927
ENSG00000256937	NA	15.3073	-2.69758	0.894636	-3.01528	0.000206292	0.00728581
ENSG00000085063	CD59	73.5447	-1.16641	0.387709	-3.00847	0.00021324	0.00748593
ENSG00000109107	ALDOC	80.613	1.2401	0.412154	3.00883	0.000212859	0.00747502
ENSG00000115825	PRKD3	149.834	1.18343	0.393899	3.0044	0.000217485	0.00760703
ENSG00000127418	FGFRL1	16.7904	2.16216	0.71958	3.00475	0.000217115	0.00759652
ENSG00000135245	HILPDA	12.7995	2.73032	0.908319	3.0059	0.000215906	0.00756209
ENSG00000223960	CHROMR	64.0473	1.34192	0.446817	3.00329	0.000218657	0.00764031
ENSG00000269713	NBPF9	29.3335	1.8815	0.629427	2.98923	0.000234041	0.00807095
ENSG00000122694	GLIPR2	105.716	1.18473	0.396824	2.98553	0.000238252	0.00818689
ENSG00000152495	CAMK4	242.354	0.907644	0.303947	2.98619	0.000237496	0.00816614
ENSG00000115165	CYTIP	712.554	0.795468	0.266999	2.97929	0.000245525	0.00838517
ENSG00000113448	PDE4D	438.808	0.847827	0.285114	2.97364	0.000252286	0.00856732
ENSG00000006451	RALA	67.3313	1.19505	0.402346	2.9702	0.000256482	0.00867934
ENSG00000138166	DUSP5	85.9792	-1.10472	0.372178	-2.96827	0.000258873	0.00874283
ENSG00000108176	DNAJC12	20.8401	2.54635	0.858527	2.96595	0.000261766	0.00881931
ENSG00000203709	NA	43.1068	-1.42899	0.481699	-2.96655	0.00026101	0.00879936
ENSG00000171603	CLSTN1	168.36	-0.9547	0.32224	-2.96269	0.000265882	0.00892748
ENSG00000117724	CENPF	544.563	0.946943	0.320301	2.95641	0.000273991	0.00913845
ENSG00000235576	NA	135.628	-1.13777	0.38494	-2.9557	0.000274924	0.00916255
ENSG00000056558	TRAF1	136.849	1.27625	0.432548	2.95053	0.000281791	0.00933873
ENSG00000221869	CEBPD	11.5106	-2.62779	0.890535	-2.9508	0.00028143	0.00932953
ENSG00000144711	IQSEC1	108.821	-1.06767	0.362339	-2.9466	0.00028712	0.00947411
ENSG00000091490	SEL1L3	294.157	0.864417	0.293666	2.94354	0.000291344	0.00958059
ENSG00000167202	TBC1D2B	295.652	0.901582	0.306222	2.94421	0.000290405	0.009557
ENSG00000103253	HAGHL	13.0373	2.46225	0.837314	2.94065	0.000295373	0.0096815
ENSG00000007968	E2F2	231.655	-1.13798	0.387168	-2.93923	0.00029738	0.00973151
ENSG00000117298	ECE1	113.124	1.1068	0.376744	2.9378	0.000299395	0.00978155
ENSG00000100100	PIK3IP1	116.212	1.29063	0.439742	2.93496	0.000303466	0.00988218
ENSG00000150637	CD226	364.59	-0.835017	0.285305	-2.92676	0.000315506	0.0101759
ENSG00000106683	LIMK1	86.4253	1.11912	0.382849	2.92314	0.000320945	0.0103068
ENSG00000135048	CEMIP2	308.757	-0.849821	0.290653	-2.92383	0.0003199	0.0102818
ENSG00000131378	RFTN1	241.605	0.926295	0.317186	2.92035	0.000325208	0.0104086
ENSG00000162654	GBP4	192.197	-0.901835	0.308704	-2.92136	0.000323671	0.010372
ENSG00000172183	ISG20	71.7498	-1.18942	0.407491	-2.91888	0.000327479	0.0104626
ENSG00000186088	GSAP	25.8406	-1.85686	0.636696	-2.9164	0.000331334	0.0105537
ENSG00000182568	SATB1	253.343	-0.956102	0.328505	-2.91046	0.000340749	0.010774
ENSG00000167286	CD3D	551.555	0.814145	0.280042	2.90723	0.000345987	0.0108951
ENSG00000163754	GYG1	194.131	1.06894	0.367837	2.90602	0.000347955	0.0109404
ENSG00000229474	PATL2	53.8839	-1.47711	0.508548	-2.90457	0.000350335	0.010995
ENSG00000117868	ESYT2	333.089	-0.934006	0.322804	-2.89342	0.000369179	0.01142
ENSG00000245164	LINC00861	17.8603	-2.44613	0.845448	-2.8933	0.000369386	0.0114246
ENSG00000173281	PPP1R3B	27.979	1.66512	0.576173	2.88996	0.000375205	0.0115533
ENSG00000187764	SEMA4D	490.991	0.814733	0.281764	2.89155	0.000372429	0.011492
ENSG00000273749	CYFIP1	38.2753	1.997	0.69104	2.88985	0.000375402	0.0115577
ENSG00000141576	RNF157	150.119	-1.08412	0.375372	-2.88812	0.000378443	0.0116245
ENSG00000141682	PMAIP1	98.3098	1.17158	0.405792	2.88714	0.000380195	0.0116628
ENSG00000173821	RNF213	3473.74	-0.726653	0.251959	-2.88402	0.000385785	0.0117845
ENSG00000138835	RGS3	25.6894	-1.92591	0.668842	-2.87947	0.00039406	0.0119628
ENSG00000178996	SNX18	165.311	-1.09309	0.379745	-2.87848	0.0003959	0.0120021
ENSG00000196126	HLA-DRB1	182.08	1.02337	0.355581	2.87803	0.000396728	0.0120198
ENSG00000158467	AHCYL2	28.2104	2.00631	0.697867	2.87492	0.000402523	0.0121468
ENSG00000124570	SERPINB6	37.4294	1.48601	0.517512	2.87146	0.000409072	0.0122891
ENSG00000167291	TBC1D16	25.0631	1.71293	0.596985	2.86931	0.000413182	0.0123777
ENSG00000152684	PELO	76.7938	1.17898	0.411102	2.86786	0.000415984	0.0124379
ENSG00000184588	PDE4B	215.657	0.889972	0.312534	2.8476	0.000456943	0.0134394
ENSG00000205189	ZBTB10	14.5488	-2.09083	0.734429	-2.84687	0.000458492	0.0134766
ENSG00000087086	FTL	526.015	-0.890466	0.313591	-2.83958	0.000474187	0.0138513
ENSG00000140474	ULK3	69.4387	-1.11709	0.394494	-2.8317	0.000491708	0.0142641
ENSG00000049239	H6PD	105.936	1.10246	0.390235	2.82512	0.000506798	0.0146152
ENSG00000137414	FAM8A1	80.7016	-1.14115	0.404321	-2.82237	0.000513235	0.0147636
ENSG00000130766	SESN2	30.7738	-1.45946	0.517856	-2.81827	0.000522986	0.0149871
ENSG00000162636	FAM102B	160.558	0.934859	0.331681	2.81854	0.000522324	0.014972
ENSG00000149177	PTPRJ	253.389	-0.916327	0.326055	-2.81034	0.000542297	0.0154248
ENSG00000205336	ADGRG1	33.2495	-3.65182	1.29989	-2.80934	0.000544787	0.0154807
ENSG00000031081	ARHGAP31	23.4083	2.03926	0.72691	2.80538	0.000554733	0.0157032
ENSG00000196187	TMEM63A	77.2774	-1.28093	0.456518	-2.80586	0.0005535	0.0156757
ENSG00000228956	NA	28.7852	-1.62329	0.578947	-2.80387	0.000558567	0.0157885
ENSG00000105993	DNAJB6	286.753	0.828338	0.296249	2.79609	0.000578701	0.0162323
ENSG00000121807	CCR2	658.219	-0.9435	0.337331	-2.79695	0.000576438	0.0161828
ENSG00000172819	RARG	46.7607	-1.38498	0.495383	-2.79579	0.000579511	0.0162501
ENSG00000179918	SEPHS2	54.6592	-1.26683	0.45317	-2.79549	0.000580279	0.0162668
ENSG00000233476	NA	65.3471	1.1993	0.428437	2.79925	0.000570455	0.0160514
ENSG00000105329	TGFB1	80.5629	-1.07623	0.385535	-2.79151	0.000590872	0.0164974
ENSG00000271976	NA	13.0107	2.92232	1.04856	2.78698	0.000603171	0.0167627
ENSG00000172716	SLFN11	180.799	0.904757	0.32518	2.78233	0.00061602	0.0170373
ENSG00000142765	SYTL1	72.2922	-1.08931	0.391944	-2.77923	0.000624701	0.0172213
ENSG00000177602	HASPIN	51.084	1.28428	0.462022	2.77969	0.000623413	0.0171941
ENSG00000185022	MAFF	29.0163	1.54163	0.55507	2.77736	0.000630036	0.0173339
ENSG00000116260	QSOX1	94.6708	1.06837	0.384945	2.77539	0.000635653	0.0174518
ENSG00000064666	CNN2	280.097	-0.833301	0.300396	-2.77401	0.00063963	0.0175351
ENSG00000140332	TLE3	183.571	0.925386	0.334011	2.77053	0.000649769	0.0177461
ENSG00000196205	NA	745.266	0.757224	0.273369	2.76997	0.000651406	0.0177801
ENSG00000137965	IFI44	90.2002	-1.08269	0.391093	-2.76836	0.000656153	0.0178782
ENSG00000251562	MALAT1	7368.42	-0.89943	0.32508	-2.7668	0.0006608	0.017974
ENSG00000170345	FOS	38.5348	-1.38215	0.500003	-2.76429	0.00066829	0.0181276
ENSG00000231607	DLEU2	37.4522	-1.35974	0.492278	-2.76215	0.000674785	0.0182602
ENSG00000182534	MXRA7	75.4813	1.1057	0.40084	2.75847	0.000686052	0.01849
ENSG00000236901	MIR600HG	13.1101	2.35452	0.855077	2.75358	0.000701282	0.0187978
ENSG00000078589	P2RY10	110.339	0.96901	0.352506	2.74892	0.00071608	0.0190936
ENSG00000139112	GABARAPL1	118.245	0.951371	0.346164	2.74832	0.000718	0.0191317
ENSG00000227063	NA	12.9578	2.55944	0.931061	2.74895	0.000715977	0.0190915
ENSG00000104783	KCNN4	51.4771	1.31005	0.477942	2.74103	0.000741834	0.019601
ENSG00000196656	NA	22.2124	1.74973	0.638447	2.7406	0.000743264	0.0196289
ENSG00000064601	CTSA	44.9184	1.30748	0.477577	2.73775	0.000752786	0.0198141
ENSG00000116106	EPHA4	68.8049	3.0558	1.11636	2.7373	0.00075429	0.0198432
ENSG00000161791	FMNL3	210.048	0.854645	0.312318	2.73646	0.000757135	0.0198982
ENSG00000115232	ITGA4	503.531	-0.835342	0.305656	-2.73295	0.000769077	0.020154
ENSG00000157216	SSBP3	61.678	-1.153	0.422968	-2.72597	0.000793355	0.0206899
ENSG00000213585	VDAC1	296.908	0.929598	0.341649	2.72092	0.000811386	0.0210847
ENSG00000177674	AGTRAP	47.5926	-1.21463	0.44708	-2.71681	0.000826334	0.0214098
ENSG00000177494	ZBED2	41.9108	1.83515	0.676279	2.71359	0.000838191	0.0216663
ENSG00000007264	MATK	95.749	-1.13344	0.418374	-2.70915	0.000854864	0.022025
ENSG00000137269	LRRC1	12.6843	2.49943	0.922643	2.70898	0.000855478	0.0220382
ENSG00000163219	ARHGAP25	256.299	-0.858936	0.31935	-2.68963	0.000931706	0.0236824
ENSG00000174004	NRROS	36.6307	-1.37738	0.512115	-2.68959	0.000931866	0.0236858
ENSG00000132530	XAF1	51.4959	-1.22647	0.456349	-2.68757	0.000940214	0.0238632
ENSG00000204252	HLA-DOA	49.0333	1.51176	0.562652	2.68685	0.000943157	0.0239257
ENSG00000187653	NA	266.401	0.868835	0.32397	2.68184	0.000964164	0.0243694
ENSG00000173145	NOC3L	74.3071	1.51151	0.565125	2.67464	0.000995058	0.025016
ENSG00000242071	NA	59.1995	1.16587	0.435943	2.67437	0.000996207	0.0250399
ENSG00000145817	YIPF5	111.081	0.931865	0.348813	2.67153	0.00100868	0.025299
ENSG00000173208	ABCD2	144.969	-0.887814	0.332575	-2.66951	0.0010176	0.0254836
ENSG00000120738	EGR1	22.2932	1.82154	0.683234	2.66606	0.00103308	0.0258025
ENSG00000089220	PEBP1	156.35	1.01245	0.380812	2.65866	0.00106691	0.0264937
ENSG00000126432	PRDX5	218.328	0.809999	0.304893	2.65666	0.00107625	0.0266831
ENSG00000026025	VIM	1003.57	0.767913	0.289565	2.65195	0.00109851	0.0271321
ENSG00000172301	COPRS	35.5956	1.53892	0.580101	2.65286	0.00109421	0.0270457
ENSG00000072786	STK10	716.656	-0.744301	0.281253	-2.64637	0.00112544	0.0276708
ENSG00000167094	TTC16	20.4224	-1.65291	0.624255	-2.64781	0.00111846	0.0275316
ENSG00000171316	CHD7	44.5054	1.30941	0.494848	2.64609	0.00112685	0.0276988
ENSG00000100077	GRK3	147.247	1.22852	0.46527	2.64044	0.00115475	0.0282596
ENSG00000110330	BIRC2	135.47	0.941572	0.35751	2.63369	0.00118891	0.0289395
ENSG00000272211	NA	78.1848	1.01806	0.386801	2.63201	0.0011976	0.0291112
ENSG00000136295	TTYH3	46.9026	1.2082	0.459445	2.62969	0.00120963	0.0293482
ENSG00000074706	IPCEF1	76.5066	-1.30104	0.49494	-2.62869	0.00121488	0.0294515
ENSG00000141458	NPC1	135.63	-0.953934	0.363483	-2.62443	0.00123737	0.0298915
ENSG00000168234	TTC39C	130.502	0.880208	0.336795	2.61348	0.00129696	0.0310426
ENSG00000197057	DTHD1	16.93	-1.90283	0.729465	-2.60852	0.00132484	0.0315739
ENSG00000168264	IRF2BP2	100.909	0.985201	0.378471	2.60311	0.00135586	0.0321597
ENSG00000157933	SKI	92.1226	0.987117	0.380017	2.59756	0.00138837	0.0327678
ENSG00000107130	NCS1	65.372	2.83972	1.09389	2.59599	0.00139771	0.0329414
ENSG00000172965	MIR4435-2HG	107.158	-1.01126	0.389807	-2.59426	0.00140805	0.033133
ENSG00000004399	PLXND1	33.1014	-1.37814	0.532135	-2.58983	0.00143488	0.0336272
ENSG00000186265	BTLA	25.1527	-1.6537	0.638402	-2.59038	0.00143155	0.0335662
ENSG00000153094	BCL2L11	21.5008	-1.68429	0.650643	-2.58865	0.00144208	0.0337593
ENSG00000008517	IL32	1132.45	-0.67202	0.259701	-2.58767	0.00144813	0.0338699
ENSG00000145703	IQGAP2	337.399	-0.776673	0.300353	-2.58586	0.0014593	0.0340738
ENSG00000135604	STX11	55.3115	-1.11441	0.431731	-2.58125	0.00148815	0.034597
ENSG00000166963	MAP1A	18.5439	1.80838	0.700429	2.58182	0.00148459	0.0345326
ENSG00000185477	GPRIN3	501.108	-0.743163	0.288021	-2.58024	0.00149457	0.0347128
ENSG00000154240	CEP112	18.929	1.79915	0.697771	2.57842	0.00150616	0.0349212
ENSG00000188322	SBK1	15.7303	-1.92494	0.749825	-2.56719	0.00157946	0.0362235
ENSG00000104626	ERI1	153.61	-0.921218	0.358985	-2.56618	0.00158623	0.0363424
ENSG00000132383	RPA1	129.775	-0.899394	0.350742	-2.56426	0.00159913	0.0365681
ENSG00000138642	HERC6	54.0394	-1.18165	0.460739	-2.56469	0.00159621	0.0365171
ENSG00000172071	EIF2AK3	75.1946	-1.03856	0.405448	-2.56151	0.00161774	0.0368924
ENSG00000134333	LDHA	848.713	0.987923	0.386439	2.55648	0.00165244	0.0374922
ENSG00000150593	PDCD4	199.638	0.815504	0.31896	2.55676	0.00165049	0.0374587
ENSG00000205730	ITPRIPL2	70.7525	1.07397	0.420409	2.55458	0.00166571	0.03772
ENSG00000167306	MYO5B	33.0768	1.81619	0.711205	2.55368	0.00167202	0.037828
ENSG00000023902	PLEKHO1	216.428	0.801163	0.31509	2.54265	0.00175125	0.0391674
ENSG00000186654	PRR5	13.6766	-1.96106	0.772052	-2.54006	0.00177033	0.0394854
ENSG00000114739	ACVR2B	43.0671	1.21831	0.480029	2.53798	0.00178575	0.0397412
ENSG00000167895	TMC8	218.071	-0.765397	0.301569	-2.53805	0.00178524	0.0397327
ENSG00000124831	LRRFIP1	389.652	-0.715336	0.282294	-2.53401	0.00181567	0.0402341
ENSG00000180228	PRKRA	45.1411	1.20652	0.476691	2.53104	0.00183834	0.0406048
ENSG00000183486	MX2	32.0243	-1.466	0.579158	-2.53125	0.00183669	0.0405778
ENSG00000185736	ADARB2	23.288	1.8384	0.725654	2.53344	0.00182	0.0403051
ENSG00000196352	CD55	51.7995	-1.22312	0.483044	-2.53212	0.00183005	0.0404695
ENSG00000144136	SLC20A1	285.688	-0.743591	0.294011	-2.52913	0.00185305	0.040844
ENSG00000206503	HLA-A	1794.92	0.76665	0.303372	2.5271	0.0018688	0.0410992
ENSG00000053524	MCF2L2	26.0297	1.45998	0.578115	2.52542	0.00188191	0.0413106
ENSG00000114268	PFKFB4	32.0327	1.43828	0.570074	2.52297	0.0019012	0.0416204
ENSG00000177663	IL17RA	108.867	-0.993851	0.393992	-2.52252	0.00190478	0.0416776
ENSG00000106346	USP42	27.9724	-1.35525	0.538328	-2.51753	0.0019447	0.0423125
ENSG00000113552	GNPDA1	22.2273	-1.62511	0.645331	-2.51826	0.00193882	0.0422195
ENSG00000173762	CD7	83.1415	1.08379	0.430903	2.51517	0.00196385	0.0426146
ENSG00000180229	HERC2P3	30.6667	-1.57336	0.626312	-2.51209	0.00198906	0.0430098
ENSG00000139187	KLRG1	137.509	-2.13795	0.852025	-2.50926	0.00201253	0.0433753
ENSG00000165752	STK32C	19.9013	1.76917	0.705985	2.50597	0.00204018	0.0438026
ENSG00000128731	HERC2	283.987	0.753646	0.300912	2.50454	0.00205228	0.0439887
ENSG00000187840	EIF4EBP1	27.6298	1.46344	0.584382	2.50425	0.0020547	0.0440258
ENSG00000215790	SLC35E2A	47.4271	-1.16622	0.465848	-2.50343	0.00206167	0.0441327
ENSG00000044574	HSPA5	418.52	-0.741144	0.296168	-2.50244	0.0020701	0.0442616
ENSG00000186716	BCR	226.144	-0.872462	0.348742	-2.50174	0.00207612	0.0443534
ENSG00000063438	NA	94.8595	0.980036	0.392203	2.4988	0.00210151	0.0447393
ENSG00000131446	MGAT1	345.647	0.745869	0.298396	2.4996	0.0020946	0.0446345
ENSG00000145214	DGKQ	95.0927	-0.980458	0.392567	-2.49755	0.00211233	0.0449028
ENSG00000154122	ANKH	135.521	0.899501	0.361549	2.48791	0.00219791	0.0463
ENSG00000136286	MYO1G	835.065	-0.655534	0.263692	-2.48598	0.00221539	0.0465822
ENSG00000171033	PKIA	30.3118	1.43749	0.578177	2.48625	0.00221297	0.0465433
ENSG00000160932	LY6E	258.233	-0.832949	0.33595	-2.47939	0.00227621	0.0475564
ENSG00000198286	CARD11	291.673	-0.737572	0.297717	-2.47743	0.00229457	0.0478481
ENSG00000114023	FAM162A	48.0309	1.12645	0.454994	2.47574	0.00231049	0.0481
ENSG00000189319	FAM53B	131.11	-1.07544	0.434521	-2.475	0.00231746	0.0482099
ENSG00000181751	C5orf30	31.1143	1.47293	0.595786	2.47225	0.00234372	0.0486232
ENSG00000048052	HDAC9	33.4089	1.53585	0.621726	2.4703	0.00236249	0.0489171
ENSG00000075240	GRAMD4	68.3365	-1.10376	0.44687	-2.46998	0.00236555	0.048965
ENSG00000130592	LSP1	549.945	0.678339	0.274723	2.46918	0.00237333	0.0490864
ENSG00000139629	GALNT6	50.3993	1.12048	0.453918	2.46847	0.0023802	0.0491935
ENSG00000096968	JAK2	117.872	-0.845187	0.342629	-2.46677	0.0023968	0.0494515
ENSG00000131238	PPT1	153.307	0.817638	0.333633	2.45071	0.0025587	0.0521663
ENSG00000151012	SLC7A11	48.8683	-1.13545	0.463271	-2.45094	0.00255628	0.0521262
ENSG00000184203	PPP1R2	192.1	0.771222	0.314698	2.45067	0.00255908	0.0521725
ENSG00000204387	SNHG32	82.8847	0.946029	0.385756	2.4524	0.00254116	0.0518752
ENSG00000068028	RASSF1	113.046	-0.877134	0.358948	-2.44363	0.00263327	0.0533951
ENSG00000148700	ADD3	318.369	-0.847198	0.346521	-2.44487	0.00262008	0.0531787
ENSG00000151150	ANK3	91.7346	1.11759	0.457256	2.44413	0.00262791	0.0533074
ENSG00000275302	CCL4	199.922	-1.02778	0.421988	-2.43557	0.00272043	0.0548147
ENSG00000188677	PARVB	27.6849	1.52478	0.627499	2.42994	0.00278298	0.0558225
ENSG00000169764	UGP2	228.374	-0.767491	0.316023	-2.42859	0.00279809	0.0560646
ENSG00000077984	CST7	179.203	-0.817346	0.336948	-2.42573	0.00283048	0.0565818
ENSG00000138660	AP1AR	51.1671	1.05938	0.43684	2.42509	0.00283782	0.0566985
ENSG00000188191	PRKAR1B	34.2171	1.30188	0.537053	2.42411	0.00284903	0.0568768
ENSG00000107819	SFXN3	49.7887	1.10763	0.457193	2.42267	0.00286561	0.0571399
ENSG00000001561	ENPP4	59.7936	-1.04868	0.434082	-2.41586	0.00294505	0.0583919
ENSG00000149091	DGKZ	224.752	-0.732523	0.303231	-2.41573	0.00294659	0.058416
ENSG00000197728	RPS26	221.475	0.730542	0.302297	2.41664	0.00293585	0.0582476
ENSG00000225614	ZNF469	27.1951	1.47041	0.608574	2.41616	0.00294154	0.0583369
ENSG00000244398	NA	78.4935	0.963916	0.39974	2.41136	0.00299867	0.0592413
ENSG00000177565	TBL1XR1	515.314	0.672247	0.279512	2.40508	0.00307493	0.0604393
ENSG00000125844	RRBP1	132.274	-0.793099	0.331492	-2.39251	0.00323287	0.0628823
ENSG00000106009	BRAT1	133.635	0.836997	0.350151	2.39039	0.00326028	0.0633011
ENSG00000131018	SYNE1	791.885	-0.885735	0.370934	-2.38785	0.00329328	0.0638033
ENSG00000141858	SAMD1	49.5348	1.14241	0.478557	2.38721	0.00330177	0.0639321
ENSG00000072274	TFRC	636.977	0.702765	0.294541	2.38597	0.00331798	0.0641778
ENSG00000064687	ABCA7	76.1234	-1.0424	0.438208	-2.37877	0.003414	0.065622
ENSG00000187210	GCNT1	116.27	0.879213	0.369633	2.37861	0.00341621	0.0656552
ENSG00000211450	SELENOH	64.3371	1.02544	0.430616	2.38132	0.00337973	0.0651087
ENSG00000227507	LTB	627.922	-1.7219	0.723533	-2.37985	0.00339951	0.0654053
ENSG00000243927	MRPS6	62.118	1.03501	0.43513	2.37862	0.00341608	0.0656531
ENSG00000147138	GPR174	223.888	0.812829	0.34216	2.37558	0.0034574	0.0662691
ENSG00000162836	ACP6	19.1775	-1.528	0.643253	-2.37543	0.00345951	0.0663003
ENSG00000164120	HPGD	222.807	-0.779269	0.328003	-2.3758	0.00345439	0.0662242
ENSG00000074356	NCBP3	160.195	0.765665	0.322955	2.37081	0.0035232	0.0672428
ENSG00000175567	UCP2	41.984	-1.185	0.499996	-2.37002	0.0035342	0.0674049
ENSG00000100784	RPS6KA5	142.847	-0.806112	0.340622	-2.36659	0.00358233	0.0681109
ENSG00000177406	NINJ2-AS1	15.5894	-1.73622	0.733578	-2.36678	0.00357955	0.0680703
ENSG00000214776	NA	12.1453	2.59744	1.09793	2.36577	0.00359387	0.0682796
ENSG00000149257	SERPINH1	31.1828	1.42649	0.603925	2.36203	0.00364715	0.0690956
ENSG00000152492	CCDC50	57.2579	0.992281	0.420678	2.35877	0.0036943	0.0698137
ENSG00000173894	CBX2	18.9714	1.66222	0.705341	2.35662	0.00372562	0.0702888
ENSG00000198910	L1CAM	12.1816	2.16628	0.921545	2.3507	0.00381315	0.0716083
ENSG00000164976	MYORG	21.8061	1.43896	0.613085	2.34708	0.00386765	0.0724237
ENSG00000115902	SLC1A4	470.586	0.862838	0.368177	2.34354	0.00392148	0.0732246
ENSG00000117592	PRDX6	103.064	0.850768	0.363062	2.34331	0.00392496	0.0732763
ENSG00000124203	ZNF831	151.288	-0.931091	0.398519	-2.33638	0.00403267	0.0748646
ENSG00000093072	ADA2	75.0219	-0.967219	0.414137	-2.3355	0.00404649	0.075067
ENSG00000079385	CEACAM1	13.5275	2.43791	1.04445	2.33417	0.00406759	0.0753757
ENSG00000226084	NA	33.8174	1.28147	0.5507	2.32698	0.00418291	0.0770504
ENSG00000086289	EPDR1	34.2544	1.37549	0.591442	2.32566	0.00420452	0.0773621
ENSG00000117475	BLZF1	64.8017	-0.972182	0.418099	-2.32524	0.00421128	0.0774595
ENSG00000197386	HTT	172.43	-0.733818	0.315724	-2.32424	0.00422771	0.0776957
ENSG00000109452	INPP4B	174.42	-0.786691	0.3392	-2.31925	0.00431023	0.0788765
ENSG00000085117	CD82	136.462	0.800787	0.345468	2.31798	0.00433162	0.0791809
ENSG00000143458	GABPB2	75.0398	-0.922129	0.39806	-2.31656	0.00435548	0.0795197
ENSG00000134996	OSTF1	468.809	-0.640849	0.27689	-2.31445	0.00439111	0.0800242
ENSG00000196421	C20orf204	21.5252	1.47397	0.636954	2.31409	0.00439726	0.0801111
ENSG00000117450	PRDX1	297.04	0.990166	0.428123	2.31281	0.00441915	0.0804198
ENSG00000145982	FARS2	61.6642	1.05004	0.454347	2.3111	0.00444844	0.0808319
ENSG00000107738	VSIR	117.117	-1.022	0.442676	-2.30868	0.0044901	0.081416
ENSG00000145246	ATP10D	126.151	0.849845	0.368185	2.3082	0.00449847	0.081533
ENSG00000049192	ADAMTS6	22.2888	1.41272	0.613141	2.30408	0.00457057	0.082537
ENSG00000198618	NA	24.1138	1.43246	0.621524	2.30475	0.00455872	0.0823725
ENSG00000100298	APOBEC3H	49.256	1.02558	0.445734	2.30087	0.00462732	0.0833349
ENSG00000033170	FUT8	260.947	0.788692	0.343199	2.29806	0.00467764	0.0840387
ENSG00000122545	SEPTIN7	469.194	0.6322	0.275399	2.29558	0.00472244	0.0846626
ENSG00000137312	FLOT1	83.7614	1.144	0.498602	2.29442	0.00474349	0.0849547
ENSG00000106868	SUSD1	64.9629	-0.90999	0.397305	-2.29041	0.00481719	0.0859731
ENSG00000239713	APOBEC3G	486.256	0.689983	0.301385	2.28938	0.00483626	0.0862354
ENSG00000164543	STK17A	260.834	0.70422	0.307771	2.28813	0.00485941	0.0865532
ENSG00000137338	PGBD1	13.6321	1.78265	0.78045	2.28413	0.00493436	0.0876348
ENSG00000138134	STAMBPL1	89.926	0.855554	0.375159	2.28051	0.00500316	0.0886221
ENSG00000257093	DENND11	157.727	2.03967	0.897811	2.27182	0.00517175	0.0910197
ENSG00000033867	SLC4A7	560.017	0.693045	0.305311	2.26997	0.00520838	0.0915365
ENSG00000100300	TSPO	178.723	0.741278	0.326541	2.2701	0.00520585	0.0915009
ENSG00000168405	CMAHP	117.767	0.898732	0.396869	2.26455	0.00531668	0.0930563
ENSG00000116815	CD58	65.6997	0.920786	0.407683	2.25858	0.00543849	0.0947508
ENSG00000100036	SLC35E4	23.383	1.41315	0.626105	2.25706	0.00547006	0.0951873
ENSG00000157514	TSC22D3	33.5947	-1.41266	0.626419	-2.25513	0.00551017	0.0957406
ENSG00000109320	NFKB1	337.169	0.703399	0.312863	2.24827	0.00565494	0.0977236
ENSG00000117448	AKR1A1	89.7189	0.876324	0.390033	2.24679	0.00568646	0.0981525
ENSG00000139146	SINHCAF	139.42	0.773738	0.344572	2.24551	0.00571416	0.0985286
ENSG00000132965	ALOX5AP	219.18	0.73871	0.329177	2.24412	0.00574419	0.0989354
ENSG00000198133	TMEM229B	25.7663	-1.54816	0.690288	-2.24277	0.0057734	0.0993302
ENSG00000188452	CERKL	52.3788	-1.00274	0.447509	-2.24071	0.00581827	0.0999352
ENSG00000139626	ITGB7	498.947	-0.620501	0.277057	-2.23962	0.00584234	0.100259
ENSG00000197081	IGF2R	712.676	-0.658273	0.294081	-2.23841	0.00586904	0.100617
ENSG00000106948	AKNA	781.281	-0.59854	0.267854	-2.23457	0.00595423	0.101756
ENSG00000125430	HS3ST3B1	90.7196	-0.950212	0.425247	-2.23449	0.005956	0.101779
ENSG00000226415	NA	22.4185	1.53169	0.687395	2.22825	0.00609711	0.103649
ENSG00000162777	DENND2D	134.682	-0.815437	0.366221	-2.22662	0.00613444	0.104141
ENSG00000139684	ESD	58.0286	0.94339	0.424084	2.22454	0.00618256	0.104772
ENSG00000110934	BIN2	232.818	-0.784582	0.353919	-2.21684	0.00636295	0.10712
ENSG00000155893	PXYLP1	27.2476	1.24408	0.561092	2.21724	0.00635342	0.106997
ENSG00000211751	NA	153.277	0.718122	0.325183	2.20836	0.0065671	0.10974
ENSG00000109861	CTSC	734.126	-0.65807	0.298403	-2.20531	0.00664222	0.110694
ENSG00000172673	THEMIS	453.597	-0.681107	0.308859	-2.20524	0.00664392	0.110716
ENSG00000068650	ATP11A	58.7528	-0.900599	0.409772	-2.19781	0.00682963	0.113053
ENSG00000099308	MAST3	54.3869	-0.937605	0.426749	-2.19709	0.00684784	0.11328
ENSG00000145649	GZMA	1504.24	-0.688912	0.313388	-2.19827	0.00681788	0.112906
ENSG00000204256	BRD2	247.586	-0.647201	0.294556	-2.19721	0.00684474	0.113241
ENSG00000227678	NA	14.083	-1.6282	0.741355	-2.19625	0.00686922	0.113547
ENSG00000007944	MYLIP	68.6002	-0.952388	0.434528	-2.19177	0.0069838	0.114969
ENSG00000117020	AKT3	115.783	0.750893	0.342507	2.19235	0.00696906	0.114787
ENSG00000164483	SAMD3	197.171	-0.903689	0.413185	-2.18713	0.00710467	0.116457
ENSG00000109906	ZBTB16	204.236	-0.704432	0.322338	-2.18538	0.00715055	0.117018
ENSG00000198814	GK	34.1649	1.39786	0.639643	2.18538	0.00715058	0.117019
ENSG00000137628	DDX60	168.717	-0.810961	0.371256	-2.18437	0.00717726	0.117344
ENSG00000009413	REV3L	89.601	-0.845352	0.387507	-2.18152	0.0072532	0.118268
ENSG00000112149	CD83	43.0996	1.12191	0.514374	2.18111	0.00726402	0.118399
ENSG00000122884	P4HA1	102.484	0.824922	0.378057	2.18201	0.00724009	0.118109
ENSG00000179967	NA	15.537	1.64352	0.752866	2.18302	0.00721326	0.117783
ENSG00000075826	SEC31B	49.5042	-0.951231	0.43692	-2.17713	0.00737119	0.119693
ENSG00000101400	SNTA1	38.1429	1.2979	0.596293	2.17662	0.00738516	0.119861
ENSG00000114554	PLXNA1	17.8923	-1.5677	0.72085	-2.17479	0.00743475	0.120456
ENSG00000122042	UBL3	88.7667	0.976192	0.448749	2.17536	0.00741927	0.120271
ENSG00000160007	ARHGAP35	289.943	0.707551	0.325439	2.17415	0.00745248	0.120668
ENSG00000176014	TUBB6	16.6927	1.99867	0.918015	2.17716	0.00737031	0.119683
ENSG00000181381	DDX60L	89.7606	-0.841837	0.387064	-2.17493	0.00743109	0.120412
ENSG00000214223	NA	24.0613	1.43831	0.660309	2.17823	0.00734142	0.119335
ENSG00000131979	GCH1	138.101	-0.713214	0.328149	-2.17344	0.00747177	0.120899
ENSG00000105953	OGDH	307.19	-0.670659	0.309075	-2.16989	0.00756977	0.122065
ENSG00000134107	BHLHE40	523.681	0.663253	0.305571	2.17053	0.00755189	0.121853
ENSG00000059728	MXD1	41.6164	-1.05094	0.486424	-2.16054	0.0078334	0.125164
ENSG00000155903	RASA2	172.234	-0.690032	0.319417	-2.16028	0.00784062	0.125248
ENSG00000184371	CSF1	132.388	0.853631	0.39504	2.16087	0.00782378	0.125052
ENSG00000164626	KCNK5	44.325	1.16877	0.54131	2.15915	0.00787306	0.125625
ENSG00000134198	TSPAN2	14.6339	-1.57528	0.729857	-2.15833	0.00789662	0.125898
ENSG00000049769	PPP1R3F	34.453	1.1087	0.514817	2.15357	0.00803493	0.127495
ENSG00000163788	SNRK	161.775	-0.7234	0.33596	-2.15323	0.00804494	0.12761
ENSG00000096092	TMEM14A	26.0881	1.22623	0.569859	2.15181	0.00808667	0.128088
ENSG00000119471	HSDL2	50.8132	1.02337	0.47559	2.15178	0.00808758	0.128098
ENSG00000108091	CCDC6	64.1191	0.911663	0.424194	2.14916	0.00816495	0.128981
ENSG00000170962	PDGFD	14.8926	-1.6035	0.746063	-2.14928	0.00816158	0.128943
ENSG00000109084	TMEM97	51.5853	1.11467	0.51907	2.14743	0.00821651	0.129567
ENSG00000169504	CLIC4	39.0524	1.21592	0.566096	2.1479	0.00820271	0.129411
ENSG00000123908	AGO2	264.93	0.633977	0.295386	2.14627	0.00825135	0.129962
ENSG00000144118	RALB	91.8601	0.912631	0.426412	2.14026	0.00843342	0.132096
ENSG00000171943	SRGAP2C	28.1322	-1.26333	0.591081	-2.13732	0.00852348	0.133143
ENSG00000103257	SLC7A5	303.496	0.893018	0.418065	2.13607	0.00856214	0.133591
ENSG00000154124	OTULIN	269.009	0.625303	0.292899	2.13488	0.00859933	0.13402
ENSG00000154165	GPR15	84.634	-0.852228	0.399123	-2.13525	0.00858762	0.133885
ENSG00000147155	EBP	440.939	-0.644179	0.301876	-2.13392	0.00862917	0.134364
ENSG00000152582	SPEF2	56.3184	0.935818	0.439056	2.13143	0.00870703	0.135259
ENSG00000198886	ND4	66.6652	-0.87532	0.410948	-2.13	0.00875214	0.135776
ENSG00000131196	NFATC1	18.3402	-1.4263	0.669891	-2.12916	0.00877891	0.136081
ENSG00000215421	ZNF407	113.867	-0.755997	0.355296	-2.12779	0.00882219	0.136575
ENSG00000179750	APOBEC3B	21.2889	-1.35064	0.635451	-2.12548	0.00889597	0.137413
ENSG00000108771	DHX58	29.6959	-1.14431	0.538979	-2.12311	0.00897236	0.138277
ENSG00000163682	RPL9	451.746	0.714236	0.3365	2.12254	0.00899076	0.138485
ENSG00000111679	PTPN6	259.414	-0.655471	0.309127	-2.1204	0.00906046	0.139269
ENSG00000172175	MALT1	168.483	0.691537	0.3265	2.11803	0.00913795	0.140136
ENSG00000122378	PRXL2A	28.7403	1.21178	0.573287	2.11374	0.00927972	0.141714
ENSG00000272092	NA	14.4476	-1.55952	0.73765	-2.11417	0.00926539	0.141555
ENSG00000170921	TANC2	21.853	1.28712	0.609954	2.1102	0.00939831	0.143023
ENSG00000197965	MPZL1	48.2066	0.975225	0.462316	2.10944	0.00942411	0.143307
ENSG00000259834	NA	126.246	-0.966473	0.45875	-2.10675	0.00951508	0.144304
ENSG00000106799	TGFBR1	330.699	-0.644718	0.306493	-2.10354	0.00962517	0.145503
ENSG00000140443	IGF1R	17.2336	1.42835	0.67882	2.10417	0.00960353	0.145268
ENSG00000185905	C16orf54	132.112	-0.80369	0.381929	-2.10429	0.00959913	0.14522
ENSG00000115904	SOS1	410.345	-0.599872	0.285344	-2.10228	0.00966852	0.145973
ENSG00000169583	CLIC3	20.6222	1.45199	0.691332	2.10028	0.00973769	0.14672
ENSG00000013503	POLR3B	17.6098	-1.41329	0.673801	-2.09749	0.00983525	0.14777
ENSG00000100075	SLC25A1	100.852	0.819226	0.39104	2.09499	0.00992309	0.148709
ENSG00000111424	VDR	36.8453	2.57301	1.22804	2.09522	0.00991497	0.148623
ENSG00000154803	FLCN	44.2437	-0.943742	0.450277	-2.09591	0.00989062	0.148362
ENSG00000275066	SYNRG	209.522	-0.718019	0.342908	-2.09391	0.00996127	0.149116
ENSG00000120913	PDLIM2	52.0419	-1.05619	0.505527	-2.08929	0.0101266	0.150868
ENSG00000043462	LCP2	328.435	0.64484	0.308751	2.08854	0.0101535	0.151152
ENSG00000104320	NBN	134.291	-0.698957	0.335024	-2.08629	0.0102349	0.152007
ENSG00000060642	PIGV	28.5345	-1.10818	0.531533	-2.08488	0.0102862	0.152543
ENSG00000264281	NA	19.1243	1.36991	0.657768	2.08267	0.0103673	0.153388
ENSG00000145715	RASA1	193.546	0.69888	0.335822	2.0811	0.010425	0.153988
ENSG00000182162	P2RY8	349.293	-0.595902	0.286305	-2.08136	0.0104157	0.153892
ENSG00000211456	SACM1L	185.441	-0.643011	0.309288	-2.079	0.0105029	0.154793
ENSG00000050438	SLC4A8	22.9949	1.24057	0.597553	2.07608	0.0106119	0.155915
ENSG00000067225	PKM	2081.27	0.744829	0.358858	2.07555	0.0106319	0.15612
ENSG00000077238	IL4R	197.964	0.734179	0.353902	2.07453	0.0106706	0.156515
ENSG00000109066	TMEM104	39.3884	-1.01365	0.488472	-2.07516	0.0106468	0.156272
ENSG00000146376	ARHGAP18	106.181	0.871209	0.420039	2.07412	0.010686	0.156673
ENSG00000141655	TNFRSF11A	108.548	1.86799	0.901789	2.07142	0.010788	0.157734
ENSG00000266338	NBPF15	40.6705	0.979867	0.473152	2.07093	0.0108068	0.157928
ENSG00000148841	ITPRIP	56.2665	-0.860979	0.416216	-2.06859	0.0108966	0.158856
ENSG00000106789	CORO2A	32.2483	1.31724	0.636997	2.06788	0.0109236	0.159134
ENSG00000166128	RAB8B	453.077	-0.6927	0.335398	-2.06531	0.0110232	0.160172
ENSG00000116016	EPAS1	37.2436	1.19001	0.578178	2.0582	0.011302	0.163048
ENSG00000164924	YWHAZ	1102.74	-0.545857	0.265275	-2.0577	0.011322	0.163252
ENSG00000165476	REEP3	93.8508	0.746988	0.363068	2.05743	0.0113328	0.163362
ENSG00000117016	RIMS3	12.5694	1.74803	0.850433	2.05546	0.0114115	0.164166
ENSG00000110057	UNC93B1	19.6952	-1.27207	0.619149	-2.05454	0.0114482	0.16454
ENSG00000105370	LIM2	12.924	-1.69305	0.824792	-2.05271	0.0115222	0.16529
ENSG00000169047	IRS1	15.5522	1.50567	0.733851	2.05174	0.0115612	0.165685
ENSG00000074800	ENO1	3928.29	0.68046	0.331892	2.05025	0.0116217	0.166296
ENSG00000173083	HPSE	21.8235	-1.25289	0.611019	-2.05049	0.0116119	0.166196
ENSG00000030110	BAK1	65.5216	-0.829822	0.405141	-2.04823	0.011704	0.167123
ENSG00000135486	HNRNPA1	1193.56	0.561467	0.274168	2.0479	0.0117178	0.167261
ENSG00000119326	CTNNAL1	62.2476	0.966159	0.472094	2.04654	0.0117734	0.167818
ENSG00000116128	BCL9	16.0624	-1.40405	0.686411	-2.0455	0.0118165	0.168249
ENSG00000111669	TPI1	1144.01	0.734183	0.359062	2.04472	0.0118484	0.168566
ENSG00000130304	SLC27A1	13.3389	1.61083	0.790967	2.03653	0.0121918	0.172085
ENSG00000152556	PFKM	30.1286	1.12528	0.552409	2.03704	0.01217	0.171864
ENSG00000266709	MGC12916	15.3689	-1.54949	0.760654	-2.03705	0.0121699	0.171862
ENSG00000283041	NA	103.459	0.733849	0.360273	2.03693	0.012175	0.171915
ENSG00000177697	CD151	35.0638	1.08605	0.533663	2.03509	0.0122532	0.172709
ENSG00000198899	ATP6	50.0985	-0.91219	0.4482	-2.03523	0.0122471	0.172647
ENSG00000132967	NA	113.158	0.820251	0.403511	2.03278	0.0123518	0.173786
ENSG00000133789	SWAP70	20.2223	1.3161	0.647372	2.03299	0.0123427	0.173687
ENSG00000104765	BNIP3L	122.637	0.719388	0.35461	2.02868	0.0125293	0.175844
ENSG00000069020	MAST4	118.359	0.8525	0.421022	2.02483	0.0126974	0.177784
ENSG00000135077	HAVCR2	211.805	-0.618498	0.305242	-2.02625	0.012635	0.177065
ENSG00000170876	TMEM43	103.31	0.749883	0.370317	2.02498	0.0126911	0.177711
ENSG00000198915	RASGEF1A	20.2134	-1.32971	0.656711	-2.0248	0.012699	0.177802
ENSG00000138386	NAB1	72.2963	0.797233	0.394561	2.02056	0.0128867	0.179957
ENSG00000139826	ABHD13	91.2249	0.832626	0.412154	2.02018	0.0129035	0.18015
ENSG00000138613	APH1B	23.4075	1.20781	0.598272	2.01883	0.0129639	0.18084
ENSG00000144674	GOLGA4	147.078	-0.659184	0.326755	-2.01737	0.0130297	0.181592
ENSG00000123329	ARHGAP9	120.791	0.679573	0.337729	2.01219	0.0132648	0.184265
ENSG00000127527	EPS15L1	25.918	-1.11589	0.555628	-2.00834	0.0134416	0.186263
ENSG00000168297	PXK	103.842	-0.739242	0.368029	-2.00865	0.0134272	0.1861
ENSG00000181201	NA	43.3057	0.996179	0.496524	2.00631	0.0135361	0.187328
ENSG00000081087	OSTM1	98.1323	-0.73726	0.367897	-2.00399	0.0136445	0.188544
ENSG00000131504	DIAPH1	524.938	-0.541535	0.270146	-2.00461	0.0136155	0.188219
ENSG00000164587	RPS14	782.036	0.538404	0.268677	2.0039	0.0136484	0.188588
ENSG00000133422	MORC2	32.0546	-1.01271	0.506126	-2.0009	0.0137897	0.190169
ENSG00000136802	LRRC8A	68.3235	-0.819397	0.409724	-1.99988	0.0138385	0.190714
ENSG00000111640	GAPDH	1728.56	0.65499	0.327965	1.99714	0.0139692	0.192169
ENSG00000115677	HDLBP	367.424	0.58803	0.294198	1.99875	0.0138919	0.191309
ENSG00000119950	MXI1	41.826	-1.01586	0.50843	-1.99804	0.0139258	0.191687
ENSG00000156587	UBE2L6	162.612	0.685756	0.343292	1.99759	0.0139473	0.191926
ENSG00000182054	IDH2	292.621	0.698918	0.350136	1.99613	0.0140171	0.192702
ENSG00000173559	NABP1	164.466	-0.766807	0.384776	-1.99286	0.014175	0.194449
ENSG00000213445	SIPA1	191.748	-0.614722	0.308614	-1.99188	0.0142226	0.194976
ENSG00000196367	TRRAP	225.475	-0.608197	0.305501	-1.99082	0.0142746	0.195549
ENSG00000275560	NA	18.3319	1.36986	0.68862	1.98928	0.0143496	0.196375
ENSG00000162433	AK4	85.0287	1.97828	0.99483	1.98856	0.0143852	0.196765
ENSG00000044115	CTNNA1	217.853	0.605436	0.305055	1.98467	0.0145771	0.198869
ENSG00000231074	HCG18	70.4576	-0.780514	0.394013	-1.98093	0.014764	0.200907
ENSG00000172613	RAD9A	23.4181	-1.14939	0.580873	-1.97873	0.0148751	0.202112
ENSG00000106546	AHR	67.3993	0.908906	0.459662	1.97733	0.014946	0.202881
ENSG00000114942	EEF1B2	309.143	0.680603	0.344293	1.97682	0.0149723	0.203165
ENSG00000131370	SH3BP5	26.0114	-1.23209	0.622885	-1.97803	0.0149105	0.202496
ENSG00000134250	NOTCH2	383.13	-0.6303	0.319313	-1.97393	0.0151201	0.20476
ENSG00000149150	SLC43A1	41.6167	0.933065	0.472703	1.97389	0.0151218	0.204778
ENSG00000198756	COLGALT2	20.9849	1.49744	0.758464	1.97431	0.0151005	0.204549
ENSG00000112531	QKI	156.769	-0.695893	0.3533	-1.96969	0.0153387	0.207107
ENSG00000121210	TMEM131L	86.72	-0.747859	0.379833	-1.96892	0.0153793	0.207541
ENSG00000151651	ADAM8	290.834	-0.685688	0.347859	-1.97117	0.0152622	0.206287
ENSG00000189233	NUGGC	68.863	-0.913958	0.464103	-1.9693	0.0153593	0.207327
ENSG00000213553	NA	91.4259	0.767701	0.389562	1.97068	0.0152875	0.206559
ENSG00000231925	TAPBP	333.492	-0.609433	0.309419	-1.96961	0.0153433	0.207156
ENSG00000131069	ACSS2	34.3508	1.08697	0.55358	1.96352	0.0156625	0.210558
ENSG00000170265	ZNF282	116.413	0.806191	0.410478	1.96403	0.0156357	0.210274
ENSG00000173272	MZT2A	159.198	0.683982	0.348129	1.96474	0.0155983	0.209877
ENSG00000015133	CCDC88C	235.84	-0.584511	0.297941	-1.96184	0.015752	0.211508
ENSG00000132003	ZSWIM4	28.0232	1.08642	0.554314	1.95993	0.0158539	0.212585
ENSG00000184922	FMNL1	135.366	-0.661854	0.337995	-1.95817	0.015948	0.213577
ENSG00000178971	CTC1	85.201	-0.75867	0.388251	-1.95407	0.01617	0.215908
ENSG00000115750	TAF1B	58.9585	-0.806111	0.41298	-1.95194	0.0162866	0.217127
ENSG00000154229	PRKCA	78.4496	-0.899299	0.461047	-1.95056	0.0163625	0.217918
ENSG00000196850	PPTC7	46.898	-0.862727	0.442312	-1.9505	0.0163659	0.217953
ENSG00000110218	PANX1	52.8101	-0.830141	0.426068	-1.94838	0.0164829	0.21917
ENSG00000196684	HSH2D	55.5991	-0.832701	0.427365	-1.94845	0.0164786	0.219125
ENSG00000072858	SIDT1	59.3612	-0.821979	0.422219	-1.94681	0.01657	0.220073
ENSG00000267534	S1PR2	22.9426	1.28689	0.661713	1.94478	0.016683	0.221242
ENSG00000141564	RPTOR	125.446	-0.661218	0.340481	-1.94201	0.0168387	0.222847
ENSG00000163492	CCDC141	23.1059	1.34982	0.695616	1.94047	0.0169259	0.223742
ENSG00000099337	KCNK6	34.1907	0.978627	0.505236	1.93697	0.0171255	0.225785
ENSG00000184613	NELL2	39.9526	2.48257	1.28152	1.93721	0.0171118	0.225646
ENSG00000124299	PEPD	31.3522	-1.02818	0.531231	-1.93546	0.0172122	0.226669
ENSG00000128294	TPST2	159.531	-0.7075	0.365675	-1.93478	0.0172513	0.227068
ENSG00000186470	BTN3A2	295.654	0.620571	0.320924	1.9337	0.0173135	0.2277
ENSG00000059378	PARP12	70.9595	-0.755346	0.391603	-1.92886	0.0175956	0.230554
ENSG00000189403	HMGB1	1035.13	0.542105	0.281518	1.92565	0.0177845	0.232454
ENSG00000271856	LINC01215	17.5234	-1.36865	0.710819	-1.92546	0.017796	0.232569
ENSG00000177707	NECTIN3	54.8893	0.894728	0.465143	1.92356	0.0179089	0.233701
ENSG00000234814	NA	15.2589	1.65982	0.863538	1.92211	0.0179953	0.234563
ENSG00000141452	RMC1	57.81	-0.805311	0.419467	-1.91984	0.0181314	0.235919
ENSG00000185800	DMWD	31.0799	-1.01694	0.529558	-1.92036	0.0180999	0.235606
ENSG00000108854	SMURF2	86.2817	0.720078	0.375911	1.91555	0.0183912	0.238493
ENSG00000139437	TCHP	76.2287	-0.757191	0.395927	-1.91245	0.0185812	0.240365
ENSG00000100503	NIN	293.355	-0.583867	0.305807	-1.90927	0.0187781	0.242294
ENSG00000189067	LITAF	154.011	-0.61385	0.321861	-1.90719	0.0189075	0.243558
ENSG00000280138	NA	58.4831	-0.905171	0.474678	-1.90692	0.0189245	0.243724
ENSG00000138092	CENPO	53.6153	-0.823499	0.43241	-1.90444	0.01908	0.245234
ENSG00000198561	CTNND1	15.8547	1.46047	0.766649	1.905	0.0190443	0.244888
ENSG00000179364	PACS2	41.1627	0.892194	0.468677	1.90364	0.0191302	0.245721
ENSG00000214851	LINC00612	52.6447	-3.01043	1.58343	-1.90121	0.0192842	0.247211
ENSG00000133561	GIMAP6	270.604	-0.662635	0.348933	-1.89904	0.0194228	0.248546
ENSG00000197258	NA	13.2855	1.49765	0.788431	1.89954	0.0193906	0.248236
ENSG00000142039	CCDC97	49.3685	-0.824019	0.434268	-1.89749	0.0195217	0.249495
ENSG00000211459	NA	4228.02	0.496459	0.261756	1.89665	0.0195761	0.250017
ENSG00000184752	NDUFA12	101.526	-0.734869	0.388849	-1.88986	0.0200174	0.25422
ENSG00000162496	DHRS3	11.4617	1.75531	0.930092	1.88724	0.0201898	0.255849
ENSG00000111912	NCOA7	71.7115	-0.760242	0.403386	-1.88465	0.0203619	0.257468
ENSG00000168209	DDIT4	99.9231	0.78841	0.418386	1.88441	0.0203781	0.257621
ENSG00000101421	CHMP4B	42.7589	-0.910018	0.483552	-1.88194	0.0205431	0.259166
ENSG00000138185	ENTPD1	45.9076	2.39394	1.2718	1.88233	0.0205169	0.258922
ENSG00000196890	H2BU1	326.389	0.651875	0.346428	1.8817	0.0205591	0.259316
ENSG00000124256	ZBP1	33.1829	-1.25088	0.665284	-1.88021	0.0206596	0.260254
ENSG00000178464	NA	24.6279	1.09377	0.581755	1.88012	0.0206659	0.260312
ENSG00000101452	DHX35	30.1933	0.991478	0.527693	1.87889	0.020749	0.261085
ENSG00000103522	IL21R	75.8763	0.775054	0.412811	1.8775	0.0208433	0.261961
ENSG00000115306	SPTBN1	616.457	-0.502044	0.267281	-1.87834	0.0207865	0.261434
ENSG00000197006	METTL9	140.055	0.615624	0.327844	1.87779	0.0208233	0.261776
ENSG00000126561	STAT5A	189.39	0.627581	0.334455	1.87643	0.0209163	0.262638
ENSG00000128578	STRIP2	89.395	2.43361	1.29821	1.87458	0.0210425	0.263805
ENSG00000135074	ADAM19	835.878	0.63064	0.336855	1.87214	0.0212108	0.265355
ENSG00000171476	HOPX	306.261	-0.615259	0.328694	-1.87183	0.0212323	0.265552
ENSG00000143924	EML4	275.666	0.553402	0.296678	1.86533	0.0216858	0.269694
ENSG00000172197	MBOAT1	19.9892	1.26751	0.679456	1.86548	0.0216751	0.269597
ENSG00000136149	NA	42.3088	0.873133	0.468578	1.86337	0.021824	0.270947
ENSG00000137210	TMEM14B	61.7519	0.8058	0.43293	1.86127	0.0219729	0.272292
ENSG00000224660	SH3BP5-AS1	17.0333	-1.24938	0.671357	-1.86098	0.021994	0.272483
ENSG00000116044	NFE2L2	60.1985	-0.769073	0.413536	-1.85975	0.0220816	0.273271
ENSG00000138758	SEPTIN11	134.663	-0.670196	0.360367	-1.85976	0.0220808	0.273265
ENSG00000087077	TRIP6	14.5242	1.41513	0.761407	1.85858	0.0221657	0.274027
ENSG00000105926	MPP6	39.769	0.920389	0.495292	1.85828	0.0221872	0.27422
ENSG00000148175	STOM	140.558	-0.764517	0.411842	-1.85634	0.0223269	0.275471
ENSG00000172667	ZMAT3	50.4653	-0.934721	0.503574	-1.85618	0.0223384	0.275574
ENSG00000167173	C15orf39	32.3273	-1.02654	0.553243	-1.8555	0.0223872	0.27601
ENSG00000232533	NA	11.7859	1.57948	0.852703	1.85232	0.0226187	0.27807
ENSG00000147443	DOK2	300.676	-0.565242	0.305347	-1.85115	0.0227041	0.278827
ENSG00000151835	SACS	167.533	0.618382	0.334227	1.85019	0.0227747	0.279452
ENSG00000196937	FAM3C	93.672	-0.759066	0.410316	-1.84996	0.0227917	0.279602
ENSG00000127884	ECHS1	73.1283	0.762295	0.412536	1.84783	0.0229487	0.280987
ENSG00000156711	MAPK13	69.5813	-0.72176	0.390607	-1.84779	0.0229513	0.28101
ENSG00000006282	SPATA20	17.8194	1.35295	0.733199	1.84527	0.0231388	0.282657
ENSG00000047056	WDR37	97.4111	-0.661432	0.358329	-1.84588	0.0230932	0.282257
ENSG00000101849	TBL1X	83.1243	-0.691377	0.374505	-1.84611	0.0230761	0.282107
ENSG00000203852	H3C15	219.063	0.828012	0.448806	1.84492	0.0231645	0.282882
ENSG00000127124	HIVEP3	33.0396	-0.94466	0.512268	-1.84407	0.0232277	0.283435
ENSG00000067369	TP53BP1	77.0925	0.749576	0.407028	1.84158	0.0234145	0.285064
ENSG00000068394	GPKOW	51.9247	-0.787638	0.429613	-1.83337	0.0240398	0.290466
ENSG00000087191	PSMC5	53.2462	-0.77008	0.419809	-1.83436	0.0239637	0.289813
ENSG00000107263	RAPGEF1	242.853	-0.542975	0.296055	-1.83403	0.0239886	0.290027
ENSG00000114745	GORASP1	24.1275	1.08773	0.592591	1.83556	0.0238719	0.289024
ENSG00000120254	MTHFD1L	50.8582	0.996728	0.542664	1.83673	0.0237821	0.28825
ENSG00000124243	BCAS4	31.2126	0.974921	0.531814	1.8332	0.0240528	0.290578
ENSG00000132274	TRIM22	188.164	-0.821118	0.446202	-1.84024	0.023516	0.285947
ENSG00000133059	DSTYK	65.6544	-0.738984	0.401459	-1.84075	0.0234775	0.285613
ENSG00000159733	ZFYVE28	76.1327	0.831674	0.452787	1.83679	0.0237777	0.288212
ENSG00000180354	MTURN	22.1716	1.23152	0.669456	1.83958	0.0235653	0.286375
ENSG00000181577	C6orf223	13.5054	1.62525	0.886369	1.83361	0.0240215	0.290309
ENSG00000185650	ZFP36L1	63.696	0.844517	0.46035	1.83451	0.0239519	0.289712
ENSG00000187608	ISG15	89.2786	-0.691751	0.376059	-1.83947	0.0235738	0.286449
ENSG00000233830	NA	15.04	1.3456	0.732618	1.8367	0.0237842	0.288268
ENSG00000272196	H2AC19	207.425	0.747083	0.406841	1.8363	0.0238148	0.288532
ENSG00000111269	CREBL2	73.5188	0.711865	0.388776	1.83104	0.0242194	0.292003
ENSG00000266088	NA	12.1523	-1.50511	0.822114	-1.83078	0.0242401	0.292179
ENSG00000105701	FKBP8	370.932	0.52199	0.285336	1.82939	0.0243481	0.2931
ENSG00000137845	ADAM10	328	-0.580422	0.317357	-1.82893	0.0243838	0.293403
ENSG00000138193	PLCE1	14.3063	1.52788	0.835522	1.82866	0.0244049	0.293582
ENSG00000102034	ELF4	35.5327	-0.896379	0.4905	-1.82748	0.0244969	0.294363
ENSG00000272391	POM121C	36.598	-0.875231	0.478859	-1.82774	0.0244764	0.29419
ENSG00000198551	ZNF627	21.535	1.14591	0.627417	1.8264	0.0245818	0.295082
ENSG00000116771	AGMAT	14.6243	1.48622	0.814918	1.82376	0.0247893	0.296834
ENSG00000183020	AP2A2	42.2539	-0.871543	0.478091	-1.82296	0.0248525	0.297365
ENSG00000134594	RAB33A	46.8094	0.834339	0.457979	1.82179	0.0249461	0.298152
ENSG00000173011	TADA2B	73.4299	-0.711268	0.390341	-1.82217	0.0249153	0.297893
ENSG00000127946	HIP1	38.3231	0.977078	0.537013	1.81947	0.0251307	0.299697
ENSG00000159873	CCDC117	84.7199	-0.688616	0.378473	-1.81946	0.0251316	0.299705
ENSG00000254612	NA	18.9384	1.17014	0.644344	1.81602	0.0254077	0.302003
ENSG00000172456	FGGY	21.0453	1.51562	0.834993	1.81513	0.0254803	0.302604
ENSG00000087589	CASS4	20.1464	-1.18937	0.655535	-1.81435	0.0255436	0.303129
ENSG00000179886	TIGD5	21.537	1.10471	0.609424	1.81271	0.0256765	0.304225
ENSG00000214389	NA	40.3505	0.8788	0.485019	1.81189	0.0257438	0.30478
ENSG00000096996	IL12RB1	190.188	-0.559328	0.308842	-1.81105	0.0258123	0.305343
ENSG00000132819	RBM38	44.291	-0.822519	0.454514	-1.80967	0.0259258	0.306275
ENSG00000262246	CORO7	38.1759	-0.868444	0.480501	-1.80737	0.026115	0.307822
ENSG00000139722	VPS37B	25.0515	-1.0317	0.571166	-1.80631	0.0262027	0.308537
ENSG00000062598	ELMO2	92.5793	-0.647334	0.359503	-1.80064	0.0266773	0.312379
ENSG00000073350	LLGL2	46.81	-0.884308	0.491158	-1.80045	0.0266928	0.312504
ENSG00000121797	CCRL2	14.469	1.33119	0.738408	1.80279	0.0264964	0.31092
ENSG00000163704	PRRT3	14.7653	1.46017	0.810599	1.80134	0.0266178	0.3119
ENSG00000169499	PLEKHA2	316.734	0.527685	0.293061	1.8006	0.0266807	0.312406
ENSG00000177034	MTX3	74.5529	-0.771812	0.428242	-1.80228	0.0265392	0.311265
ENSG00000213903	LTB4R	28.1062	-0.981269	0.544807	-1.80113	0.0266356	0.312044
ENSG00000217801	LOC100288175	13.5086	1.74668	0.968558	1.80339	0.0264465	0.310516
ENSG00000225720	NA	21.8789	1.13626	0.629929	1.80379	0.0264128	0.310243
ENSG00000089157	RPLP0	1368.16	0.562282	0.31246	1.79953	0.0267705	0.313129
ENSG00000160050	CCDC28B	23.1655	-1.05196	0.584874	-1.79861	0.0268487	0.313757
ENSG00000166347	CYB5A	27.8942	1.06775	0.59355	1.79892	0.0268227	0.313548
ENSG00000146802	TMEM168	61.0025	-0.817581	0.455037	-1.79674	0.0270078	0.31503
ENSG00000165030	NFIL3	42.3541	-0.856089	0.476424	-1.79691	0.0269933	0.314914
ENSG00000103187	COTL1	539.158	1.64788	0.917484	1.79609	0.027063	0.315471
ENSG00000065882	TBC1D1	106.458	0.644613	0.359351	1.79382	0.0272567	0.317013
ENSG00000137486	ARRB1	90.5939	-0.661713	0.368903	-1.79373	0.0272648	0.317077
ENSG00000231752	EMBP1	14.1959	-1.30137	0.725444	-1.7939	0.0272502	0.316961
ENSG00000116824	CD2	366.503	0.507953	0.2835	1.79172	0.0274377	0.318448
ENSG00000119333	WDR34	83.7816	0.698134	0.38954	1.7922	0.0273964	0.318121
ENSG00000143847	PPFIA4	18.978	1.1595	0.647692	1.79021	0.0275685	0.319481
ENSG00000166503	HDGFL3	262.146	0.58966	0.329676	1.7886	0.0277079	0.320579
ENSG00000198455	ZXDB	21.8284	1.09018	0.609782	1.78781	0.0277768	0.32112
ENSG00000133703	KRAS	117.658	-0.610506	0.34188	-1.78573	0.0279591	0.322547
ENSG00000238164	NA	23.3876	-1.03305	0.578468	-1.78584	0.0279498	0.322475
ENSG00000279191	NA	21.7243	-1.081	0.605421	-1.78554	0.0279761	0.322681
ENSG00000147251	DOCK11	278.782	-0.56861	0.318892	-1.78308	0.0281924	0.324366
ENSG00000112167	SAYSD1	22.2813	1.08656	0.609946	1.7814	0.0283409	0.325519
ENSG00000168280	KIF5C	35.1164	0.92062	0.516716	1.78168	0.0283167	0.325331
ENSG00000079335	CDC14A	101.02	-0.718599	0.403774	-1.77971	0.0284919	0.326686
ENSG00000145996	CDKAL1	104.222	0.629091	0.353877	1.77771	0.0286705	0.328062
ENSG00000090857	PDPR	94.3911	-0.658063	0.37059	-1.77572	0.0288496	0.329436
ENSG00000108883	EFTUD2	134.301	-0.597646	0.336618	-1.77544	0.0288742	0.329625
ENSG00000196924	FLNA	7016.05	-0.536537	0.302262	-1.77507	0.028908	0.329883
ENSG00000204228	HSD17B8	16.3966	1.24395	0.700902	1.77479	0.0289336	0.330079
ENSG00000112079	STK38	143.209	-0.705248	0.397835	-1.77271	0.0291213	0.33151
ENSG00000113758	DBN1	30.8116	1.10419	0.622737	1.77313	0.0290839	0.331226
ENSG00000102781	KATNAL1	102.471	0.625603	0.353651	1.76898	0.0294621	0.334094
ENSG00000139289	PHLDA1	178.737	-0.731548	0.413554	-1.76893	0.0294672	0.334132
ENSG00000188636	RTL6	38.545	-0.924284	0.522824	-1.76787	0.0295646	0.334867
ENSG00000164889	SLC4A2	128.901	-0.624686	0.353712	-1.76608	0.0297291	0.336104
ENSG00000092964	DPYSL2	205.666	0.558464	0.31668	1.7635	0.0299695	0.337903
ENSG00000163975	MELTF	17.9209	1.17455	0.666287	1.76283	0.0300318	0.338368
ENSG00000112378	PERP	66.629	0.748302	0.42488	1.76121	0.0301833	0.339495
ENSG00000126838	PZP	93.324	-2.40503	1.36555	-1.76122	0.0301823	0.339488
ENSG00000151702	FLI1	215.277	-0.570356	0.32377	-1.76161	0.0301458	0.339217
ENSG00000105185	PDCD5	63.8115	0.767516	0.437807	1.75309	0.030952	0.345158
ENSG00000107679	PLEKHA1	27.0521	-1.12287	0.638733	-1.75796	0.0304885	0.341755
ENSG00000113721	PDGFRB	83.5933	-0.681032	0.388234	-1.75418	0.0308479	0.344396
ENSG00000118680	MYL12B	371.369	0.505327	0.28826	1.75303	0.0309581	0.345202
ENSG00000130338	TULP4	98.4711	0.663067	0.377993	1.75418	0.0308484	0.3444
ENSG00000137970	NA	70.4718	0.696651	0.396343	1.7577	0.0305135	0.341939
ENSG00000150093	ITGB1	613.537	0.62462	0.356302	1.75306	0.0309549	0.345178
ENSG00000167468	GPX4	127.951	0.66835	0.380362	1.75714	0.0305665	0.34233
ENSG00000167613	LAIR1	55.4383	-0.944568	0.537247	-1.75816	0.0304696	0.341615
ENSG00000176715	ACSF3	88.9852	-0.647738	0.369065	-1.75508	0.0307624	0.34377
ENSG00000185187	SIGIRR	68.7554	-0.695377	0.396462	-1.75396	0.0308692	0.344552
ENSG00000219201	NA	22.6057	-1.02565	0.584299	-1.75535	0.0307364	0.343579
ENSG00000237296	SMG1P1	32.8705	1.04633	0.594667	1.75952	0.030342	0.340673
ENSG00000271533	NA	19.1198	-1.14167	0.650463	-1.75517	0.0307534	0.343704
ENSG00000146083	RNF44	56.2534	-0.726174	0.414398	-1.75236	0.0310224	0.345671
ENSG00000002822	MAD1L1	142.298	-0.574325	0.32797	-1.75115	0.0311383	0.346515
ENSG00000095380	NANS	41.6657	0.833772	0.476688	1.74909	0.0313371	0.347958
ENSG00000196329	GIMAP5	15.9975	-1.33378	0.76251	-1.7492	0.0313262	0.347879
ENSG00000055483	USP36	65.9662	-0.69339	0.396909	-1.74697	0.0315425	0.349442
ENSG00000132718	SYT11	202.937	0.567034	0.324508	1.74737	0.0315044	0.349167
ENSG00000187514	PTMA	1335.28	0.540051	0.309187	1.74668	0.0315712	0.349648
ENSG00000197540	GZMM	170.279	-0.654386	0.37477	-1.7461	0.0316277	0.350055
ENSG00000117500	TMED5	121.66	-0.604174	0.346309	-1.74461	0.0317734	0.351101
ENSG00000165118	C9orf64	38.1454	0.929839	0.532997	1.74455	0.0317793	0.351143
ENSG00000129625	REEP5	176.928	0.588365	0.337795	1.74178	0.0320517	0.353091
ENSG00000170144	HNRNPA3	257.187	-0.52219	0.299821	-1.74168	0.0320619	0.353163
ENSG00000168763	CNNM3	52.1509	-0.742613	0.426579	-1.74086	0.0321429	0.35374
ENSG00000129810	SGO1	30.2537	-0.901041	0.517848	-1.73997	0.0322304	0.354361
ENSG00000152127	MGAT5	158.51	0.688424	0.395848	1.73911	0.0323161	0.354969
ENSG00000164086	DUSP7	31.9943	-0.952863	0.547881	-1.73918	0.0323091	0.35492
ENSG00000210082	NA	15171.7	0.482552	0.277708	1.73762	0.0324641	0.356016
ENSG00000136153	LMO7	28.7845	0.964788	0.55559	1.73651	0.032575	0.356799
ENSG00000177409	SAMD9L	222.621	-0.61173	0.352991	-1.73299	0.0329288	0.359282
ENSG00000164442	CITED2	96.9404	0.675668	0.390253	1.73136	0.033094	0.360434
ENSG00000007341	ST7L	28.3031	-0.920492	0.532736	-1.72786	0.0334506	0.362909
ENSG00000073969	NSF	37.9343	-0.820177	0.475112	-1.72628	0.0336124	0.364025
ENSG00000090661	CERS4	27.2899	1.06198	0.615024	1.72673	0.0335664	0.363708
ENSG00000099999	RNF215	12.979	1.38181	0.80046	1.72626	0.0336141	0.364037
ENSG00000106665	CLIP2	13.7911	1.39516	0.807889	1.72693	0.0335461	0.363568
ENSG00000123159	GIPC1	45.4363	0.811201	0.469222	1.72882	0.0333522	0.362228
ENSG00000259781	NA	61.3554	0.746582	0.431908	1.72857	0.0333783	0.362408
ENSG00000060971	ACAA1	44.6737	-0.784263	0.455504	-1.72175	0.034081	0.367236
ENSG00000100379	KCTD17	42.5313	0.84109	0.488518	1.72172	0.0340841	0.367257
ENSG00000154978	VOPP1	129.807	0.662541	0.384289	1.72407	0.0338402	0.36559
ENSG00000160685	ZBTB7B	113.761	-0.590106	0.342559	-1.72264	0.0339882	0.366603
ENSG00000174307	PHLDA3	20.9748	-1.08006	0.626192	-1.72481	0.0337634	0.365064
ENSG00000180694	TMEM64	91.9212	-0.710208	0.411689	-1.72511	0.0337333	0.364857
ENSG00000204186	ZDBF2	35.5997	0.860542	0.499286	1.72355	0.0338946	0.365963
ENSG00000227827	NA	19.2508	-1.37922	0.800596	-1.72274	0.0339775	0.36653
ENSG00000164171	ITGA2	53.5357	-0.892386	0.519182	-1.71883	0.0343855	0.369306
ENSG00000164220	F2RL2	12.1369	-1.36358	0.793279	-1.71891	0.0343769	0.369247
ENSG00000198373	WWP2	93.2298	-0.637876	0.371072	-1.71901	0.034367	0.36918
ENSG00000097007	ABL1	57.2518	0.744943	0.433774	1.71735	0.0345405	0.370354
ENSG00000087088	BAX	176.049	-0.537736	0.313993	-1.71257	0.0350468	0.373754
ENSG00000101444	AHCY	66.3027	0.887474	0.51816	1.71274	0.0350287	0.373633
ENSG00000112245	PTP4A1	111.097	-0.589178	0.343967	-1.71289	0.0350127	0.373525
ENSG00000113368	LMNB1	807.805	0.551206	0.322127	1.71114	0.035199	0.374768
ENSG00000144749	LRIG1	100.625	0.625334	0.365474	1.71102	0.0352123	0.374857
ENSG00000154734	ADAMTS1	74.0155	-0.662009	0.386198	-1.71417	0.0348772	0.372619
ENSG00000164054	SHISA5	230.071	-0.559733	0.326699	-1.7133	0.0349694	0.373236
ENSG00000178773	CPNE7	20.1055	1.32528	0.774879	1.71031	0.0352887	0.375365
ENSG00000186918	ZNF395	30.7005	0.920588	0.536783	1.71501	0.0347879	0.37202
ENSG00000196535	MYO18A	220.432	-0.526175	0.307695	-1.71006	0.0353155	0.375543
ENSG00000196998	WDR45	36.7968	-0.824986	0.481527	-1.71327	0.0349722	0.373255
ENSG00000198759	EGFL6	22.6395	-1.30304	0.761281	-1.71164	0.0351456	0.374413
ENSG00000213203	GIMAP1	55.748	-0.818761	0.477759	-1.71375	0.034921	0.372912
ENSG00000279166	NA	17.6792	-1.12223	0.655747	-1.71138	0.0351743	0.374604
ENSG00000163743	RCHY1	48.9338	-0.774867	0.45332	-1.70932	0.0353948	0.376069
ENSG00000197457	STMN3	15.5923	1.42177	0.832034	1.70879	0.0354514	0.376444
ENSG00000124126	PREX1	618.515	-0.57735	0.338006	-1.70811	0.0355251	0.376932
ENSG00000029993	HMGB3	101.171	0.628642	0.368202	1.70733	0.0356089	0.377485
ENSG00000196628	TCF4	13.4797	1.33852	0.784341	1.70656	0.0356922	0.378034
ENSG00000253276	CCDC71L	53.6389	0.735711	0.431086	1.70665	0.0356828	0.377972
ENSG00000017483	SLC38A5	94.7034	0.646181	0.378787	1.70592	0.035761	0.378488
ENSG00000104872	PIH1D1	137.272	0.581863	0.341728	1.7027	0.0361112	0.380782
ENSG00000144655	CSRNP1	35.5007	0.846645	0.497298	1.70249	0.0361348	0.380937
ENSG00000151612	ZNF827	30.0279	0.984124	0.578039	1.70252	0.0361313	0.380913
ENSG00000177854	TMEM187	15.8134	-1.19383	0.700943	-1.70317	0.0360598	0.380447
ENSG00000171100	MTM1	45.4549	-0.759151	0.446312	-1.70094	0.036304	0.382039
ENSG00000135114	OASL	157.293	0.700225	0.411959	1.69974	0.0364358	0.382895
ENSG00000214189	NA	11.9729	1.40738	0.828218	1.69928	0.0364865	0.383223
ENSG00000063046	EIF4B	728.016	0.461181	0.271484	1.69874	0.0365465	0.383612
ENSG00000138376	BARD1	187.393	0.552046	0.325173	1.6977	0.0366613	0.384354
ENSG00000184007	PTP4A2	497.418	-0.508336	0.299721	-1.69603	0.0368467	0.385548
ENSG00000100441	KHNYN	245.339	0.530353	0.31289	1.69502	0.0369595	0.386272
ENSG00000129351	ILF3	297.209	-0.528686	0.311908	-1.69501	0.0369607	0.38628
ENSG00000105220	GPI	523.782	0.562214	0.331979	1.69352	0.0371263	0.38734
ENSG00000156639	ZFAND3	33.8199	-0.852416	0.504016	-1.69125	0.0373815	0.388967
ENSG00000189339	SLC35E2B	65.887	-0.682826	0.403575	-1.69194	0.0373034	0.38847
ENSG00000270882	H4C14	106.195	0.728304	0.430568	1.69149	0.0373538	0.388791
ENSG00000023909	GCLM	70.3	-0.664499	0.394181	-1.68577	0.038002	0.392887
ENSG00000027075	PRKCH	619.46	-0.495324	0.294874	-1.67978	0.0386911	0.397182
ENSG00000037241	RPL26L1	17.5272	1.17877	0.700199	1.68348	0.0382638	0.394526
ENSG00000065923	SLC9A7	65.8433	0.986386	0.586026	1.68318	0.0382991	0.394746
ENSG00000069345	DNAJA2	177.736	0.533557	0.315999	1.68848	0.0376946	0.390951
ENSG00000074755	ZZEF1	214.461	-0.523958	0.311726	-1.68083	0.0385698	0.39643
ENSG00000100628	ASB2	35.4493	-0.984101	0.584412	-1.68392	0.0382143	0.394217
ENSG00000111859	NEDD9	203.844	-0.526953	0.311811	-1.68998	0.0375245	0.389875
ENSG00000126216	TUBGCP3	79.8535	-0.652143	0.387962	-1.68095	0.038556	0.396345
ENSG00000141526	SLC16A3	221.444	0.569281	0.337354	1.68749	0.0378065	0.391658
ENSG00000145349	CAMK2D	129.457	-0.582126	0.345746	-1.68368	0.038241	0.394383
ENSG00000148248	SURF4	604.052	0.475892	0.283141	1.68076	0.0385777	0.396479
ENSG00000148908	RGS10	67.4562	0.667555	0.397291	1.68027	0.0386346	0.396832
ENSG00000163162	RNF149	226.468	-0.545447	0.323442	-1.68638	0.0379323	0.392449
ENSG00000169057	MECP2	122.099	-0.582589	0.345929	-1.68413	0.0381897	0.394063
ENSG00000171862	PTEN	340.29	-0.523178	0.309532	-1.69022	0.0374969	0.3897
ENSG00000175899	A2M	184.264	-2.30313	1.36399	-1.68853	0.0376883	0.390912
ENSG00000187688	TRPV2	219.915	-0.518529	0.30708	-1.68858	0.0376828	0.390877
ENSG00000196150	ZNF250	19.8643	1.08619	0.643886	1.68694	0.0378694	0.392054
ENSG00000197136	PCNX3	101.81	-0.590838	0.351485	-1.68098	0.0385524	0.396322
ENSG00000215030	NA	77.5698	0.730534	0.43473	1.68043	0.0386156	0.396714
ENSG00000240849	TMEM189	31.8683	-0.868545	0.516036	-1.68311	0.0383068	0.394794
ENSG00000261490	NA	18.9819	-1.10557	0.656981	-1.68281	0.0383418	0.395012
ENSG00000154310	TNIK	121.458	-0.596827	0.355629	-1.67823	0.0388713	0.398295
ENSG00000189350	TOGARAM2	28.5856	-0.960483	0.572303	-1.67828	0.0388655	0.398259
ENSG00000109062	SLC9A3R1	279.386	-0.501851	0.299317	-1.67665	0.0390549	0.399424
ENSG00000137710	RDX	189.156	0.605394	0.36105	1.67676	0.0390424	0.399348
ENSG00000183530	PRR14L	125.182	-0.571257	0.340927	-1.6756	0.0391779	0.400179
ENSG00000112511	PHF1	23.119	-0.979458	0.585276	-1.6735	0.0394246	0.401687
ENSG00000153786	ZDHHC7	87.5185	0.644701	0.385099	1.67412	0.039352	0.401244
ENSG00000187601	MAGEH1	24.8212	1.11178	0.664329	1.67354	0.0394197	0.401657
ENSG00000132182	NUP210	541.57	-0.463808	0.277638	-1.67055	0.0397729	0.403802
ENSG00000148053	NTRK2	34.9309	2.34328	1.40289	1.67033	0.0397995	0.403963
ENSG00000162511	LAPTM5	539.55	0.485315	0.290244	1.67209	0.0395903	0.402695
ENSG00000214113	LYRM4	39.6911	0.919795	0.550622	1.67047	0.0397832	0.403865
ENSG00000229117	RPL41	620.956	0.465683	0.278815	1.67022	0.0398119	0.404038
ENSG00000133195	SLC39A11	33.9999	-0.832418	0.499243	-1.66736	0.0401529	0.406094
ENSG00000172081	MOB3A	126.772	-0.557283	0.334511	-1.66597	0.04032	0.407096
ENSG00000147168	IL2RG	28.7214	-0.89374	0.536875	-1.66471	0.040471	0.407998
ENSG00000196284	SUPT3H	22.1354	1.0089	0.606339	1.66391	0.0405669	0.40857
ENSG00000119673	ACOT2	33.5268	0.834492	0.502218	1.66161	0.0408451	0.410223
ENSG00000177885	GRB2	289.636	0.490514	0.295462	1.66016	0.0410216	0.411266
ENSG00000080200	CRYBG3	28.1769	0.993991	0.599396	1.65832	0.0412461	0.412589
ENSG00000100365	NCF4	78.1939	0.698031	0.421212	1.6572	0.0413839	0.413397
ENSG00000008277	ADAM22	32.1347	0.878978	0.530791	1.65598	0.0415336	0.414273
ENSG00000133104	SPART	47.1098	-0.723914	0.437229	-1.65569	0.0415696	0.414483
ENSG00000136830	NIBAN2	221.816	0.595246	0.359814	1.65432	0.0417387	0.415469
ENSG00000116857	TMEM9	24.6858	0.956927	0.578614	1.65383	0.0417991	0.41582
ENSG00000137502	RAB30	18.9807	1.07023	0.647596	1.65262	0.0419489	0.416689
ENSG00000137078	SIT1	130.465	-0.563676	0.341181	-1.65213	0.0420095	0.41704
ENSG00000141258	SGSM2	34.8639	0.832069	0.50431	1.64992	0.0422853	0.418632
ENSG00000197119	SLC25A29	38.3365	-0.834252	0.506146	-1.64824	0.0424949	0.419836
ENSG00000224959	NA	22.1351	-0.962445	0.583941	-1.64819	0.0425015	0.419873
ENSG00000130340	SNX9	44.395	0.865697	0.525708	1.64673	0.0426855	0.420926
ENSG00000218226	NA	21.5237	-1.01186	0.61446	-1.64674	0.0426839	0.420917
ENSG00000138031	ADCY3	81.5411	0.764571	0.464712	1.64526	0.0428708	0.421982
ENSG00000154930	ACSS1	73.0087	-0.675114	0.410451	-1.64481	0.0429274	0.422304
ENSG00000220842	NA	58.3295	0.69203	0.420917	1.6441	0.0430173	0.422815
ENSG00000205581	HMGN1	389.467	0.475919	0.289835	1.64203	0.0432799	0.4243
ENSG00000141522	ARHGDIA	121.81	-0.614927	0.375171	-1.63906	0.0436606	0.426441
ENSG00000171617	ENC1	14.1364	1.19048	0.726247	1.63923	0.0436385	0.426317
ENSG00000197622	CDC42SE1	272.436	-0.493561	0.301092	-1.63923	0.0436378	0.426313
ENSG00000112787	FBRSL1	22.9883	-0.964777	0.588957	-1.63811	0.0437821	0.427121
ENSG00000196214	ZNF766	56.3752	0.700377	0.427673	1.63765	0.0438417	0.427454
ENSG00000197555	SIPA1L1	135.019	0.570072	0.348523	1.63568	0.0440955	0.428867
ENSG00000119977	TCTN3	30.6156	0.93442	0.571826	1.6341	0.0443009	0.430006
ENSG00000148303	RPL7A	1036.06	0.453075	0.277351	1.63358	0.0443681	0.430377
ENSG00000126756	UXT	30.4873	0.866371	0.530882	1.63195	0.0445812	0.431553
ENSG00000133818	RRAS2	141.793	-0.529816	0.324709	-1.63167	0.0446176	0.431753
ENSG00000134882	UBAC2	84.1716	0.660133	0.404283	1.63285	0.0444637	0.430905
ENSG00000277734	NA	146.936	0.572541	0.350944	1.63143	0.0446485	0.431922
ENSG00000276216	NA	32.5162	-0.858541	0.526431	-1.63087	0.0447221	0.432327
ENSG00000151292	CSNK1G3	94.767	0.627256	0.385029	1.62911	0.0449529	0.433591
ENSG00000142227	EMP3	111.771	-0.578491	0.355312	-1.62812	0.0450833	0.434302
ENSG00000152969	JAKMIP1	135.076	0.591446	0.363416	1.62746	0.0451701	0.434775
ENSG00000126767	ELK1	47.966	0.71682	0.440951	1.62562	0.045414	0.436099
ENSG00000153563	CD8A	13.575	1.22843	0.755665	1.62562	0.0454138	0.436098
ENSG00000132849	PATJ	39.8318	0.7934	0.488263	1.62495	0.0455037	0.436584
ENSG00000099860	GADD45B	38.2738	-0.793527	0.48849	-1.62445	0.0455696	0.43694
ENSG00000087266	SH3BP2	89.7836	-0.614119	0.378359	-1.62311	0.0457479	0.437901
ENSG00000131669	NINJ1	42.6887	0.820487	0.505398	1.62345	0.0457032	0.43766
ENSG00000146281	PM20D2	36.6696	0.818531	0.50438	1.62284	0.0457837	0.438093
ENSG00000065809	FAM107B	241.863	-0.483148	0.297848	-1.62213	0.0458796	0.438608
ENSG00000160679	CHTOP	73.3075	-0.627115	0.387464	-1.61851	0.0463655	0.441204
ENSG00000185869	ZNF829	12.7639	1.3283	0.821217	1.61748	0.0465058	0.441949
ENSG00000112195	TREML2	14.4392	-1.19836	0.741669	-1.61576	0.0467387	0.443182
ENSG00000162909	CAPN2	405.559	-0.4576	0.2833	-1.61525	0.0468085	0.44355
ENSG00000183826	BTBD9	40.3973	-0.767881	0.475324	-1.61549	0.0467753	0.443375
ENSG00000206127	GOLGA8O	23.3098	0.990231	0.613017	1.61534	0.0467954	0.443481
ENSG00000138468	SENP7	114.485	0.619539	0.38406	1.61313	0.0470973	0.445068
ENSG00000167604	NFKBID	23.746	-0.929094	0.575747	-1.61372	0.0470163	0.444644
ENSG00000170006	TMEM154	80.9387	0.718665	0.445424	1.61344	0.0470546	0.444844
ENSG00000204525	HLA-C	1045.27	0.504232	0.312324	1.61445	0.0469169	0.444121
ENSG00000108932	SLC16A6	18.9317	-1.01818	0.631401	-1.61258	0.0471726	0.445463
ENSG00000077044	DGKD	84.7356	-0.644437	0.399911	-1.61145	0.0473275	0.446273
ENSG00000100376	FAM118A	50.7374	0.732643	0.45507	1.60995	0.0475333	0.447345
ENSG00000100796	PPP4R3A	238.537	-0.479093	0.29785	-1.6085	0.0477339	0.448387
ENSG00000125731	SH2D3A	24.0575	-1.02549	0.636563	-1.61099	0.0473911	0.446605
ENSG00000153814	JAZF1	13.357	-1.26111	0.782896	-1.61083	0.0474127	0.446718
ENSG00000173726	TOMM20	159.346	0.515448	0.320512	1.6082	0.0477759	0.448604
ENSG00000175643	RMI2	22.6142	1.01755	0.632479	1.60883	0.0476889	0.448154
ENSG00000185278	ZBTB37	78.0154	-0.610652	0.379709	-1.60821	0.0477741	0.448595
ENSG00000188785	ZNF548	24.9468	0.953271	0.592309	1.60942	0.0476077	0.447732
ENSG00000012061	ERCC1	43.0728	0.752183	0.468012	1.60719	0.047916	0.449329
ENSG00000084676	NCOA1	76.8884	-0.605663	0.37754	-1.60423	0.0483277	0.451447
ENSG00000118503	TNFAIP3	100.103	0.627601	0.391114	1.60465	0.0482695	0.451148
ENSG00000120533	ENY2	46.2403	0.733536	0.457515	1.6033	0.0484577	0.452112
ENSG00000145284	SCD5	31.4912	0.88847	0.554072	1.60353	0.0484265	0.451952
ENSG00000147044	CASK	85.8496	0.615681	0.384108	1.60288	0.0485166	0.452413
ENSG00000136044	APPL2	79.2557	0.641002	0.400274	1.60141	0.048724	0.45347
ENSG00000249353	NA	61.2372	0.69093	0.431417	1.60154	0.0487061	0.453379
ENSG00000117676	RPS6KA1	305.766	-0.490579	0.306443	-1.60088	0.048798	0.453846
ENSG00000141401	IMPA2	19.9887	1.00926	0.63109	1.59923	0.049031	0.455027
ENSG00000147403	RPL10	577.482	0.444206	0.277886	1.59852	0.0491326	0.45554
ENSG00000000419	DPM1	56.6706	0.473998	0.444936	1.06532	0.189796	0.763708
ENSG00000000457	SCYL3	51.6999	-0.185593	0.431143	-0.430467	0.59624	0.910342
ENSG00000000460	C1orf112	41.8713	0.0874133	0.471054	0.185569	0.819338	0.933122
ENSG00000001036	FUCA2	21.9659	0.373776	0.600119	0.622837	0.44333	0.883034
ENSG00000001084	GCLC	61.8084	-0.228371	0.40256	-0.567296	0.485038	0.892006
ENSG00000001167	NFYA	56.0825	-0.457695	0.413182	-1.10773	0.17276	0.746319
ENSG00000001461	NIPAL3	107.617	0.0161049	0.368351	0.0437215	0.957085	0.942191
ENSG00000001497	LAS1L	58.0654	0.10378	0.436347	0.237839	0.769728	0.929117
ENSG00000001629	ANKIB1	135.829	0.277334	0.332087	0.835125	0.304014	0.838111
ENSG00000001630	CYP51A1	57.1898	0.0645862	0.416631	0.15502	0.848684	0.935285
ENSG00000001631	KRIT1	70.5575	-0.182204	0.396902	-0.459064	0.572066	0.906905
ENSG00000002016	RAD52	24.5248	-0.0544683	0.561221	-0.0970533	0.904917	0.939061
ENSG00000002549	LAP3	182.833	-0.188088	0.326117	-0.576748	0.477793	0.890548
ENSG00000002586	CD99	380.091	-0.200634	0.297076	-0.675363	0.405843	0.873596
ENSG00000002834	LASP1	439.632	0.0141256	0.280263	0.0504013	0.950536	0.941816
ENSG00000002919	SNX11	30.6914	-0.423193	0.52813	-0.801305	0.324016	0.846572
ENSG00000003056	M6PR	211.234	-0.369532	0.30134	-1.2263	0.131219	0.690837
ENSG00000003393	ALS2	46.7227	0.134885	0.444245	0.303627	0.708626	0.923473
ENSG00000003400	CASP10	79.7603	-0.355651	0.390053	-0.9118	0.261762	0.816768
ENSG00000003402	CFLAR	403.287	0.241045	0.289215	0.833446	0.304987	0.838544
ENSG00000003509	NDUFAF7	21.9506	0.0127621	0.59338	0.0215074	0.978882	0.943405
ENSG00000003756	RBM5	123.163	-0.0270851	0.348865	-0.0776377	0.923873	0.940237
ENSG00000004059	ARF5	89.8308	0.146258	0.371064	0.394159	0.627586	0.914436
ENSG00000004139	SARM1	14.066	0.771261	0.736175	1.04766	0.197242	0.770581
ENSG00000004142	POLDIP2	85.7542	-0.0343733	0.37542	-0.0915594	0.910276	0.939398
ENSG00000004455	AK2	215.882	0.228195	0.30555	0.746835	0.357992	0.859081
ENSG00000004468	CD38	17.4997	-1.95476	1.66358	-1.17503	0.148116	0.716093
ENSG00000004478	FKBP4	65.4527	0.271104	0.412968	0.656478	0.419098	0.877103
ENSG00000004487	KDM1A	131.766	0.249061	0.331554	0.751192	0.355195	0.858129
ENSG00000004534	RBM6	130.441	-0.174547	0.340172	-0.513116	0.527689	0.89986
ENSG00000004700	RECQL	205.636	0.0273672	0.322684	0.0848112	0.916864	0.939807
ENSG00000004766	VPS50	61.857	-0.168806	0.426592	-0.395708	0.626235	0.914268
ENSG00000004777	ARHGAP33	25.5062	-0.0664507	0.551991	-0.120384	0.882211	0.937591
ENSG00000004779	NDUFAB1	59.6048	0.323176	0.430445	0.750796	0.355448	0.858216
ENSG00000004897	CDC27	174.59	0.174885	0.321527	0.54392	0.503207	0.895498
ENSG00000004961	HCCS	24.3678	0.142152	0.563707	0.252174	0.756277	0.927947
ENSG00000004975	DVL2	62.7021	0.0496138	0.402987	0.123115	0.879559	0.937414
ENSG00000005007	UPF1	165.358	-0.201334	0.324033	-0.621336	0.444429	0.88329
ENSG00000005020	SKAP2	47.8295	0.0536024	0.45983	0.11657	0.885916	0.937836
ENSG00000005022	SLC25A5	284.453	0.165198	0.34059	0.485035	0.550523	0.903614
ENSG00000005059	MCUB	85.8158	-0.00667833	0.371957	-0.0179546	0.98237	0.943595
ENSG00000005075	POLR2J	38.2202	0.18519	0.479638	0.386103	0.634636	0.915306
ENSG00000005100	DHX33	20.4173	-0.325082	0.611206	-0.531869	0.512712	0.897236
ENSG00000005156	LIG3	62.2426	0.124886	0.40881	0.305486	0.706924	0.923303
ENSG00000005175	RPAP3	45.1777	-0.175989	0.445407	-0.395119	0.626748	0.914332
ENSG00000005189	REXO5	13.8078	-0.417689	0.739434	-0.564876	0.486902	0.892375
ENSG00000005194	CIAPIN1	45.8932	-0.0772783	0.488127	-0.158316	0.845507	0.935057
ENSG00000005206	SPPL2B	24.0812	0.188316	0.56703	0.33211	0.682718	0.920799
ENSG00000005238	FAM214B	20.1182	0.542385	0.615573	0.881107	0.278162	0.825688
ENSG00000005302	MSL3	58.5824	-0.0508028	0.424481	-0.119682	0.882892	0.937636
ENSG00000005339	CREBBP	120.522	-0.469983	0.367192	-1.27994	0.115179	0.662321
ENSG00000005379	TSPOAP1	155.944	0.0335601	0.356241	0.0942061	0.907694	0.939236
ENSG00000005436	GCFC2	26.6112	0.0947478	0.549632	0.172384	0.831976	0.934071
ENSG00000005448	WDR54	73.3869	0.495892	0.390905	1.26858	0.118441	0.668538
ENSG00000005469	CROT	18.5262	-0.774253	0.686851	-1.12725	0.165317	0.73789
ENSG00000005483	KMT2E	179.664	-0.111848	0.35058	-0.319035	0.694566	0.922045
ENSG00000005486	RHBDD2	31.0578	0.0122995	0.512174	0.0240144	0.976421	0.943271
ENSG00000005700	IBTK	175.672	-0.178312	0.318568	-0.559729	0.490881	0.893154
ENSG00000005801	ZNF195	34.8179	0.32502	0.495072	0.656509	0.419076	0.877097
ENSG00000005810	MYCBP2	363.495	-0.151797	0.296218	-0.51245	0.528225	0.899952
ENSG00000005812	FBXL3	84.6114	0.236608	0.381611	0.620025	0.445391	0.883512
ENSG00000005884	ITGA3	31.3056	-0.589537	0.541418	-1.08888	0.180187	0.754205
ENSG00000005889	ZFX	137.809	-0.109398	0.335815	-0.325769	0.688454	0.921407
ENSG00000005893	LAMP2	198.841	-0.344027	0.316994	-1.08528	0.18163	0.755681
ENSG00000006007	GDE1	65.9821	0.251581	0.416922	0.603425	0.45767	0.886282
ENSG00000006015	REX1BD	49.7509	0.410196	0.472735	0.867707	0.285536	0.829422
ENSG00000006025	OSBPL7	24.0434	0.137183	0.591624	0.231875	0.775346	0.929594
ENSG00000006062	MAP3K14	33.7222	-0.264637	0.552178	-0.47926	0.555279	0.90436
ENSG00000006125	AP2B1	340.328	-0.16866	0.283021	-0.595929	0.463276	0.887504
ENSG00000006194	ZNF263	58.5551	-0.147232	0.412587	-0.356852	0.660509	0.918353
ENSG00000006327	TNFRSF12A	15.2681	0.202489	0.770033	0.262962	0.746202	0.927045
ENSG00000006432	MAP3K9	33.6782	0.191505	0.501128	0.382149	0.638108	0.915728
ENSG00000006459	KDM7A	152.961	0.148383	0.381105	0.389351	0.63179	0.914957
ENSG00000006468	ETV1	23.3231	0.88312	0.614977	1.43602	0.0771545	0.567824
ENSG00000006530	AGK	42.8975	-0.192474	0.501493	-0.383802	0.636656	0.915552
ENSG00000006555	TTC22	23.8643	-0.678018	0.583337	-1.16231	0.152556	0.72206
ENSG00000006576	PHTF2	143.73	0.164205	0.344387	0.476805	0.557307	0.904675
ENSG00000006607	FARP2	31.4518	0.1109	0.514315	0.215627	0.790708	0.930868
ENSG00000006625	GGCT	17.5337	0.865963	0.654098	1.3239	0.103218	0.63738
ENSG00000006634	DBF4	92.0932	-0.0215518	0.389035	-0.0553981	0.94564	0.941532
ENSG00000006652	IFRD1	74.2273	-0.470508	0.3822	-1.23105	0.12973	0.688394
ENSG00000006695	COX10	29.3227	0.154457	0.537407	0.287412	0.72353	0.924931
ENSG00000006712	PAF1	74.0756	-0.231878	0.383082	-0.605297	0.456275	0.885974
ENSG00000006715	VPS41	100.188	-0.444302	0.353432	-1.2571	0.121807	0.674719
ENSG00000006744	ELAC2	109.342	-0.390682	0.360726	-1.08304	0.182532	0.756593
ENSG00000006756	ARSD	18.2294	-0.857827	0.641829	-1.33654	0.0999708	0.62996
ENSG00000006831	ADIPOR2	128.809	0.0184986	0.33432	0.0553321	0.945704	0.941536
ENSG00000007047	MARK4	26.1569	0.0101127	0.572324	0.0176696	0.982649	0.94361
ENSG00000007080	CCDC124	24.2528	-0.381023	0.592239	-0.64336	0.428453	0.879462
ENSG00000007129	CEACAM21	21.0812	-0.782384	0.617716	-1.26658	0.119023	0.669623
ENSG00000007168	PAFAH1B1	219.364	-0.0622213	0.303585	-0.204956	0.800842	0.931683
ENSG00000007202	KIAA0100	207.802	-0.0366254	0.310868	-0.117817	0.884705	0.937756
ENSG00000007255	TRAPPC6A	44.2078	0.423007	0.468839	0.902244	0.266795	0.819601
ENSG00000007312	CD79B	17.4496	-0.371025	0.738576	-0.502352	0.536384	0.901324
ENSG00000007376	RPUSD1	34.1565	-0.458244	0.51579	-0.888431	0.274186	0.823606
ENSG00000007392	LUC7L	44.0557	-0.0259769	0.453671	-0.0572594	0.943816	0.941426
ENSG00000007520	TSR3	67.7425	-0.070976	0.408552	-0.173726	0.830688	0.933975
ENSG00000007541	PIGQ	17.5723	-0.393232	0.64444	-0.610192	0.452641	0.885164
ENSG00000007545	CRAMP1	19.5177	-0.153368	0.62224	-0.246476	0.761615	0.928416
ENSG00000007923	DNAJC11	34.5741	-0.35041	0.495338	-0.707415	0.383929	0.867338
ENSG00000008018	PSMB1	180.634	0.233698	0.315976	0.739608	0.362663	0.860643
ENSG00000008083	JARID2	131.49	-0.414648	0.334438	-1.23983	0.127016	0.683841
ENSG00000008130	NADK	67.5254	-0.504114	0.409351	-1.2315	0.129592	0.688166
ENSG00000008282	SYPL1	22.7894	0.786503	0.60184	1.30683	0.10774	0.64723
ENSG00000008294	SPAG9	193.464	0.112886	0.306392	0.368436	0.650212	0.917167
ENSG00000008300	CELSR3	20.8395	0.160364	0.67146	0.238828	0.768798	0.929037
ENSG00000008324	SS18L2	37.6869	0.0691813	0.480934	0.143848	0.859472	0.936045
ENSG00000008405	CRY1	50.1568	-0.265652	0.44392	-0.598424	0.461405	0.887099
ENSG00000008513	ST3GAL1	255.426	-0.448106	0.303635	-1.4758	0.0693085	0.541339
ENSG00000008710	PKD1	88.9236	-0.078893	0.362703	-0.217514	0.788919	0.930722
ENSG00000008838	MED24	76.2031	-0.48635	0.380359	-1.27866	0.115542	0.663025
ENSG00000008853	RHOBTB2	16.6548	-0.206552	0.697818	-0.295997	0.715626	0.924165
ENSG00000008869	HEATR5B	97.3521	-0.472878	0.373255	-1.2669	0.118927	0.669445
ENSG00000008952	SEC62	139.717	0.332079	0.343277	0.967379	0.233794	0.799249
ENSG00000008988	RPS20	847.874	0.208884	0.265729	0.786078	0.333295	0.850203
ENSG00000009307	CSDE1	732.586	0.230994	0.264974	0.871762	0.28329	0.828302
ENSG00000009335	UBE3C	198.43	0.0651762	0.314717	0.207095	0.798808	0.931521
ENSG00000009694	TENM1	56.9468	-0.696207	0.456519	-1.52503	0.0605182	0.507528
ENSG00000009780	FAM76A	34.9083	0.475867	0.51822	0.918273	0.258391	0.814821
ENSG00000009790	TRAF3IP3	258.485	0.128891	0.300845	0.42843	0.59798	0.910579
ENSG00000009844	VTA1	65.7939	-0.568073	0.392884	-1.44591	0.0751403	0.561321
ENSG00000009954	BAZ1B	341.876	0.120189	0.305153	0.393863	0.627845	0.914469
ENSG00000010017	RANBP9	78.9568	-0.239841	0.37222	-0.644352	0.427741	0.879286
ENSG00000010072	SPRTN	37.3954	-0.505583	0.48097	-1.05117	0.195743	0.76923
ENSG00000010165	EEF1AKNMT	80.0959	0.00733337	0.413991	0.0177139	0.982606	0.943608
ENSG00000010244	ZNF207	368.749	-0.123745	0.301609	-0.410284	0.613577	0.912654
ENSG00000010256	UQCRC1	165.141	0.138367	0.328024	0.42182	0.603641	0.911343
ENSG00000010270	STARD3NL	82.6727	-0.0689264	0.373915	-0.184337	0.820517	0.933212
ENSG00000010292	NCAPD2	389.53	-0.0118955	0.336058	-0.0353972	0.96525	0.942652
ENSG00000010295	IFFO1	30.8788	-0.649976	0.51013	-1.27414	0.116835	0.665507
ENSG00000010318	PHF7	16.1593	-0.617817	0.659102	-0.937362	0.248625	0.808936
ENSG00000010322	NISCH	93.4739	-0.0988594	0.359758	-0.274794	0.735202	0.926035
ENSG00000010404	IDS	132.18	0.0236612	0.343464	0.0688898	0.932429	0.940753
ENSG00000010539	ZNF200	25.0711	0.206976	0.588839	0.351498	0.665291	0.918892
ENSG00000010803	SCMH1	22.768	0.0876354	0.589911	0.148557	0.854922	0.935727
ENSG00000010810	FYN	264.051	-0.302079	0.296727	-1.01804	0.21021	0.781644
ENSG00000010818	HIVEP2	115.072	-0.158516	0.370153	-0.428243	0.59814	0.910601
ENSG00000011007	ELOA	52.7597	-0.187248	0.425986	-0.439563	0.5885	0.909269
ENSG00000011009	LYPLA2	63.7537	0.125134	0.41663	0.300348	0.711631	0.923771
ENSG00000011021	CLCN6	37.0622	-0.560059	0.485218	-1.15424	0.155424	0.725782
ENSG00000011114	BTBD7	35.3107	0.562016	0.502989	1.11735	0.169061	0.742199
ENSG00000011132	APBA3	39.3509	-0.354748	0.482766	-0.734824	0.365775	0.861665
ENSG00000011198	ABHD5	37.9362	-0.180559	0.474971	-0.380147	0.639869	0.915941
ENSG00000011243	AKAP8L	46.4773	-0.350833	0.465282	-0.754022	0.353385	0.857506
ENSG00000011258	MBTD1	37.9443	-0.156716	0.475908	-0.329298	0.68526	0.921069
ENSG00000011260	UTP18	85.7457	-0.172581	0.388919	-0.443746	0.584957	0.90877
ENSG00000011275	RNF216	79.372	0.0506377	0.374267	0.135298	0.867745	0.936616
ENSG00000011295	TTC19	72.4835	-0.0890087	0.387193	-0.229882	0.777226	0.929753
ENSG00000011304	PTBP1	301.641	-0.257204	0.330165	-0.779017	0.337656	0.851851
ENSG00000011376	LARS2	59.1614	0.379031	0.422457	0.897205	0.269475	0.821075
ENSG00000011405	PIK3C2A	74.2412	0.186385	0.398425	0.467804	0.564772	0.905816
ENSG00000011426	ANLN	140.736	0.244412	0.364997	0.669628	0.409842	0.874675
ENSG00000011451	WIZ	25.8506	0.0428918	0.553272	0.0775239	0.923985	0.940244
ENSG00000011454	GPR21	56.0048	-0.293066	0.427841	-0.684989	0.399185	0.871758
ENSG00000011485	PPP5C	89.3336	-0.514834	0.372921	-1.38054	0.0892893	0.603256
ENSG00000011523	CEP68	32.8819	-0.0303191	0.512124	-0.0592027	0.941913	0.941314
ENSG00000011566	MAP4K3	20.2137	0.343831	0.613917	0.560061	0.490623	0.893104
ENSG00000011590	ZBTB32	27.3731	-0.84524	0.579258	-1.45918	0.0725036	0.552507
ENSG00000011638	TMEM159	25.0867	0.388919	0.59175	0.657235	0.418562	0.876964
ENSG00000012048	BRCA1	135.699	-0.184759	0.412508	-0.447892	0.581455	0.908271
ENSG00000012174	MBTPS2	15.5921	-0.518342	0.680792	-0.76138	0.348708	0.85587
ENSG00000012232	EXTL3	79.0523	-0.119417	0.398891	-0.299373	0.712526	0.92386
ENSG00000012660	ELOVL5	340.693	0.486961	0.30645	1.58904	0.0504921	0.462318
ENSG00000012817	KDM5D	95.2893	-0.457773	0.373676	-1.22505	0.13161	0.691472
ENSG00000012822	CALCOCO1	71.352	-0.109242	0.434622	-0.251349	0.757049	0.928015
ENSG00000012963	UBR7	89.1308	0.0802726	0.384874	0.208568	0.797407	0.931409
ENSG00000012983	MAP4K5	52.7037	0.0885434	0.425072	0.208302	0.79766	0.931429
ENSG00000013275	PSMC4	129.623	-0.262818	0.333377	-0.788352	0.331899	0.849668
ENSG00000013288	MAN2B2	75.6551	-0.562326	0.38302	-1.46814	0.0707668	0.546505
ENSG00000013306	SLC25A39	60.5191	0.477944	0.431978	1.10641	0.173275	0.746881
ENSG00000013364	MVP	256.588	-0.344226	0.297886	-1.15556	0.154952	0.725176
ENSG00000013374	NUB1	83.6987	-0.326388	0.373538	-0.873774	0.282181	0.827743
ENSG00000013375	PGM3	27.7784	0.815546	0.568744	1.43394	0.0775835	0.569184
ENSG00000013441	CLK1	150.741	-0.255885	0.344923	-0.741863	0.361201	0.860158
ENSG00000013523	ANGEL1	21.8636	0.17523	0.594969	0.294519	0.716984	0.924297
ENSG00000013561	RNF14	51.219	-0.109455	0.42575	-0.257086	0.751684	0.927539
ENSG00000013573	DDX11	96.0043	-0.00911281	0.365974	-0.0249001	0.975551	0.943223
ENSG00000013725	CD6	270.888	0.0572887	0.365951	0.156547	0.847212	0.93518
ENSG00000013810	TACC3	152.963	-0.249716	0.377245	-0.661946	0.415234	0.876101
ENSG00000014123	UFL1	102.259	-0.0643857	0.363743	-0.177009	0.827538	0.933741
ENSG00000014138	POLA2	57.7398	-0.125498	0.420998	-0.298097	0.713698	0.923975
ENSG00000014164	ZC3H3	20.4236	-0.589143	0.61287	-0.961286	0.236753	0.80126
ENSG00000014216	CAPN1	208.327	0.0483528	0.31403	0.153975	0.849692	0.935357
ENSG00000014641	MDH1	157.313	0.0546142	0.33277	0.16412	0.839919	0.934654
ENSG00000014824	SLC30A9	95.9567	-0.10144	0.365319	-0.277675	0.732531	0.925785
ENSG00000014919	COX15	71.9248	0.227426	0.410563	0.553936	0.495379	0.894021
ENSG00000015153	YAF2	74.6729	-0.0447804	0.400089	-0.111926	0.890432	0.938131
ENSG00000015171	ZMYND11	83.6479	0.341293	0.373909	0.912769	0.261256	0.816478
ENSG00000015285	WAS	58.8318	-0.160412	0.423524	-0.378755	0.641096	0.916088
ENSG00000015475	BID	29.7871	-0.831201	0.535625	-1.55183	0.0561355	0.488736
ENSG00000015479	MATR3	39.1915	-0.532271	0.475398	-1.11963	0.168193	0.741212
ENSG00000015532	XYLT2	74.2939	-0.205331	0.38072	-0.539323	0.506823	0.896166
ENSG00000015676	NUDCD3	155.248	0.176499	0.320274	0.551089	0.497597	0.894444
ENSG00000016864	GLT8D1	30.9782	-0.0178036	0.524186	-0.0339642	0.966656	0.94273
ENSG00000017260	ATP2C1	127.542	0.0221051	0.342762	0.0644911	0.936734	0.941009
ENSG00000017797	RALBP1	150.32	0.054146	0.323937	0.16715	0.837005	0.934441
ENSG00000018189	RUFY3	22.9695	0.176525	0.577708	0.305561	0.706856	0.923296
ENSG00000018510	AGPS	189.657	0.0184134	0.306709	0.0600354	0.941097	0.941266
ENSG00000018610	CXorf56	30.8819	0.206634	0.529384	0.39033	0.630932	0.914852
ENSG00000018699	TTC27	44.008	-0.204667	0.460538	-0.444408	0.584397	0.90869
ENSG00000019582	CD74	923.902	0.0795425	0.321365	0.247515	0.760641	0.928331
ENSG00000019995	ZRANB1	28.5973	0.167451	0.541671	0.309139	0.703585	0.922967
ENSG00000020129	NCDN	27.6591	-0.742334	0.559318	-1.32721	0.10236	0.635448
ENSG00000020256	ZFP64	18.0405	-0.809563	0.642672	-1.25968	0.121044	0.673338
ENSG00000020426	MNAT1	41.7451	0.11334	0.461909	0.245373	0.76265	0.928506
ENSG00000020922	MRE11	88.5764	0.0363318	0.397305	0.0914454	0.910387	0.939405
ENSG00000021355	SERPINB1	85.0917	-0.0238501	0.367391	-0.0649176	0.936317	0.940984
ENSG00000021574	SPAST	80.5723	-0.53319	0.374846	-1.42243	0.0799962	0.576677
ENSG00000021776	AQR	139.357	-0.17028	0.331567	-0.513562	0.527329	0.899799
ENSG00000022277	RTF2	164.907	-0.0544815	0.316334	-0.172228	0.832125	0.934082
ENSG00000022567	SLC45A4	30.6985	-0.345879	0.516494	-0.669668	0.409814	0.874667
ENSG00000022840	RNF10	138.527	-0.160813	0.328893	-0.488951	0.54731	0.903103
ENSG00000022976	ZNF839	19.1288	-0.662555	0.631143	-1.04977	0.196341	0.769771
ENSG00000023041	ZDHHC6	61.6568	-0.154988	0.41328	-0.37502	0.644389	0.916481
ENSG00000023171	GRAMD1B	169.684	0.00392225	0.345886	0.0113397	0.988864	0.943945
ENSG00000023191	RNH1	123.197	0.179521	0.348627	0.514937	0.526225	0.89961
ENSG00000023228	NDUFS1	198.679	0.0537448	0.305082	0.176165	0.828347	0.933801
ENSG00000023287	RB1CC1	133.992	-0.100342	0.360635	-0.278237	0.732011	0.925736
ENSG00000023318	ERP44	50.7909	-0.415744	0.43283	-0.960525	0.237124	0.801509
ENSG00000023330	ALAS1	61.0539	-0.0138571	0.419424	-0.0330383	0.967564	0.942781
ENSG00000023445	BIRC3	280.528	0.0255096	0.824648	0.030934	0.969629	0.942896
ENSG00000023516	AKAP11	135.427	0.21211	0.346357	0.612403	0.451005	0.884795
ENSG00000023572	GLRX2	34.631	0.215495	0.504625	0.427041	0.599168	0.91074
ENSG00000023697	DERA	35.9737	0.575715	0.485905	1.18483	0.144764	0.711416
ENSG00000023734	STRAP	93.622	0.150525	0.359937	0.418198	0.606753	0.911758
ENSG00000023892	DEF6	267.186	0.149815	0.296052	0.506043	0.533394	0.900825
ENSG00000024048	UBR2	232.717	-0.124033	0.309368	-0.400922	0.621693	0.913695
ENSG00000024526	DEPDC1	65.7862	0.0456512	0.42623	0.107105	0.895124	0.938436
ENSG00000024862	CCDC28A	31.5975	0.0149801	0.512333	0.029239	0.971293	0.942988
ENSG00000025156	HSF2	25.3506	-0.0441662	0.560745	-0.0787634	0.922773	0.94017
ENSG00000025293	PHF20	105.812	0.0673798	0.349765	0.192643	0.812576	0.932603
ENSG00000025708	TYMP	44.0446	-0.0436632	0.484188	-0.0901781	0.911624	0.939482
ENSG00000025770	NCAPH2	105.645	0.203797	0.359739	0.566512	0.485641	0.892126
ENSG00000025772	TOMM34	16.9165	0.50461	0.714928	0.70582	0.385002	0.867659
ENSG00000025796	SEC63	37.3285	-0.334472	0.480994	-0.695377	0.392074	0.869735
ENSG00000025800	KPNA6	180.691	-0.0919545	0.312065	-0.294665	0.716851	0.924284
ENSG00000026103	FAS	92.5863	-0.0807943	0.374595	-0.215685	0.790653	0.930863
ENSG00000026297	RNASET2	42.1796	-0.192539	0.460959	-0.417691	0.607189	0.911816
ENSG00000026508	CD44	425.22	0.227371	0.359704	0.632105	0.436576	0.881439
ENSG00000026652	AGPAT4	25.4751	-0.912008	0.573806	-1.5894	0.0504391	0.462057
ENSG00000026950	BTN3A1	161.778	0.1275	0.40092	0.31802	0.69549	0.92214
ENSG00000027001	MIPEP	13.6333	0.186158	0.736369	0.252805	0.755686	0.927895
ENSG00000027697	IFNGR1	79.343	-0.422285	0.415712	-1.01581	0.211208	0.782452
ENSG00000027847	B4GALT7	22.0362	0.175189	0.58341	0.300284	0.711691	0.923777
ENSG00000027869	SH2D2A	88.5303	0.147521	0.40952	0.360229	0.657501	0.91801
ENSG00000028116	VRK2	30.9939	0.0755917	0.51593	0.146516	0.856894	0.935865
ENSG00000028137	TNFRSF1B	589.136	-0.0490971	0.321293	-0.152811	0.850815	0.935436
ENSG00000028203	VEZT	59.6061	0.485975	0.413247	1.17599	0.147786	0.715639
ENSG00000028310	BRD9	70.0764	0.0674741	0.388926	0.173488	0.830915	0.933992
ENSG00000028528	SNX1	84.5359	-0.492072	0.366889	-1.3412	0.0987914	0.627189
ENSG00000028839	TBPL1	31.748	-0.166695	0.514016	-0.3243	0.689786	0.921547
ENSG00000029153	ARNTL2	111.597	0.488836	0.43986	1.11134	0.171365	0.74478
ENSG00000029363	BCLAF1	361.71	-0.0305236	0.281829	-0.108305	0.893955	0.93836
ENSG00000029364	SLC39A9	141.539	0.0167838	0.326712	0.0513718	0.949585	0.941761
ENSG00000029639	TFB1M	19.7647	0.132486	0.610575	0.216985	0.789421	0.930763
ENSG00000029725	RABEP1	116.109	-0.0352132	0.345844	-0.101818	0.900273	0.938766
ENSG00000030066	NUP160	97.3667	-0.516605	0.355485	-1.45324	0.0736736	0.556461
ENSG00000030419	IKZF2	231.933	-0.471129	0.309656	-1.52146	0.0611238	0.510016
ENSG00000030582	GRN	44.9345	-0.457519	0.476104	-0.960963	0.23691	0.801365
ENSG00000031003	FAM13B	66.9075	-0.298823	0.394269	-0.757918	0.350903	0.856642
ENSG00000031691	CENPQ	21.9849	0.347412	0.591275	0.587565	0.469576	0.888845
ENSG00000031698	SARS1	204.918	-0.0824325	0.307982	-0.267654	0.741834	0.926647
ENSG00000031823	RANBP3	63.9273	0.392423	0.439453	0.89298	0.271737	0.822299
ENSG00000032219	ARID4A	69.9333	0.0768662	0.398541	0.192869	0.812361	0.932586
ENSG00000032389	EIPR1	58.9843	0.0722407	0.413214	0.174826	0.829631	0.933897
ENSG00000032444	PNPLA6	182.495	0.0572375	0.388755	0.147233	0.8562	0.935816
ENSG00000032742	IFT88	16.029	-0.317081	0.678459	-0.467354	0.565145	0.905873
ENSG00000033011	ALG1	38.0857	0.103934	0.474233	0.219162	0.787358	0.930594
ENSG00000033030	ZCCHC8	67.5592	-0.0914376	0.402745	-0.227036	0.779912	0.929978
ENSG00000033050	ABCF2	17.299	-0.476797	0.676312	-0.704995	0.385558	0.867825
ENSG00000033100	CHPF2	100.518	-0.0241662	0.35335	-0.0683916	0.932917	0.940782
ENSG00000033178	UBA6	225.5	0.0978627	0.301378	0.324717	0.689408	0.921507
ENSG00000033327	GAB2	20.749	0.794356	0.75458	1.05271	0.195089	0.768636
ENSG00000033800	PIAS1	76.2875	-0.125918	0.384017	-0.327897	0.686527	0.921204
ENSG00000034152	MAP2K3	39.4538	-0.513543	0.479217	-1.07163	0.187185	0.7612
ENSG00000034510	TMSB10	1511.91	-0.0646485	0.285625	-0.22634	0.780569	0.930033
ENSG00000034533	ASTE1	24.7032	-0.20331	0.58254	-0.349007	0.66752	0.919141
ENSG00000034677	RNF19A	219.727	0.156281	0.326225	0.479058	0.555445	0.904386
ENSG00000034693	PEX3	13.377	-0.292441	0.77675	-0.376494	0.643089	0.916327
ENSG00000034713	GABARAPL2	55.4715	-0.413197	0.415532	-0.994381	0.221	0.790067
ENSG00000035115	SH3YL1	13.308	0.580121	0.774827	0.748711	0.356786	0.858672
ENSG00000035141	FAM136A	28.1595	-0.130487	0.531812	-0.245363	0.76266	0.928507
ENSG00000035681	NSMAF	134.662	-0.0441705	0.328719	-0.134372	0.868642	0.936678
ENSG00000035687	ADSS2	123.95	0.18568	0.342821	0.541624	0.505011	0.895832
ENSG00000035720	STAP1	17.3192	-1.18478	0.774964	-1.52882	0.0598823	0.504887
ENSG00000035928	RFC1	173.461	0.105353	0.312685	0.33693	0.678369	0.920331
ENSG00000036054	TBC1D23	83.2157	-0.304101	0.392891	-0.774007	0.340772	0.853007
ENSG00000036257	CUL3	106.049	-0.101852	0.348209	-0.292503	0.718839	0.924478
ENSG00000036549	ZZZ3	81.7086	0.0433938	0.379918	0.114219	0.888202	0.937986
ENSG00000037474	NSUN2	123.361	-0.244406	0.349507	-0.699288	0.389416	0.868962
ENSG00000037637	FBXO42	54.5469	-0.0439074	0.418879	-0.104821	0.897347	0.938579
ENSG00000037749	MFAP3	41.6201	0.145382	0.458916	0.316793	0.696606	0.922255
ENSG00000037757	MRI1	16.677	0.638625	0.672753	0.94927	0.242664	0.805158
ENSG00000038002	AGA	38.7367	0.215344	0.479361	0.449232	0.580324	0.908108
ENSG00000038210	PI4K2B	68.9618	0.253009	0.389354	0.649817	0.423833	0.878308
ENSG00000038219	BOD1L1	132.47	-0.00515436	0.329166	-0.0156588	0.984624	0.943717
ENSG00000038274	MAT2B	213.67	-0.0576774	0.304541	-0.189391	0.815683	0.932842
ENSG00000038358	EDC4	99.0006	-0.207379	0.370008	-0.56047	0.490307	0.893042
ENSG00000038382	TRIO	19.5962	-0.212311	0.643243	-0.330064	0.684567	0.920996
ENSG00000038532	CLEC16A	62.5436	0.470671	0.416582	1.12984	0.164347	0.736751
ENSG00000039123	MTREX	149.98	0.0771213	0.323966	0.238053	0.769527	0.9291
ENSG00000039319	ZFYVE16	50.3365	-0.582088	0.432956	-1.34445	0.0979775	0.625253
ENSG00000039650	PNKP	77.1562	0.0975716	0.379058	0.257405	0.751386	0.927512
ENSG00000040199	PHLPP2	31.7953	-0.0626516	0.518983	-0.12072	0.881884	0.937569
ENSG00000040275	SPDL1	57.08	-0.0598943	0.462689	-0.129448	0.873414	0.937002
ENSG00000040341	STAU2	71.3376	-0.145611	0.396317	-0.36741	0.651122	0.917273
ENSG00000040487	SLC66A1	11.9835	-0.330837	0.759722	-0.435472	0.591976	0.909754
ENSG00000040531	CTNS	14.8829	-0.0917137	0.713342	-0.128569	0.874267	0.937059
ENSG00000040633	PHF23	70.3871	0.257759	0.411467	0.626438	0.440698	0.882418
ENSG00000041357	PSMA4	221.169	-0.216078	0.305649	-0.706951	0.384241	0.867432
ENSG00000041802	LSG1	72.5391	-0.281149	0.385264	-0.729757	0.36909	0.862737
ENSG00000041988	THAP3	24.6045	0.126596	0.56033	0.225931	0.780956	0.930065
ENSG00000042062	RIPOR3	16.5752	-0.478663	0.700901	-0.682925	0.400607	0.872155
ENSG00000042088	TDP1	106.5	0.124895	0.347721	0.359183	0.658432	0.918117
ENSG00000042286	AIFM2	15.5027	0.182747	0.687655	0.265754	0.743602	0.926809
ENSG00000042429	MED17	42.1475	0.357759	0.464934	0.769482	0.343602	0.854041
ENSG00000042445	RETSAT	52.3327	0.178601	0.446692	0.399831	0.622643	0.913816
ENSG00000042753	AP2S1	65.6871	0.104591	0.406606	0.257229	0.751551	0.927527
ENSG00000043093	DCUN1D1	142.074	0.112287	0.328623	0.341689	0.674085	0.919866
ENSG00000043143	JADE2	170.338	0.434478	0.314304	1.38235	0.0888712	0.602132
ENSG00000043514	TRIT1	25.0594	0.545982	0.575415	0.948849	0.242873	0.805293
ENSG00000044090	CUL7	25.8545	-0.013216	0.545158	-0.0242425	0.976197	0.943258
ENSG00000044446	PHKA2	32.8136	-0.243277	0.499285	-0.48725	0.548704	0.903325
ENSG00000046647	GEMIN8	12.6632	-0.458474	0.730618	-0.627514	0.439914	0.882233
ENSG00000046651	OFD1	60.9556	-0.0640273	0.412463	-0.155232	0.84848	0.93527
ENSG00000047188	YTHDC2	103.105	0.0265765	0.354488	0.0749716	0.92648	0.940395
ENSG00000047230	CTPS2	17.3743	0.742993	0.654218	1.1357	0.162171	0.734158
ENSG00000047249	ATP6V1H	80.1385	-0.136137	0.380664	-0.35763	0.659816	0.918274
ENSG00000047315	POLR2B	274.275	0.0709153	0.29702	0.238756	0.768866	0.929043
ENSG00000047346	FAM214A	62.7599	-0.0349828	0.448266	-0.0780401	0.92348	0.940213
ENSG00000047365	ARAP2	380.604	0.00502867	0.386419	0.0130135	0.987221	0.943856
ENSG00000047410	TPR	428.037	0.162831	0.277288	0.587228	0.46983	0.888899
ENSG00000047578	KIAA0556	24.6891	-0.0198081	0.563698	-0.0351396	0.965503	0.942666
ENSG00000047579	DTNBP1	11.9898	-0.736687	0.763899	-0.964377	0.235249	0.800243
ENSG00000047621	C12orf4	42.0293	-0.132313	0.461955	-0.28642	0.724446	0.925019
ENSG00000047644	WWC3	102.945	-0.206132	0.363717	-0.566738	0.485467	0.892091
ENSG00000047849	MAP4	136.379	0.277454	0.346061	0.80175	0.323747	0.846464
ENSG00000047932	GOPC	89.9341	0.0656369	0.393652	0.166738	0.8374	0.93447
ENSG00000048028	USP28	125.463	-0.379602	0.336646	-1.1276	0.165186	0.737738
ENSG00000048140	TSPAN17	69.976	-0.437199	0.389993	-1.12104	0.167657	0.7406
ENSG00000048392	RRM2B	127.344	0.305804	0.345787	0.884372	0.276385	0.824764
ENSG00000048405	ZNF800	101.625	-0.130816	0.363701	-0.359681	0.657989	0.918066
ENSG00000048471	SNX29	48.2576	-0.497287	0.455147	-1.09259	0.178708	0.752673
ENSG00000048544	MRPS10	72.8841	-0.113257	0.388152	-0.291785	0.719501	0.924542
ENSG00000048649	RSF1	137.406	-0.08851	0.349808	-0.253024	0.755481	0.927877
ENSG00000048707	VPS13D	211.513	-0.27544	0.338113	-0.81464	0.316029	0.843302
ENSG00000048740	CELF2	413.124	-0.108864	0.284732	-0.382337	0.637943	0.915708
ENSG00000048828	FAM120A	247.255	-0.242177	0.304701	-0.794801	0.327959	0.848136
ENSG00000048991	R3HDM1	45.8763	0.304216	0.450383	0.675461	0.405775	0.873577
ENSG00000049245	VAMP3	31.9415	0.28971	0.526894	0.549845	0.498568	0.894628
ENSG00000049249	TNFRSF9	59.9647	-0.349118	1.34714	-0.259155	0.749753	0.927366
ENSG00000049541	RFC2	73.8974	0.232484	0.426896	0.544592	0.50268	0.8954
ENSG00000049618	ARID1B	232.472	-0.219517	0.323807	-0.677925	0.404065	0.87311
ENSG00000049656	CLPTM1L	209.534	-0.184041	0.306253	-0.600945	0.45952	0.886688
ENSG00000049860	HEXB	104.328	-0.0459528	0.348368	-0.131909	0.871028	0.93684
ENSG00000050130	JKAMP	48.5909	-0.218273	0.448293	-0.486899	0.548993	0.903371
ENSG00000050344	NFE2L3	98.1999	0.201282	0.3854	0.522266	0.520353	0.898592
ENSG00000050393	MCUR1	41.3858	-0.409736	0.517438	-0.791856	0.329754	0.848838
ENSG00000050405	LIMA1	50.7164	0.582512	0.485846	1.19896	0.140031	0.704545
ENSG00000050426	LETMD1	42.0421	0.137409	0.473059	0.290469	0.720713	0.92466
ENSG00000050748	MAPK9	61.7175	-0.0401131	0.403634	-0.0993799	0.902649	0.938917
ENSG00000051009	FAM160A2	28.6782	-0.492859	0.543419	-0.906959	0.264304	0.81821
ENSG00000051108	HERPUD1	74.5913	-0.591585	0.420495	-1.40688	0.0833496	0.586669
ENSG00000051341	POLQ	168.234	-0.0529538	0.366314	-0.144559	0.858785	0.935997
ENSG00000051382	PIK3CB	29.3811	0.739683	0.57923	1.27701	0.116012	0.663932
ENSG00000051523	CYBA	575.555	-0.12722	0.279099	-0.455824	0.574782	0.907304
ENSG00000051596	THOC3	71.5333	0.153336	0.405484	0.378155	0.641624	0.916151
ENSG00000051620	HEBP2	53.6123	0.600669	0.462929	1.29754	0.110266	0.652504
ENSG00000051825	MPHOSPH9	176.153	0.0971989	0.341286	0.284802	0.72594	0.925161
ENSG00000052126	PLEKHA5	41.8044	0.799081	0.526778	1.51692	0.0618997	0.513168
ENSG00000052723	SIKE1	98.1442	-0.510978	0.356227	-1.43442	0.0774856	0.568874
ENSG00000052749	RRP12	29.5339	-0.335423	0.54699	-0.613216	0.450405	0.88466
ENSG00000052795	FNIP2	39.0128	-0.105512	0.475041	-0.222111	0.784567	0.930364
ENSG00000052802	MSMO1	321.009	0.268571	0.291094	0.922625	0.256142	0.813498
ENSG00000052841	TTC17	120.288	-0.27285	0.353914	-0.770949	0.342683	0.853707
ENSG00000053254	FOXN3	174.279	-0.404911	0.321977	-1.25758	0.121667	0.674467
ENSG00000053371	AKR7A2	44.8563	0.575379	0.450242	1.27793	0.11575	0.663426
ENSG00000053372	MRTO4	42.4739	0.646389	0.539228	1.19873	0.140109	0.704659
ENSG00000053501	USE1	15.4233	-0.749007	0.682369	-1.09766	0.1767	0.750563
ENSG00000053770	AP5M1	87.8697	-0.198902	0.37144	-0.535487	0.509849	0.896718
ENSG00000053900	ANAPC4	74.5767	0.0336818	0.384978	0.0874902	0.914248	0.939646
ENSG00000054116	TRAPPC3	76.0538	0.0817738	0.377722	0.216492	0.789888	0.930801
ENSG00000054118	THRAP3	337.637	0.162993	0.291756	0.558663	0.491706	0.893314
ENSG00000054148	PHPT1	66.0373	-0.240105	0.415353	-0.578075	0.476781	0.890341
ENSG00000054219	LY75	37.7236	-0.0651945	0.483261	-0.134905	0.868125	0.936642
ENSG00000054267	ARID4B	173.505	-0.135552	0.327325	-0.414119	0.610266	0.912221
ENSG00000054282	SDCCAG8	23.5895	0.290474	0.588784	0.493347	0.543714	0.902524
ENSG00000054523	KIF1B	79.5081	-0.140496	0.375444	-0.374212	0.645102	0.916566
ENSG00000054611	TBC1D22A	76.1127	0.573075	0.381424	1.50246	0.0644266	0.523157
ENSG00000054654	SYNE2	965.847	0.087233	0.342527	0.254675	0.753938	0.92774
ENSG00000054965	FAM168A	78.8001	-0.0773428	0.376827	-0.205247	0.800564	0.931661
ENSG00000054967	RELT	47.8651	-0.185414	0.44434	-0.417279	0.607544	0.911863
ENSG00000054983	GALC	50.4809	-0.576776	0.455035	-1.26754	0.118742	0.6691
ENSG00000055044	NOP58	149.912	-0.0343877	0.346613	-0.0992107	0.902814	0.938928
ENSG00000055070	SZRD1	110.478	-0.257857	0.342059	-0.753837	0.353503	0.857547
ENSG00000055130	CUL1	119.747	-0.0888769	0.337173	-0.263595	0.745613	0.926992
ENSG00000055147	FAM114A2	38.423	0.0785005	0.489704	0.160302	0.843594	0.93492
ENSG00000055163	CYFIP2	519.315	-0.0508627	0.278895	-0.182373	0.822397	0.933354
ENSG00000055208	TAB2	233.426	0.430358	0.300135	1.43388	0.0775953	0.569221
ENSG00000055211	GINM1	32.0676	0.145297	0.526885	0.275767	0.7343	0.92595
ENSG00000055332	EIF2AK2	150.225	-0.324961	0.333451	-0.974538	0.230352	0.796859
ENSG00000055609	KMT2C	298.729	-0.0674681	0.332848	-0.202699	0.802989	0.931853
ENSG00000055917	PUM2	229.992	-0.168387	0.300094	-0.561114	0.489808	0.892945
ENSG00000055950	MRPL43	25.5733	0.219908	0.587605	0.374244	0.645074	0.916563
ENSG00000056050	HPF1	21.9075	-0.147355	0.657643	-0.224065	0.78272	0.930211
ENSG00000056097	ZFR	182.58	0.1707	0.312833	0.54566	0.501843	0.895243
ENSG00000056277	ZNF280C	12.4905	0.140019	0.744468	0.188079	0.816938	0.932939
ENSG00000056586	RC3H2	193.359	0.0908272	0.305926	0.296892	0.714804	0.924084
ENSG00000056972	TRAF3IP2	14.9083	-0.151249	0.69156	-0.218707	0.787789	0.930629
ENSG00000057252	SOAT1	174.29	-0.309989	0.314821	-0.984652	0.225551	0.793428
ENSG00000057608	GDI2	464.356	0.180788	0.285205	0.633887	0.435283	0.881129
ENSG00000057657	PRDM1	121.675	-0.24488	0.389301	-0.629026	0.438813	0.881972
ENSG00000057663	ATG5	85.4167	-0.306185	0.371485	-0.824219	0.310372	0.8409
ENSG00000057757	PITHD1	78.5962	0.0670804	0.380079	0.176491	0.828034	0.933778
ENSG00000057935	MTA3	25.4372	-0.202483	0.60245	-0.336099	0.679118	0.920412
ENSG00000058056	USP13	29.7485	0.555127	0.52617	1.05503	0.194107	0.767737
ENSG00000058063	ATP11B	405.276	-0.192808	0.309686	-0.622592	0.443509	0.883076
ENSG00000058262	SEC61A1	254.296	-0.358926	0.298853	-1.20101	0.139357	0.703538
ENSG00000058272	PPP1R12A	313.441	-0.134504	0.303131	-0.443717	0.584982	0.908773
ENSG00000058453	CROCC	41.343	-0.232096	0.493948	-0.469879	0.563046	0.905555
ENSG00000058600	POLR3E	75.5608	0.166485	0.39519	0.421278	0.604106	0.911405
ENSG00000058668	ATP2B4	936.102	0.306798	0.271445	1.13024	0.164197	0.736574
ENSG00000058729	RIOK2	24.2069	0.176609	0.568151	0.31085	0.702023	0.922809
ENSG00000058799	YIPF1	20.0695	-0.475466	0.610091	-0.779336	0.337458	0.851777
ENSG00000058804	NDC1	92.2277	-0.109775	0.420756	-0.2609	0.748125	0.927219
ENSG00000059122	FLYWCH1	72.198	-0.19788	0.394076	-0.502136	0.536559	0.901353
ENSG00000059145	UNKL	23.5967	-0.0600732	0.568295	-0.105708	0.896484	0.938523
ENSG00000059377	TBXAS1	20.109	-0.210191	0.636806	-0.33007	0.684561	0.920995
ENSG00000059573	ALDH18A1	137.439	0.192926	0.340133	0.567209	0.485105	0.892019
ENSG00000059588	TARBP1	56.6174	0.215912	0.465512	0.463817	0.568093	0.906315
ENSG00000059691	GATB	17.5787	0.00302258	0.639897	0.00472354	0.995361	0.94429
ENSG00000059758	CDK17	180.725	0.296245	0.351266	0.843364	0.299268	0.835965
ENSG00000059804	SLC2A3	585.991	0.18227	0.292798	0.62251	0.44357	0.88309
ENSG00000060069	CTDP1	87.9261	-0.394088	0.365998	-1.07675	0.185088	0.759145
ENSG00000060138	YBX3	61.7473	-0.121535	0.43751	-0.277787	0.732428	0.925775
ENSG00000060140	STYK1	90.8195	0.19369	0.362608	0.534156	0.510901	0.896909
ENSG00000060237	WNK1	395.917	-0.321743	0.287261	-1.12004	0.168039	0.741037
ENSG00000060339	CCAR1	106.951	0.165944	0.347378	0.477705	0.556562	0.90456
ENSG00000060491	OGFR	126.346	0.0594788	0.336991	0.1765	0.828026	0.933777
ENSG00000060558	GNA15	72.4429	0.803883	0.561614	1.43138	0.0781149	0.570857
ENSG00000060688	SNRNP40	118.704	0.0837523	0.34052	0.245954	0.762105	0.928459
ENSG00000060749	QSER1	42.294	0.278045	0.489531	0.567983	0.484509	0.891901
ENSG00000060762	MPC1	26.1534	0.51966	0.577595	0.899696	0.268148	0.820348
ENSG00000060982	BCAT1	141.159	1.79345	1.32406	1.3545	0.0954921	0.619214
ENSG00000061273	HDAC7	109.675	0.239112	0.37132	0.643952	0.428028	0.879357
ENSG00000061337	LZTS1	21.4181	2.56597	1.71343	1.49756	0.065302	0.526523
ENSG00000061794	MRPS35	54.1857	0.244252	0.427974	0.570717	0.482409	0.891481
ENSG00000061936	SFSWAP	94.5639	-0.323217	0.359553	-0.89894	0.26855	0.820569
ENSG00000061938	TNK2	123.073	0.302725	0.347175	0.871965	0.283179	0.828246
ENSG00000061987	MON2	142.019	-0.204779	0.335816	-0.609795	0.452935	0.88523
ENSG00000062194	GPBP1	196.856	-0.00855731	0.307778	-0.0278035	0.972702	0.943066
ENSG00000062485	CS	83.2679	-0.0381345	0.376979	-0.101158	0.900916	0.938807
ENSG00000062650	WAPL	289.418	0.126628	0.290276	0.436233	0.591329	0.909664
ENSG00000062716	VMP1	532.122	0.427075	0.276764	1.5431	0.057534	0.494886
ENSG00000062725	APPBP2	91.7978	0.0274775	0.364129	0.0754608	0.926002	0.940366
ENSG00000062822	POLD1	147.582	0.284702	0.363002	0.784299	0.33439	0.850621
ENSG00000063176	SPHK2	26.9138	-0.596221	0.556261	-1.07184	0.1871	0.761117
ENSG00000063177	RPL18	732.842	0.364589	0.274936	1.32609	0.10265	0.636104
ENSG00000063241	ISOC2	21.5111	0.835572	0.59886	1.39527	0.0859264	0.594032
ENSG00000063244	U2AF2	210.757	-0.219595	0.309876	-0.708653	0.383098	0.867089
ENSG00000063245	EPN1	40.1326	-0.0703657	0.477764	-0.147281	0.856154	0.935813
ENSG00000063322	MED29	49.5866	-0.200365	0.433043	-0.46269	0.569034	0.906456
ENSG00000063587	ZNF275	24.5587	-0.637394	0.555206	-1.14803	0.15766	0.728615
ENSG00000063601	MTMR1	89.9175	-0.274779	0.373448	-0.735789	0.365146	0.86146
ENSG00000063660	GPC1	19.8941	0.413937	0.652786	0.634108	0.435123	0.88109
ENSG00000063854	HAGH	50.9209	-0.272433	0.427116	-0.637843	0.432424	0.880437
ENSG00000063978	RNF4	184.734	-0.0950894	0.317015	-0.299952	0.711995	0.923807
ENSG00000064012	CASP8	143.985	-0.365261	0.35054	-1.042	0.199675	0.772742
ENSG00000064102	INTS13	73.0553	0.0372991	0.383774	0.0971902	0.904784	0.939053
ENSG00000064115	TM7SF3	83.417	-0.201393	0.369542	-0.54498	0.502375	0.895343
ENSG00000064313	TAF2	113.892	0.0203449	0.347045	0.0586232	0.94248	0.941348
ENSG00000064393	HIPK2	86.2064	0.145022	0.405751	0.357416	0.660007	0.918296
ENSG00000064419	TNPO3	173.676	0.0304958	0.3227	0.0945021	0.907405	0.939218
ENSG00000064490	RFXANK	32.1003	0.643579	0.529734	1.21491	0.134836	0.696615
ENSG00000064545	TMEM161A	19.1884	-0.0301896	0.632747	-0.047712	0.953172	0.941967
ENSG00000064547	LPAR2	22.8646	-0.0723859	0.577549	-0.125333	0.877406	0.93727
ENSG00000064607	SUGP2	120.201	-0.153797	0.347839	-0.442149	0.586309	0.908961
ENSG00000064651	SLC12A2	112.017	-0.317519	0.345172	-0.919888	0.257555	0.814331
ENSG00000064703	DDX20	50.1281	0.0416733	0.432682	0.0963139	0.905638	0.939107
ENSG00000064726	BTBD1	151.395	0.0185828	0.327913	0.0566699	0.944394	0.941459
ENSG00000064763	FAR2	41.4002	-0.712383	0.470574	-1.51386	0.0624277	0.51529
ENSG00000064932	SBNO2	145.93	0.498376	0.326504	1.5264	0.0602882	0.506576
ENSG00000064933	PMS1	42.8856	-0.0887083	0.464565	-0.190949	0.814194	0.932728
ENSG00000064961	HMG20B	42.4147	0.569532	0.46342	1.22898	0.130378	0.689463
ENSG00000064995	TAF11	25.9936	0.191252	0.558981	0.342143	0.673677	0.919821
ENSG00000064999	ANKS1A	31.7677	-0.337568	0.509018	-0.663175	0.414369	0.875874
ENSG00000065000	AP3D1	165.776	-0.360864	0.321831	-1.12128	0.167566	0.740496
ENSG00000065029	ZNF76	35.518	-0.111534	0.498228	-0.223862	0.782911	0.930227
ENSG00000065057	NTHL1	18.4035	-0.12906	0.663058	-0.194643	0.810668	0.932455
ENSG00000065060	UHRF1BP1	38.3913	0.190596	0.494547	0.385396	0.635256	0.915382
ENSG00000065135	GNAI3	304.543	-0.0418497	0.293183	-0.142742	0.860541	0.936119
ENSG00000065150	IPO5	154.502	0.376424	0.370359	1.01637	0.210955	0.782248
ENSG00000065154	OAT	44.559	0.462913	0.470499	0.983877	0.225916	0.793693
ENSG00000065183	WDR3	56.6206	0.478725	0.483389	0.990351	0.222877	0.791466
ENSG00000065243	PKN2	59.926	-0.346625	0.417319	-0.8306	0.306642	0.839276
ENSG00000065268	WDR18	30.3863	0.558156	0.603735	0.924504	0.255174	0.812923
ENSG00000065328	MCM10	97.1502	0.00883969	0.420423	0.0210257	0.979354	0.943431
ENSG00000065357	DGKA	121.17	0.275883	0.35684	0.773128	0.341321	0.853208
ENSG00000065413	ANKRD44	814.372	0.130567	0.281322	0.464118	0.567842	0.906278
ENSG00000065427	KARS1	229.757	0.0590166	0.304263	0.193966	0.811314	0.932505
ENSG00000065457	ADAT1	44.3959	-0.122517	0.474391	-0.258262	0.750586	0.927441
ENSG00000065491	TBC1D22B	29.7018	0.283023	0.519008	0.545316	0.502112	0.895294
ENSG00000065518	NDUFB4	47.1074	0.0907164	0.438852	0.206713	0.799171	0.93155
ENSG00000065526	SPEN	133.009	-0.39667	0.331505	-1.19657	0.140823	0.705717
ENSG00000065548	ZC3H15	117.279	0.0392826	0.338532	0.116038	0.886433	0.93787
ENSG00000065559	MAP2K4	74.6361	0.287304	0.384012	0.748165	0.357137	0.858791
ENSG00000065600	PACC1	26.4636	0.63872	0.597545	1.06891	0.188308	0.762285
ENSG00000065613	SLK	294.511	0.0749369	0.339403	0.22079	0.785817	0.930467
ENSG00000065615	CYB5R4	64.4769	0.0345778	0.418732	0.0825773	0.919046	0.939942
ENSG00000065665	SEC61A2	15.1799	0.620072	0.760759	0.815071	0.315773	0.843195
ENSG00000065675	PRKCQ	169.041	-0.335486	0.343549	-0.976531	0.2294	0.796188
ENSG00000065802	ASB1	44.788	0.417448	0.467529	0.892882	0.271789	0.822327
ENSG00000065883	CDK13	286.281	0.156911	0.297893	0.526737	0.516789	0.897964
ENSG00000065911	MTHFD2	177.829	-0.162826	0.373301	-0.436179	0.591374	0.90967
ENSG00000065970	FOXJ2	26.3618	0.0533893	0.553001	0.0965447	0.905413	0.939093
ENSG00000065978	YBX1	521.536	-0.0808727	0.328322	-0.246321	0.76176	0.928429
ENSG00000065989	PDE4A	16.0355	-0.965393	0.717679	-1.34516	0.0978009	0.62483
ENSG00000066027	PPP2R5A	142.738	-0.329968	0.336096	-0.981769	0.226912	0.794412
ENSG00000066044	ELAVL1	104.068	0.0227473	0.375898	0.0605145	0.940628	0.941239
ENSG00000066084	DIP2B	85.6433	0.159677	0.378514	0.421854	0.603612	0.911339
ENSG00000066117	SMARCD1	74.675	0.0295813	0.379963	0.0778532	0.923663	0.940224
ENSG00000066135	KDM4A	43.5665	-0.302892	0.458858	-0.660099	0.416537	0.87644
ENSG00000066136	NFYC	50.5573	-0.265405	0.428381	-0.619554	0.445737	0.883592
ENSG00000066279	ASPM	568.78	0.16004	0.30849	0.518786	0.523137	0.899077
ENSG00000066294	CD84	116.259	0.0727123	0.351397	0.206924	0.798971	0.931534
ENSG00000066322	ELOVL1	80.096	0.0780851	0.381898	0.204466	0.801308	0.93172
ENSG00000066379	ZNRD1	24.0239	0.0974533	0.572912	0.170101	0.834168	0.934233
ENSG00000066422	ZBTB11	97.0625	-0.023577	0.388189	-0.0607359	0.940411	0.941226
ENSG00000066427	ATXN3	74.7893	0.331315	0.408559	0.810937	0.318234	0.844218
ENSG00000066455	GOLGA5	40.2033	-0.345556	0.469695	-0.735702	0.365203	0.861478
ENSG00000066557	LRRC40	70.0653	-0.099098	0.387714	-0.255596	0.753077	0.927663
ENSG00000066583	ISOC1	42.8725	-0.340547	0.470585	-0.723666	0.3731	0.864011
ENSG00000066651	TRMT11	25.9716	-0.0688705	0.553285	-0.124476	0.878238	0.937326
ENSG00000066654	THUMPD1	149.183	0.0606767	0.328164	0.184898	0.81998	0.933171
ENSG00000066697	MSANTD3	24.5958	0.682146	0.568757	1.19936	0.1399	0.704349
ENSG00000066739	ATG2B	89.6815	-0.258185	0.379199	-0.68087	0.402026	0.872549
ENSG00000066777	ARFGEF1	217.665	-0.199549	0.321457	-0.620763	0.444849	0.883387
ENSG00000066827	ZFAT	22.7462	0.140581	0.589625	0.238425	0.769177	0.92907
ENSG00000066855	MTFR1	48.5478	-0.0800647	0.451344	-0.177392	0.82717	0.933713
ENSG00000066926	FECH	35.4351	0.277737	0.499808	0.555687	0.494017	0.89376
ENSG00000066933	MYO9A	97.0702	0.248426	0.358549	0.692864	0.393786	0.870228
ENSG00000067048	DDX3Y	191.941	-0.345987	0.306434	-1.12908	0.164633	0.737087
ENSG00000067057	PFKP	395.261	0.199169	0.334908	0.594696	0.464201	0.887703
ENSG00000067064	IDI1	244.816	0.314849	0.299736	1.05042	0.196064	0.769521
ENSG00000067066	SP100	277.518	-0.322688	0.321819	-1.0027	0.21716	0.787145
ENSG00000067082	KLF6	283.472	-0.0556499	0.297265	-0.187206	0.817772	0.933002
ENSG00000067113	PLPP1	12.914	0.760304	0.748758	1.01542	0.211383	0.782593
ENSG00000067141	NEO1	23.923	-0.119876	0.626734	-0.19127	0.813888	0.932704
ENSG00000067167	TRAM1	284.335	-0.0317737	0.289393	-0.109794	0.892506	0.938266
ENSG00000067182	TNFRSF1A	97.6345	-0.31749	0.380347	-0.834738	0.304238	0.838211
ENSG00000067191	CACNB1	14.0618	-0.0395804	0.70232	-0.0563567	0.9447	0.941477
ENSG00000067221	STOML1	13.022	0.0517886	0.755261	0.0685705	0.932742	0.940771
ENSG00000067248	DHX29	60.6094	0.0358058	0.40568	0.0882612	0.913495	0.939599
ENSG00000067334	DNTTIP2	95.6185	-0.165105	0.355743	-0.464113	0.567847	0.906279
ENSG00000067365	METTL22	19.8933	-0.216728	0.618539	-0.350387	0.666285	0.919004
ENSG00000067533	RRP15	22.8702	-0.00134876	0.592661	-0.00227578	0.997765	0.944417
ENSG00000067560	RHOA	485.218	0.0859603	0.27856	0.308589	0.704088	0.923018
ENSG00000067596	DHX8	140.091	-0.11382	0.331224	-0.343634	0.672338	0.919674
ENSG00000067646	ZFY	50.4426	-0.0604463	0.440238	-0.137304	0.865803	0.936483
ENSG00000067704	IARS2	149.252	-0.0123012	0.326075	-0.0377249	0.962966	0.942524
ENSG00000067829	IDH3G	39.2479	0.0906512	0.482323	0.187947	0.817063	0.932948
ENSG00000067900	ROCK1	341.515	-0.0786727	0.291635	-0.269764	0.739872	0.926467
ENSG00000067955	CBFB	441.684	0.255923	0.289978	0.882562	0.277369	0.825277
ENSG00000067992	PDK3	43.8517	-0.00968835	0.451645	-0.0214512	0.978937	0.943408
ENSG00000068024	HDAC4	72.8687	-0.160393	0.389935	-0.411331	0.612672	0.912536
ENSG00000068079	IFI35	74.2916	-0.455649	0.397285	-1.14691	0.158066	0.729124
ENSG00000068097	HEATR6	35.3146	0.564595	0.522437	1.08069	0.183483	0.757549
ENSG00000068120	COASY	44.2042	-0.078814	0.484897	-0.162538	0.841442	0.934764
ENSG00000068305	MEF2A	43.762	-0.191197	0.466325	-0.410008	0.613816	0.912685
ENSG00000068308	OTUD5	61.5904	-0.189238	0.402756	-0.469856	0.563065	0.905558
ENSG00000068323	TFE3	33.3318	-0.441539	0.502679	-0.878373	0.279656	0.826458
ENSG00000068354	TBC1D25	36.4881	0.0527256	0.495094	0.106496	0.895716	0.938474
ENSG00000068366	ACSL4	224.542	0.50977	0.329335	1.54788	0.0567653	0.491524
ENSG00000068400	GRIPAP1	82.8381	-0.316115	0.381384	-0.828862	0.307654	0.83972
ENSG00000068438	FTSJ1	55.1017	-0.235975	0.438921	-0.537626	0.50816	0.896411
ENSG00000068489	PRR11	84.1176	0.199539	0.425722	0.468706	0.564021	0.905703
ENSG00000068654	POLR1A	110.603	0.232067	0.343097	0.676389	0.405131	0.873402
ENSG00000068697	LAPTM4A	34.3824	0.195331	0.527008	0.370642	0.648259	0.916938
ENSG00000068724	TTC7A	161.19	0.273083	0.328274	0.831875	0.305899	0.838948
ENSG00000068745	IP6K2	89.0839	-0.188959	0.382095	-0.494534	0.542745	0.902367
ENSG00000068784	SRBD1	48.5343	-0.231958	0.435122	-0.533087	0.511748	0.897062
ENSG00000068796	KIF2A	257.571	-0.280572	0.293655	-0.955446	0.239613	0.803165
ENSG00000068878	PSME4	157.779	-0.448325	0.326913	-1.37139	0.0914317	0.608916
ENSG00000068885	IFT80	24.656	-0.416056	0.559966	-0.743002	0.360465	0.859912
ENSG00000068903	SIRT2	78.346	-0.43847	0.374242	-1.17162	0.149297	0.717704
ENSG00000068912	ERLEC1	76.4676	-0.0196723	0.377458	-0.0521179	0.948854	0.941719
ENSG00000068971	PPP2R5B	19.9295	0.171296	0.610765	0.280461	0.729952	0.925542
ENSG00000069248	NUP133	115.782	-0.0188124	0.341728	-0.0550509	0.94598	0.941552
ENSG00000069275	NUCKS1	728.758	0.177205	0.287265	0.616868	0.447712	0.884046
ENSG00000069329	VPS35	164.846	0.130095	0.331472	0.392476	0.629056	0.914619
ENSG00000069493	CLEC2D	422.445	-0.260654	0.314488	-0.828822	0.307678	0.83973
ENSG00000069667	RORA	701.426	-0.167102	0.293358	-0.56962	0.483251	0.89165
ENSG00000069849	ATP1B3	106.282	-0.256875	0.352653	-0.728409	0.369976	0.86302
ENSG00000069869	NEDD4	16.1162	-0.170201	0.672941	-0.252921	0.755578	0.927885
ENSG00000069943	PIGB	29.5877	0.156311	0.577577	0.270633	0.739064	0.926393
ENSG00000069956	MAPK6	148.981	-0.181133	0.331233	-0.546843	0.500916	0.89507
ENSG00000069966	GNB5	54.7849	0.533948	0.44705	1.19438	0.141553	0.706789
ENSG00000069974	RAB27A	132.973	0.304604	0.344335	0.884617	0.276252	0.824694
ENSG00000069998	HDHD5	32.7373	-0.0262681	0.502502	-0.0522746	0.9487	0.94171
ENSG00000070010	UFD1	67.2017	-0.0013342	0.390097	-0.00342018	0.996641	0.944358
ENSG00000070047	PHRF1	121.722	0.00426611	0.338814	0.0125913	0.987635	0.943879
ENSG00000070061	ELP1	84.862	0.0480473	0.365448	0.131475	0.871449	0.936869
ENSG00000070081	NUCB2	58.2251	0.186121	0.415215	0.448253	0.58115	0.908227
ENSG00000070190	DAPP1	28.4719	0.498081	0.643025	0.77459	0.340409	0.852873
ENSG00000070269	TMEM260	29.7885	-0.0471052	0.531993	-0.0885449	0.913218	0.939582
ENSG00000070366	SMG6	55.551	-0.600317	0.418826	-1.43333	0.0777099	0.569583
ENSG00000070367	EXOC5	199.709	-0.126811	0.308018	-0.411698	0.612355	0.912495
ENSG00000070413	DGCR2	110.076	-0.00321993	0.358468	-0.00898249	0.991179	0.944068
ENSG00000070423	RNF126	47.7584	-0.21909	0.45775	-0.478624	0.555804	0.904442
ENSG00000070444	MNT	14.8008	-0.650586	0.704671	-0.923248	0.25582	0.813307
ENSG00000070476	ZXDC	61.419	0.00202596	0.421828	0.0048028	0.995284	0.944286
ENSG00000070495	JMJD6	79.0892	0.235364	0.375189	0.62732	0.440055	0.882266
ENSG00000070501	POLB	24.8001	0.0339037	0.572448	0.0592258	0.94189	0.941313
ENSG00000070540	WIPI1	45.5352	-0.537954	0.44263	-1.21536	0.134692	0.696388
ENSG00000070610	GBA2	57.2632	-0.484451	0.41543	-1.16614	0.151209	0.720275
ENSG00000070756	PABPC1	212.97	-0.274542	0.351533	-0.780985	0.336437	0.851394
ENSG00000070759	TESK2	15.0732	0.13779	0.684668	0.201252	0.804368	0.931962
ENSG00000070761	CFAP20	39.5998	0.00574937	0.464612	0.0123746	0.987848	0.94389
ENSG00000070770	CSNK2A2	64.7371	-0.281878	0.398075	-0.708103	0.383467	0.867199
ENSG00000070785	EIF2B3	30.4364	-0.068637	0.518708	-0.132323	0.870627	0.936813
ENSG00000070814	TCOF1	104.524	-0.153783	0.355604	-0.432454	0.594546	0.910109
ENSG00000070831	CDC42	834.564	0.0630217	0.26277	0.239836	0.767851	0.928956
ENSG00000070950	RAD18	52.0344	-0.26236	0.428888	-0.611722	0.451509	0.884909
ENSG00000070961	ATP2B1	127.978	-0.427473	0.350156	-1.22081	0.132953	0.693634
ENSG00000071051	NCK2	91.5128	0.0702069	0.37138	0.189043	0.816015	0.932868
ENSG00000071054	MAP4K4	204.238	0.26605	0.3302	0.805725	0.321354	0.845497
ENSG00000071073	MGAT4A	179.884	-0.138656	0.347322	-0.399214	0.62318	0.913884
ENSG00000071082	RPL31	693.685	0.389482	0.283357	1.37453	0.0906919	0.60698
ENSG00000071127	WDR1	681.482	-0.274874	0.276621	-0.993686	0.221322	0.790309
ENSG00000071189	SNX13	92.3437	-0.262426	0.386175	-0.679553	0.402937	0.8728
ENSG00000071205	ARHGAP10	70.7952	-0.0899939	0.458719	-0.196185	0.809196	0.93234
ENSG00000071243	ING3	48.6072	-0.583288	0.436351	-1.33674	0.0999186	0.629838
ENSG00000071462	BUD23	93.1644	0.210243	0.37132	0.566204	0.485879	0.892173
ENSG00000071537	SEL1L	243.687	-0.345456	0.296359	-1.16567	0.151374	0.720496
ENSG00000071539	TRIP13	43.9514	-0.0760922	0.484019	-0.157209	0.846574	0.935134
ENSG00000071553	ATP6AP1	69.0197	-0.491816	0.394258	-1.24745	0.124699	0.679847
ENSG00000071564	TCF3	84.3767	-0.0357712	0.389773	-0.0917746	0.910066	0.939385
ENSG00000071575	TRIB2	110.005	-0.322121	0.416186	-0.773984	0.340786	0.853012
ENSG00000071626	DAZAP1	199.732	-0.127955	0.319204	-0.400856	0.621751	0.913703
ENSG00000071655	MBD3	84.8962	0.0251418	0.373214	0.0673656	0.933921	0.940842
ENSG00000071794	HLTF	134.095	0.450985	0.337167	1.33757	0.0997076	0.629345
ENSG00000071859	FAM50A	71.2567	-0.0744509	0.389108	-0.191337	0.813824	0.932699
ENSG00000071889	FAM3A	23.8639	0.0672941	0.563365	0.11945	0.883118	0.937651
ENSG00000071894	CPSF1	138.56	-0.0563571	0.330636	-0.17045	0.833832	0.934208
ENSG00000071994	PDCD2	90.9562	0.173195	0.365491	0.473869	0.559736	0.905049
ENSG00000072042	RDH11	110.534	0.352763	0.343615	1.02662	0.206389	0.778498
ENSG00000072062	PRKACA	24.3334	-0.113069	0.560606	-0.201691	0.803949	0.931929
ENSG00000072071	ADGRL1	11.4663	0.0476305	0.783579	0.0607859	0.940362	0.941223
ENSG00000072110	ACTN1	47.2259	-0.925255	1.57802	-0.586338	0.470504	0.88904
ENSG00000072121	ZFYVE26	82.074	-0.221241	0.386664	-0.572179	0.481288	0.891256
ENSG00000072135	PTPN18	59.1922	-0.402277	0.422617	-0.951871	0.241376	0.804321
ENSG00000072210	ALDH3A2	40.872	-0.00205928	0.535882	-0.00384279	0.996226	0.944336
ENSG00000072310	SREBF1	125.51	-0.405291	0.348443	-1.16315	0.15226	0.721669
ENSG00000072364	AFF4	123.75	0.0798964	0.362967	0.220121	0.786451	0.93052
ENSG00000072401	UBE2D1	23.0143	-0.47248	0.595277	-0.793715	0.32862	0.848395
ENSG00000072415	MPP5	22.3011	-0.314332	0.629395	-0.49942	0.538765	0.901717
ENSG00000072501	SMC1A	299.154	0.125734	0.326224	0.385423	0.635233	0.915379
ENSG00000072506	HSD17B10	98.9214	-0.0314874	0.380744	-0.0826997	0.918927	0.939934
ENSG00000072518	MARK2	85.1291	-0.408395	0.374038	-1.09185	0.178999	0.752976
ENSG00000072571	HMMR	118.023	-0.200265	0.350566	-0.571263	0.48199	0.891397
ENSG00000072609	CHFR	146.767	-0.226702	0.330368	-0.68621	0.398345	0.871522
ENSG00000072682	P4HA2	17.2208	-0.169949	0.739073	-0.229949	0.777162	0.929747
ENSG00000072756	TRNT1	52.7135	-0.212583	0.430142	-0.494216	0.543004	0.902409
ENSG00000072778	ACADVL	287.107	0.316398	0.362155	0.873654	0.282247	0.827777
ENSG00000072803	FBXW11	114.344	0.0473204	0.343841	0.137623	0.865494	0.936462
ENSG00000072818	ACAP1	470.898	0.0439067	0.288986	0.151934	0.851662	0.935496
ENSG00000072840	EVC	15.4337	0.87933	0.74318	1.1832	0.145318	0.712199
ENSG00000072849	DERL2	58.1954	-0.0151853	0.410988	-0.0369483	0.963728	0.942566
ENSG00000072864	NDE1	75.6425	0.0868918	0.39467	0.220163	0.78641	0.930516
ENSG00000072958	AP1M1	136.055	-0.281613	0.329983	-0.853415	0.293545	0.8333
ENSG00000073050	XRCC1	27.948	0.220603	0.553471	0.398581	0.62373	0.913953
ENSG00000073111	MCM2	422.103	0.575889	0.373944	1.54004	0.0580304	0.497034
ENSG00000073169	SELENOO	22.4733	-0.481903	0.600207	-0.802895	0.323057	0.846186
ENSG00000073417	PDE8A	23.6601	0.566236	0.591523	0.957251	0.238727	0.802578
ENSG00000073536	NLE1	22.506	0.34326	0.607975	0.564596	0.487118	0.892417
ENSG00000073578	SDHA	256.222	-0.182807	0.305897	-0.597608	0.462016	0.887231
ENSG00000073584	SMARCE1	50.7879	0.247771	0.436031	0.568242	0.48431	0.891861
ENSG00000073605	GSDMB	61.529	-0.201889	0.406162	-0.497065	0.540681	0.902031
ENSG00000073614	KDM5A	473.871	-0.20085	0.301453	-0.666273	0.412192	0.8753
ENSG00000073803	MAP3K13	22.8451	-0.0433835	0.58282	-0.0744373	0.927003	0.940427
ENSG00000073921	PICALM	394.956	0.200724	0.300377	0.66824	0.410813	0.874934
ENSG00000074054	CLASP1	243.474	0.438579	0.296845	1.47747	0.068995	0.540214
ENSG00000074071	MRPS34	76.4024	-0.209651	0.37541	-0.558459	0.491864	0.893345
ENSG00000074201	CLNS1A	89.7548	0.504291	0.385971	1.30655	0.107815	0.64739
ENSG00000074266	EED	147.319	0.561275	0.401622	1.39752	0.0854221	0.592612
ENSG00000074319	TSG101	54.5781	-0.163421	0.420098	-0.389006	0.632091	0.914994
ENSG00000074370	ATP2A3	646.858	-0.278068	0.27888	-0.997087	0.219745	0.789121
ENSG00000074582	BCS1L	18.5481	0.0279302	0.637668	0.0438006	0.957007	0.942186
ENSG00000074603	DPP8	129.305	-0.0047271	0.333849	-0.0141594	0.986096	0.943796
ENSG00000074621	SLC24A1	17.0274	-0.673898	0.652601	-1.03263	0.203744	0.776265
ENSG00000074695	LMAN1	269.133	0.0957719	0.316007	0.303069	0.709137	0.923524
ENSG00000074696	HACD3	105.661	-0.108654	0.348905	-0.311414	0.701508	0.922756
ENSG00000074842	MYDGF	78.0935	-0.228454	0.389521	-0.586501	0.47038	0.889014
ENSG00000074855	ANO8	25.0823	0.117139	0.561846	0.208489	0.797482	0.931415
ENSG00000074966	TXK	35.8159	-0.210231	0.53414	-0.393587	0.628085	0.914499
ENSG00000075089	ACTR6	72.1177	-0.350111	0.405282	-0.86387	0.287671	0.830474
ENSG00000075131	TIPIN	30.0866	-0.14664	0.58782	-0.249464	0.758815	0.928171
ENSG00000075142	SRI	101.488	0.311577	0.353952	0.880279	0.278614	0.825922
ENSG00000075151	EIF4G3	87.1537	-0.18911	0.365401	-0.517541	0.524135	0.89925
ENSG00000075188	NUP37	37.3761	0.601318	0.508242	1.18313	0.14534	0.712232
ENSG00000075218	GTSE1	70.664	-0.569082	0.426333	-1.33483	0.100405	0.63097
ENSG00000075234	TTC38	40.8816	-0.673794	0.476746	-1.41332	0.081947	0.582548
ENSG00000075239	ACAT1	65.3793	-0.0481348	0.414805	-0.116042	0.886429	0.937869
ENSG00000075292	ZNF638	220.939	0.0246097	0.322283	0.0763605	0.925122	0.940313
ENSG00000075303	SLC25A40	53.3343	-0.035156	0.434829	-0.0808502	0.920734	0.940045
ENSG00000075336	TIMM21	21.6465	-0.384017	0.588761	-0.652246	0.422103	0.87787
ENSG00000075407	ZNF37A	58.0578	-0.315429	0.413937	-0.762021	0.348302	0.855726
ENSG00000075413	MARK3	133.984	-0.274802	0.334585	-0.821321	0.312077	0.841631
ENSG00000075415	SLC25A3	472.954	0.337481	0.299275	1.12766	0.165163	0.73771
ENSG00000075426	FOSL2	198.171	0.115039	0.381052	0.301897	0.710211	0.923631
ENSG00000075539	FRYL	388.728	-0.130042	0.282093	-0.46099	0.570454	0.906667
ENSG00000075568	TMEM131	90.5182	-0.200956	0.36747	-0.546864	0.500899	0.895067
ENSG00000075618	FSCN1	15.7364	0.97912	1.88484	0.519471	0.522589	0.898982
ENSG00000075624	ACTB	6845.91	-0.151147	0.279112	-0.541527	0.505087	0.895846
ENSG00000075702	WDR62	68.0136	-0.624718	0.413647	-1.51027	0.0630521	0.517775
ENSG00000075711	DLG1	100.516	-0.337407	0.377296	-0.894277	0.271041	0.821924
ENSG00000075785	RAB7A	50.2443	-0.556381	0.439428	-1.26615	0.119147	0.669855
ENSG00000075790	BCAP29	72.5073	-0.134768	0.385091	-0.349964	0.666663	0.919046
ENSG00000075856	SART3	178.219	-0.0329201	0.311773	-0.10559	0.896599	0.938531
ENSG00000075884	ARHGAP15	277.518	-0.321325	0.313087	-1.02631	0.206526	0.778611
ENSG00000075914	EXOSC7	42.6495	0.377454	0.478428	0.788946	0.331534	0.849527
ENSG00000075945	KIFAP3	80.7617	0.213254	0.386967	0.551091	0.497595	0.894444
ENSG00000075975	MKRN2	50.969	-0.0647731	0.435771	-0.14864	0.854841	0.935721
ENSG00000076003	MCM6	243.136	0.444776	0.376975	1.17985	0.146459	0.7138
ENSG00000076043	REXO2	21.0881	0.934218	0.633031	1.47579	0.0693117	0.541351
ENSG00000076053	RBM7	21.7022	0.552123	0.589059	0.937298	0.248657	0.808956
ENSG00000076067	RBMS2	12.4226	0.95928	0.768379	1.24845	0.124397	0.67932
ENSG00000076108	BAZ2A	128.227	0.0504203	0.336991	0.149619	0.853896	0.935654
ENSG00000076201	PTPN23	29.7181	-0.800231	0.518656	-1.54289	0.0575672	0.49503
ENSG00000076242	MLH1	107.557	-0.010644	0.38272	-0.0278113	0.972694	0.943066
ENSG00000076248	UNG	86.9634	0.658275	0.440702	1.4937	0.0659994	0.52917
ENSG00000076321	KLHL20	58.8911	-0.182668	0.419521	-0.435421	0.592019	0.90976
ENSG00000076382	SPAG5	114.306	0.158808	0.3771	0.421131	0.604232	0.911422
ENSG00000076513	ANKRD13A	118.663	-0.230785	0.343569	-0.671728	0.408375	0.874281
ENSG00000076554	TPD52	30.9981	-0.695183	0.530251	-1.31105	0.106609	0.644818
ENSG00000076555	ACACB	15.1649	0.525021	0.725301	0.723867	0.372967	0.86397
ENSG00000076604	TRAF4	26.4404	-0.0785959	0.588794	-0.133486	0.8695	0.936736
ENSG00000076641	PAG1	639.077	0.0286238	0.295107	0.0969946	0.904974	0.939065
ENSG00000076650	GPATCH1	27.1241	-0.028507	0.536268	-0.0531581	0.947834	0.94166
ENSG00000076662	ICAM3	36.8267	-0.219015	0.487737	-0.449043	0.580484	0.908131
ENSG00000076685	NT5C2	46.1352	-0.122283	0.443446	-0.275755	0.73431	0.925951
ENSG00000076770	MBNL3	97.2634	-0.0156666	0.379889	-0.0412399	0.959519	0.942329
ENSG00000076924	XAB2	46.9498	-0.378418	0.437551	-0.864855	0.287122	0.830204
ENSG00000076928	ARHGEF1	457.806	-0.151732	0.2767	-0.548363	0.499727	0.894846
ENSG00000076944	STXBP2	38.4785	-0.397982	0.491639	-0.809499	0.319093	0.844572
ENSG00000076984	MAP2K7	50.2671	0.352108	0.465376	0.75661	0.351736	0.856933
ENSG00000077097	TOP2B	387.49	0.0859507	0.295996	0.290378	0.720796	0.924668
ENSG00000077147	TM9SF3	382.975	0.160008	0.285173	0.561093	0.489825	0.892948
ENSG00000077150	NFKB2	121.51	-0.485965	0.454332	-1.06963	0.188011	0.761999
ENSG00000077152	UBE2T	56.6879	0.467069	0.465851	1.00261	0.217199	0.787176
ENSG00000077157	PPP1R12B	52.8286	-0.411112	0.454692	-0.904156	0.265783	0.819039
ENSG00000077232	DNAJC10	141.175	0.0807721	0.347643	0.232342	0.774905	0.929557
ENSG00000077235	GTF3C1	180.604	-0.202736	0.313921	-0.64582	0.426689	0.879024
ENSG00000077254	USP33	153.655	0.136204	0.346848	0.39269	0.628869	0.914596
ENSG00000077312	SNRPA	50.3811	-0.0344675	0.454641	-0.0758126	0.925658	0.940345
ENSG00000077348	EXOSC5	13.2953	0.517627	0.77604	0.667011	0.411674	0.875163
ENSG00000077380	DYNC1I2	112.711	0.0757065	0.350181	0.216193	0.790172	0.930824
ENSG00000077420	APBB1IP	63.1649	-0.362944	0.416806	-0.870774	0.283837	0.828576
ENSG00000077454	LRCH4	33.1515	0.135971	0.50192	0.270902	0.738815	0.92637
ENSG00000077458	FAM76B	68.2521	-0.126891	0.391489	-0.324124	0.689946	0.921563
ENSG00000077463	SIRT6	26.0372	0.171796	0.561527	0.305945	0.706505	0.923261
ENSG00000077514	POLD3	63.3271	0.320567	0.422451	0.758824	0.350328	0.856441
ENSG00000077549	CAPZB	121.594	-0.286192	0.341828	-0.837238	0.302792	0.837564
ENSG00000077585	GPR137B	13.7564	0.484159	0.724307	0.668445	0.41067	0.874896
ENSG00000077684	JADE1	90.8445	-0.300899	0.364387	-0.825769	0.309463	0.840507
ENSG00000077721	UBE2A	74.7825	0.0958159	0.386458	0.247934	0.760249	0.928297
ENSG00000077782	FGFR1	60.4722	0.442837	0.538766	0.821945	0.311709	0.841474
ENSG00000078043	PIAS2	46.5042	-0.0774396	0.470293	-0.164663	0.839397	0.934616
ENSG00000078053	AMPH	15.5602	0.175945	0.702598	0.25042	0.757919	0.928092
ENSG00000078061	ARAF	50.7511	-0.173608	0.442939	-0.391946	0.629519	0.914677
ENSG00000078070	MCCC1	44.2657	0.288066	0.458963	0.627646	0.439818	0.88221
ENSG00000078124	ACER3	23.264	-0.436019	0.617837	-0.705718	0.385071	0.867679
ENSG00000078140	UBE2K	96.0564	-0.236779	0.358452	-0.660558	0.416213	0.876356
ENSG00000078142	PIK3C3	112.483	-0.248389	0.367899	-0.675157	0.405987	0.873635
ENSG00000078177	N4BP2	162.329	-0.301677	0.332414	-0.907537	0.263999	0.818039
ENSG00000078237	TIGAR	33.0602	-0.398182	0.505062	-0.788382	0.33188	0.849661
ENSG00000078246	TULP3	12.8982	-0.374915	0.744277	-0.503731	0.535266	0.901138
ENSG00000078269	SYNJ2	108.901	-0.18156	0.36107	-0.502838	0.53599	0.901258
ENSG00000078304	PPP2R5C	395.718	-0.302596	0.33515	-0.902868	0.266465	0.819418
ENSG00000078319	NA	20.3326	-0.239638	0.613841	-0.390391	0.630879	0.914845
ENSG00000078369	GNB1	333.967	-0.30648	0.290661	-1.05443	0.194364	0.767973
ENSG00000078403	MLLT10	68.2731	-0.160177	0.393141	-0.407429	0.616048	0.912973
ENSG00000078618	NRDC	165.324	-0.497333	0.321915	-1.54492	0.05724	0.493605
ENSG00000078668	VDAC3	228.012	0.242001	0.297814	0.812589	0.317249	0.84381
ENSG00000078674	PCM1	359.918	0.216824	0.289489	0.74899	0.356607	0.858611
ENSG00000078687	TNRC6C	52.4648	-0.409628	0.442888	-0.924901	0.25497	0.812801
ENSG00000078699	CBFA2T2	30.5309	-0.234439	0.511299	-0.458516	0.572525	0.906973
ENSG00000078747	ITCH	179.067	-0.538286	0.366704	-1.4679	0.0708119	0.546663
ENSG00000078808	SDF4	160.273	-0.191517	0.324528	-0.590141	0.467631	0.888434
ENSG00000078902	TOLLIP	48.3427	-0.0534546	0.444135	-0.120357	0.882237	0.937592
ENSG00000079134	THOC1	57.0151	-0.17252	0.422346	-0.408481	0.615137	0.912856
ENSG00000079246	XRCC5	656	0.0236061	0.274878	0.0858786	0.915822	0.939743
ENSG00000079257	LXN	13.8049	0.175438	0.709882	0.247137	0.760995	0.928362
ENSG00000079263	SP140	193.392	0.198978	0.315285	0.631105	0.437302	0.881613
ENSG00000079277	MKNK1	47.6531	-0.256873	0.435217	-0.590218	0.467572	0.888422
ENSG00000079313	REXO1	34.3148	-0.485193	0.50023	-0.969939	0.232559	0.798398
ENSG00000079332	SAR1A	187.28	-0.179526	0.308866	-0.581243	0.474369	0.889845
ENSG00000079387	SENP1	55.901	-0.14589	0.41664	-0.350157	0.66649	0.919027
ENSG00000079432	CIC	99.3904	0.0110283	0.353405	0.0312058	0.969363	0.942881
ENSG00000079435	LIPE	18.7703	0.112989	0.62442	0.18095	0.82376	0.933457
ENSG00000079459	FDFT1	398.711	0.211911	0.290477	0.729528	0.369241	0.862785
ENSG00000079462	PAFAH1B3	11.5911	-0.0895268	0.790011	-0.113323	0.889073	0.938043
ENSG00000079616	KIF22	208.901	0.206105	0.326497	0.63126	0.437189	0.881586
ENSG00000079739	PGM1	90.7258	0.507486	0.379124	1.33858	0.0994537	0.628751
ENSG00000079785	DDX1	77.4632	-0.124203	0.403284	-0.307978	0.704646	0.923074
ENSG00000079805	DNM2	317.763	-0.227051	0.285253	-0.795962	0.327253	0.847858
ENSG00000079819	EPB41L2	35.6389	0.810248	0.5076	1.59623	0.049457	0.457173
ENSG00000079950	STX7	83.6697	-0.293556	0.389794	-0.753104	0.353971	0.857708
ENSG00000079999	KEAP1	160.003	-0.117262	0.327761	-0.357768	0.659693	0.91826
ENSG00000080189	SLC35C2	74.6949	-0.246597	0.398043	-0.619524	0.445759	0.883597
ENSG00000080298	RFX3	23.4929	-0.836949	0.586281	-1.42756	0.0789139	0.573348
ENSG00000080345	RIF1	355.039	0.361913	0.282001	1.28337	0.114206	0.660422
ENSG00000080371	RAB21	167.014	0.133608	0.317283	0.4211	0.604258	0.911426
ENSG00000080493	SLC4A4	20.8366	-0.429824	0.652449	-0.658785	0.417465	0.876681
ENSG00000080503	SMARCA2	437.977	0.281322	0.285202	0.986395	0.22473	0.79283
ENSG00000080546	SESN1	61.4427	-0.226903	0.442675	-0.512571	0.528127	0.899935
ENSG00000080603	SRCAP	12.9657	-0.846124	0.753436	-1.12302	0.166909	0.73974
ENSG00000080608	PUM3	57.8074	0.0416513	0.43604	0.0955217	0.906411	0.939156
ENSG00000080802	CNOT4	42.9382	-0.00455529	0.471218	-0.00966706	0.990507	0.944032
ENSG00000080815	PSEN1	112.634	-0.0199813	0.349321	-0.0572004	0.943874	0.941429
ENSG00000080819	CPOX	193.311	0.106358	0.364666	0.291658	0.719618	0.924554
ENSG00000080822	CLDND1	409.693	0.44205	0.30863	1.4323	0.0779243	0.570258
ENSG00000080824	HSP90AA1	998.711	-0.298543	0.301834	-0.989094	0.223464	0.7919
ENSG00000080839	RBL1	122.182	-0.264495	0.360844	-0.73299	0.366973	0.862054
ENSG00000080845	DLGAP4	13.3549	0.145967	0.735534	0.19845	0.807037	0.932172
ENSG00000080947	CROCCP3	12.0536	0.300806	0.80357	0.374337	0.644992	0.916553
ENSG00000080986	NDC80	136.194	-0.174518	0.347245	-0.50258	0.536199	0.901293
ENSG00000081014	AP4E1	102.846	0.094873	0.366498	0.258864	0.750025	0.92739
ENSG00000081019	RSBN1	100.173	-0.0780978	0.359204	-0.217419	0.789009	0.930729
ENSG00000081026	MAGI3	18.3235	0.969616	0.664315	1.45957	0.0724265	0.552244
ENSG00000081059	TCF7	16.8666	-1.07052	0.692849	-1.5451	0.0572106	0.493477
ENSG00000081154	PCNP	118.732	-0.041203	0.338793	-0.121617	0.881013	0.937511
ENSG00000081237	PTPRC	1867.4	-0.325792	0.272414	-1.19595	0.141032	0.706024
ENSG00000081307	UBA5	38.3223	0.177567	0.492278	0.360705	0.657077	0.917962
ENSG00000081386	ZNF510	34.9342	0.0884766	0.524298	0.168753	0.835464	0.934328
ENSG00000081665	ZNF506	40.7288	-0.163155	0.467498	-0.348996	0.667529	0.919142
ENSG00000081692	JMJD4	13.3539	-0.179401	0.745767	-0.240559	0.76717	0.928898
ENSG00000081721	DUSP12	22.0415	-0.0653914	0.590789	-0.110685	0.891639	0.93821
ENSG00000081760	AACS	100.109	0.351386	0.394139	0.891528	0.272517	0.822718
ENSG00000081791	DELE1	71.6532	-0.304011	0.395577	-0.768527	0.344202	0.854258
ENSG00000081870	HSPB11	65.7563	0.126535	0.402229	0.314584	0.698618	0.922462
ENSG00000081913	PHLPP1	36.818	0.177913	0.480799	0.370035	0.648795	0.917001
ENSG00000082068	WDR70	51.617	0.0578766	0.424004	0.1365	0.866581	0.936536
ENSG00000082074	FYB1	151.005	-0.231085	0.376836	-0.613226	0.450398	0.884658
ENSG00000082146	STRADB	14.4505	0.524064	0.709216	0.738935	0.3631	0.860788
ENSG00000082153	BZW1	400.919	0.216907	0.285115	0.76077	0.349094	0.856006
ENSG00000082212	ME2	128.937	0.185834	0.335281	0.554262	0.495125	0.893973
ENSG00000082213	C5orf22	37.8714	-0.170339	0.491298	-0.346712	0.669576	0.91937
ENSG00000082258	CCNT2	93.3193	0.0349622	0.377082	0.0927177	0.909146	0.939327
ENSG00000082269	FAM135A	33.5798	-0.124715	0.494171	-0.252371	0.756092	0.927931
ENSG00000082458	DLG3	96.4302	0.564989	0.363716	1.55338	0.055891	0.487645
ENSG00000082512	TRAF5	102.955	0.0741624	0.379757	0.195289	0.810051	0.932407
ENSG00000082515	MRPL22	44.4075	-0.185669	0.451337	-0.411376	0.612634	0.912531
ENSG00000082516	GEMIN5	46.4127	0.359091	0.458737	0.782781	0.335327	0.850976
ENSG00000082641	NFE2L1	118.903	-0.37444	0.343564	-1.08987	0.17979	0.753795
ENSG00000082701	GSK3B	127.959	-0.322526	0.361803	-0.891442	0.272563	0.822742
ENSG00000082805	ERC1	45.1313	0.568066	0.448885	1.2655	0.119335	0.670203
ENSG00000082898	XPO1	501.81	0.0312475	0.284953	0.109658	0.892638	0.938275
ENSG00000082996	RNF13	58.2042	-0.420307	0.421027	-0.998288	0.21919	0.7887
ENSG00000083093	PALB2	29.7494	0.177692	0.529853	0.335361	0.679783	0.920484
ENSG00000083097	DOP1A	55.6802	-0.491307	0.425516	-1.15461	0.155291	0.725611
ENSG00000083099	LYRM2	55.78	-0.125366	0.417295	-0.300425	0.711561	0.923764
ENSG00000083123	BCKDHB	25.4632	0.164668	0.555332	0.296522	0.715144	0.924117
ENSG00000083168	KAT6A	213.772	-0.396743	0.31578	-1.25639	0.122019	0.675101
ENSG00000083223	TUT7	185.786	-0.276487	0.322046	-0.858532	0.29066	0.831924
ENSG00000083290	ULK2	32.5011	-0.46797	0.507696	-0.921752	0.256592	0.813764
ENSG00000083312	TNPO1	300.57	0.028803	0.291939	0.0986609	0.90335	0.938962
ENSG00000083444	PLOD1	47.0981	-0.200668	0.453242	-0.44274	0.585809	0.90889
ENSG00000083520	DIS3	118.843	0.0140929	0.350775	0.0401764	0.960562	0.942388
ENSG00000083535	PIBF1	45.5993	0.00589154	0.461057	0.0127783	0.987452	0.943869
ENSG00000083544	TDRD3	49.5381	-0.0248603	0.435128	-0.0571333	0.94394	0.941433
ENSG00000083642	PDS5B	158.997	-0.152852	0.318136	-0.480463	0.554287	0.904205
ENSG00000083720	OXCT1	133.317	-0.068383	0.338161	-0.20222	0.803445	0.931889
ENSG00000083799	CYLD	428.846	0.333634	0.312951	1.06609	0.189475	0.763403
ENSG00000083807	SLC27A5	13.4856	0.480554	0.749312	0.641327	0.429914	0.879823
ENSG00000083812	ZNF324	32.0606	-0.154463	0.517665	-0.298383	0.713435	0.923949
ENSG00000083814	ZNF671	29.0613	-0.16371	0.547516	-0.299004	0.712864	0.923893
ENSG00000083828	ZNF586	42.0331	0.291595	0.517111	0.563891	0.487662	0.892524
ENSG00000083844	ZNF264	99.3131	0.533127	0.376179	1.41722	0.0811073	0.580041
ENSG00000083845	RPS5	414.019	0.48651	0.309581	1.57151	0.0530889	0.474805
ENSG00000083896	YTHDC1	158.956	-0.0161184	0.327643	-0.0491952	0.951718	0.941884
ENSG00000083937	CHMP2B	42.7345	0.266502	0.466472	0.571314	0.481951	0.891389
ENSG00000084070	SMAP2	124.61	-0.213702	0.378949	-0.563934	0.487629	0.892518
ENSG00000084072	PPIE	45.6795	0.308895	0.445683	0.693081	0.393638	0.870186
ENSG00000084073	ZMPSTE24	112.005	0.294367	0.366908	0.802292	0.323421	0.846333
ENSG00000084090	STARD7	239.088	0.0193248	0.309957	0.0623466	0.938834	0.941133
ENSG00000084092	NOA1	49.4054	-0.0383645	0.433709	-0.0884569	0.913304	0.939587
ENSG00000084093	REST	203.025	0.111077	0.324122	0.342702	0.673175	0.919766
ENSG00000084112	SSH1	91.1726	-0.52068	0.358373	-1.4529	0.0737416	0.556689
ENSG00000084207	GSTP1	283.84	0.299448	0.367281	0.81531	0.315631	0.843135
ENSG00000084234	APLP2	79.8949	-0.0298952	0.373176	-0.0801101	0.921457	0.94009
ENSG00000084463	WBP11	73.9276	-0.137232	0.380719	-0.360454	0.6573	0.917987
ENSG00000084623	EIF3I	194.209	0.235714	0.307658	0.766158	0.345691	0.854795
ENSG00000084652	TXLNA	223.777	-0.210544	0.312406	-0.673944	0.406831	0.873864
ENSG00000084693	AGBL5	39.055	-0.245973	0.501304	-0.490666	0.545906	0.902878
ENSG00000084731	KIF3C	36.1025	0.694831	0.502082	1.3839	0.0885137	0.601166
ENSG00000084733	RAB10	213.091	-0.103093	0.3014	-0.342047	0.673763	0.919831
ENSG00000084754	HADHA	282.923	0.156603	0.289592	0.540773	0.505681	0.895956
ENSG00000084774	CAD	101.467	0.459216	0.421411	1.08971	0.179854	0.753862
ENSG00000085224	ATRX	311.105	-0.083084	0.313099	-0.26536	0.743968	0.926842
ENSG00000085231	AK6	14.6684	-0.0036273	0.708476	-0.00511986	0.994972	0.944269
ENSG00000085274	MYNN	37.5218	0.115678	0.500871	0.230954	0.776214	0.929668
ENSG00000085365	SCAMP1	59.7641	0.391636	0.459742	0.851862	0.294425	0.833715
ENSG00000085377	PREP	59.6146	0.0874995	0.418758	0.20895	0.797045	0.93138
ENSG00000085382	HACE1	68.3603	0.0191217	0.410637	0.046566	0.954296	0.942032
ENSG00000085415	SEH1L	49.4067	0.433108	0.470814	0.919914	0.257541	0.814323
ENSG00000085433	WDR47	41.9275	0.656443	0.47033	1.39571	0.0858289	0.593758
ENSG00000085449	WDFY1	102.171	-0.0680506	0.370995	-0.183427	0.821388	0.933278
ENSG00000085491	SLC25A24	123.654	0.232497	0.344592	0.674703	0.406302	0.873721
ENSG00000085511	MAP3K4	88.901	-0.249196	0.367951	-0.677255	0.40453	0.873238
ENSG00000085563	ABCB1	53.1073	0.00928338	0.500598	0.0185446	0.98179	0.943563
ENSG00000085662	AKR1B1	57.9626	-0.296662	0.418566	-0.708758	0.383027	0.867067
ENSG00000085719	CPNE3	152.794	0.181151	0.339745	0.533199	0.511659	0.897046
ENSG00000085721	RRN3	87.5885	-0.0308133	0.37274	-0.0826672	0.918958	0.939936
ENSG00000085760	MTIF2	57.6647	-0.0329841	0.409152	-0.0806158	0.920963	0.940059
ENSG00000085788	DDHD2	109.577	0.21771	0.362152	0.601158	0.459361	0.886653
ENSG00000085832	EPS15	236.939	0.280742	0.297141	0.944809	0.244885	0.806583
ENSG00000085840	ORC1	52.1584	0.223	0.466142	0.478394	0.555993	0.904471
ENSG00000085872	CHERP	12.3672	-0.71518	0.761196	-0.939548	0.247523	0.808249
ENSG00000085978	ATG16L1	115.048	-0.592737	0.387175	-1.53093	0.0595306	0.503414
ENSG00000085982	USP40	15.063	-0.319237	0.726447	-0.43945	0.588596	0.909283
ENSG00000085998	POMGNT1	56.0126	0.178224	0.418657	0.425704	0.600312	0.910895
ENSG00000085999	RAD54L	30.7839	-0.554582	0.52685	-1.05264	0.195121	0.768665
ENSG00000086015	MAST2	51.7741	0.553104	0.447918	1.23483	0.128556	0.686441
ENSG00000086061	DNAJA1	288.271	0.112422	0.289485	0.388351	0.632665	0.915065
ENSG00000086062	B4GALT1	57.0176	-0.214808	0.424368	-0.506184	0.53328	0.900806
ENSG00000086065	CHMP5	85.43	-0.255524	0.398603	-0.641048	0.430115	0.879872
ENSG00000086102	NFX1	67.4936	0.0212672	0.39025	0.0544964	0.946523	0.941583
ENSG00000086189	DIMT1	94.1186	-0.16986	0.359115	-0.472998	0.560458	0.90516
ENSG00000086200	IPO11	30.9162	-0.419567	0.51002	-0.822647	0.311296	0.841297
ENSG00000086232	EIF2AK1	122.79	-0.0183496	0.348362	-0.0526739	0.948309	0.941687
ENSG00000086300	SNX10	91.3096	0.0329958	0.412168	0.0800542	0.921511	0.940093
ENSG00000086475	SEPHS1	110.243	0.261427	0.389693	0.670853	0.408986	0.874445
ENSG00000086504	MRPL28	92.3022	-0.116543	0.359075	-0.324564	0.689547	0.921522
ENSG00000086544	ITPKC	13.6114	-0.260192	0.73466	-0.354167	0.662905	0.918624
ENSG00000086589	RBM22	71.7798	-0.0209137	0.384394	-0.0544069	0.946611	0.941589
ENSG00000086598	TMED2	222.209	0.0840395	0.303654	0.276761	0.733378	0.925864
[truncated: 7,656 more rows]
