# Supplementary material for: TGF-β1 potentiates Vγ9Vδ2 T cell adoptive immunotherapy of cancer
Source: Cell Rep Med. 2021 Dec 21;2(12):100473. doi: 10.1016/j.xcrm.2021.100473 (PMC8714942; doi:10.1016/j.xcrm.2021.100473)
Supplement: Table S3. Gene set enrichment analysis, related to Figure 6 [file mmc4.xlsx]

## Sheet: Immune
NAME	GS<br> follow link to MSigDB	GS DETAILS	SIZE	ES	NES	NOM p-val	FDR q-val	FWER p-val	RANK AT MAX	LEADING EDGE
GSE26495_NAIVE_VS_PD1LOW_CD8_TCELL_UP	GSE26495_NAIVE_VS_PD1LOW_CD8_TCELL_UP	Details ...	95	0.591914	2.2688	0	0	0	1101	tags=37%, list=12%, signal=41%
GSE7852_TREG_VS_TCONV_UP	GSE7852_TREG_VS_TCONV_UP	Details ...	140	0.566068	2.14124	0	0	0	724	tags=26%, list=8%, signal=27%
GSE22886_CD8_TCELL_VS_BCELL_NAIVE_DN	GSE22886_CD8_TCELL_VS_BCELL_NAIVE_DN	Details ...	65	0.586411	2.10867	0	0.00319247	0.01	777	tags=35%, list=8%, signal=38%
GSE4142_NAIVE_VS_MEMORY_BCELL_UP	GSE4142_NAIVE_VS_MEMORY_BCELL_UP	Details ...	73	0.55717	2.03627	0	0.00239435	0.01	872	tags=30%, list=9%, signal=33%
GSE26495_NAIVE_VS_PD1HIGH_CD8_TCELL_UP	GSE26495_NAIVE_VS_PD1HIGH_CD8_TCELL_UP	Details ...	82	0.552842	2.02329	0	0.00191548	0.01	995	tags=43%, list=11%, signal=47%
GSE45739_UNSTIM_VS_ACD3_ACD28_STIM_WT_CD4_TCELL_UP	GSE45739_UNSTIM_VS_ACD3_ACD28_STIM_WT_CD4_TCELL_UP	Details ...	91	0.533224	1.97611	0	0.00470737	0.03	530	tags=25%, list=6%, signal=27%
GSE29949_MICROGLIA_BRAIN_VS_CD8_POS_DC_SPLEEN_UP	GSE29949_MICROGLIA_BRAIN_VS_CD8_POS_DC_SPLEEN_UP	Details ...	152	0.485727	1.97359	0	0.00403489	0.03	1296	tags=32%, list=14%, signal=36%
GSE3982_MAC_VS_NKCELL_UP	GSE3982_MAC_VS_NKCELL_UP	Details ...	120	0.511247	1.965	0	0.00353053	0.03	1133	tags=28%, list=12%, signal=31%
GSE21670_UNTREATED_VS_TGFB_TREATED_CD4_TCELL_DN	GSE21670_UNTREATED_VS_TGFB_TREATED_CD4_TCELL_DN	Details ...	93	0.501432	1.92356	0	0.0041692	0.04	1326	tags=35%, list=14%, signal=41%
GSE3982_MAST_CELL_VS_NKCELL_UP	GSE3982_MAST_CELL_VS_NKCELL_UP	Details ...	125	0.474998	1.91735	0	0.00375228	0.04	1598	tags=32%, list=17%, signal=38%
GSE7460_CTRL_VS_TGFB_TREATED_ACT_TREG_DN	GSE7460_CTRL_VS_TGFB_TREATED_ACT_TREG_DN	Details ...	100	0.517079	1.91666	0	0.00341116	0.04	845	tags=29%, list=9%, signal=32%
GSE3982_DC_VS_NKCELL_UP	GSE3982_DC_VS_NKCELL_UP	Details ...	109	0.504546	1.91457	0	0.0031269	0.04	1556	tags=36%, list=17%, signal=42%
GSE3982_DC_VS_EFF_MEMORY_CD4_TCELL_UP	GSE3982_DC_VS_EFF_MEMORY_CD4_TCELL_UP	Details ...	112	0.492788	1.91202	0	0.00360419	0.05	1556	tags=37%, list=17%, signal=43%
GSE13229_MATURE_VS_INTMATURE_NKCELL_UP	GSE13229_MATURE_VS_INTMATURE_NKCELL_UP	Details ...	66	0.539654	1.90933	0	0.00334675	0.05	863	tags=36%, list=9%, signal=40%
GSE29949_DC_BRAIN_VS_MONOCYTE_BONE_MARROW_UP	GSE29949_DC_BRAIN_VS_MONOCYTE_BONE_MARROW_UP	Details ...	165	0.467183	1.89527	0	0.00374575	0.05	1876	tags=35%, list=20%, signal=43%
GSE24081_CONTROLLER_VS_PROGRESSOR_HIV_SPECIFIC_CD8_TCELL_UP	GSE24081_CONTROLLER_VS_PROGRESSOR_HIV_SPECIFIC_CD8_TCELL_UP	Details ...	106	0.518347	1.89425	0	0.00409904	0.06	1563	tags=37%, list=17%, signal=44%
GSE22886_TCELL_VS_BCELL_NAIVE_DN	GSE22886_TCELL_VS_BCELL_NAIVE_DN	Details ...	63	0.559182	1.88276	0	0.00440964	0.07	969	tags=33%, list=10%, signal=37%
GSE25088_CTRL_VS_IL4_AND_ROSIGLITAZONE_STIM_MACROPHAGE_UP	GSE25088_CTRL_VS_IL4_AND_ROSIGLITAZONE_STIM_MACROPHAGE_UP	Details ...	118	0.496184	1.87162	0	0.00469109	0.08	1357	tags=35%, list=15%, signal=40%
GSE360_DC_VS_MAC_T_GONDII_UP	GSE360_DC_VS_MAC_T_GONDII_UP	Details ...	85	0.513452	1.86803	0	0.00444419	0.08	797	tags=28%, list=9%, signal=31%
GSE29949_MICROGLIA_BRAIN_VS_CD8_NEG_DC_SPLEEN_UP	GSE29949_MICROGLIA_BRAIN_VS_CD8_NEG_DC_SPLEEN_UP	Details ...	103	0.520693	1.8665	0	0.00422198	0.08	1088	tags=29%, list=12%, signal=33%
GSE21670_UNTREATED_VS_IL6_TREATED_STAT3_KO_CD4_TCELL_DN	GSE21670_UNTREATED_VS_IL6_TREATED_STAT3_KO_CD4_TCELL_DN		174	0.455366	1.86149	0	0.00446232	0.09	1402	tags=30%, list=15%, signal=35%
GSE7460_CTRL_VS_TGFB_TREATED_ACT_FOXP3_MUT_TCONV_DN	GSE7460_CTRL_VS_TGFB_TREATED_ACT_FOXP3_MUT_TCONV_DN		102	0.469617	1.84215	0	0.00723959	0.16	687	tags=23%, list=7%, signal=24%
GSE13522_CTRL_VS_T_CRUZI_Y_STRAIN_INF_SKIN_BALBC_MOUSE_UP	GSE13522_CTRL_VS_T_CRUZI_Y_STRAIN_INF_SKIN_BALBC_MOUSE_UP		98	0.494531	1.8395	0	0.00774015	0.18	1675	tags=38%, list=18%, signal=46%
GSE41176_UNSTIM_VS_ANTI_IGM_STIM_TAK1_KO_BCELL_6H_DN	GSE41176_UNSTIM_VS_ANTI_IGM_STIM_TAK1_KO_BCELL_6H_DN		32	0.613553	1.83672	0	0.00781192	0.19	898	tags=38%, list=10%, signal=41%
GSE40685_NAIVE_CD4_TCELL_VS_FOXP3_KO_TREG_PRECURSOR_DN	GSE40685_NAIVE_CD4_TCELL_VS_FOXP3_KO_TREG_PRECURSOR_DN		80	0.49241	1.83377	0	0.00862986	0.22	1607	tags=41%, list=17%, signal=49%
GSE25087_FETAL_VS_ADULT_TREG_UP	GSE25087_FETAL_VS_ADULT_TREG_UP		147	0.454527	1.82815	0	0.00865807	0.23	1525	tags=31%, list=16%, signal=37%
GSE3982_MEMORY_CD4_TCELL_VS_TH2_DN	GSE3982_MEMORY_CD4_TCELL_VS_TH2_DN		167	0.44807	1.82236	0	0.0100733	0.27	2560	tags=46%, list=27%, signal=62%
GSE28726_NAIVE_VS_ACTIVATED_CD4_TCELL_DN	GSE28726_NAIVE_VS_ACTIVATED_CD4_TCELL_DN		173	0.445776	1.81602	0	0.0107217	0.3	2107	tags=37%, list=23%, signal=47%
GSE34156_NOD2_LIGAND_VS_TLR1_TLR2_LIGAND_6H_TREATED_MONOCYTE_DN	GSE34156_NOD2_LIGAND_VS_TLR1_TLR2_LIGAND_6H_TREATED_MONOCYTE_DN		86	0.490458	1.80886	0	0.0106723	0.31	293	tags=19%, list=3%, signal=19%
GSE360_CTRL_VS_T_GONDII_DC_DN	GSE360_CTRL_VS_T_GONDII_DC_DN		109	0.459864	1.80798	0	0.0103165	0.31	762	tags=27%, list=8%, signal=29%
GSE29949_CD8_POS_DC_SPLEEN_VS_MONOCYTE_BONE_MARROW_UP	GSE29949_CD8_POS_DC_SPLEEN_VS_MONOCYTE_BONE_MARROW_UP		104	0.49325	1.8065	0	0.0102887	0.31	1121	tags=28%, list=12%, signal=31%
GSE7219_UNSTIM_VS_LPS_AND_ANTI_CD40_STIM_NIK_NFKB2_KO_DC_DN	GSE7219_UNSTIM_VS_LPS_AND_ANTI_CD40_STIM_NIK_NFKB2_KO_DC_DN		156	0.450973	1.80343	0	0.0105493	0.33	740	tags=26%, list=8%, signal=28%
GSE22443_NAIVE_VS_ACT_AND_IL2_TREATED_CD8_TCELL_DN	GSE22443_NAIVE_VS_ACT_AND_IL2_TREATED_CD8_TCELL_DN		59	0.511589	1.79454	0	0.0119347	0.37	1074	tags=44%, list=12%, signal=49%
GSE22025_TGFB1_VS_TGFB1_AND_PROGESTERONE_TREATED_CD4_TCELL_DN	GSE22025_TGFB1_VS_TGFB1_AND_PROGESTERONE_TREATED_CD4_TCELL_DN		87	0.510443	1.79357	0	0.0115837	0.37	1243	tags=29%, list=13%, signal=33%
GSE3982_EFF_MEMORY_CD4_TCELL_VS_TH2_DN	GSE3982_EFF_MEMORY_CD4_TCELL_VS_TH2_DN		171	0.437787	1.79237	0	0.0115264	0.37	2053	tags=39%, list=22%, signal=49%
GSE2585_CD80_HIGH_VS_LOW_MTEC_UP	GSE2585_CD80_HIGH_VS_LOW_MTEC_UP		36	0.582476	1.78988	0	0.0117208	0.38	283	tags=19%, list=3%, signal=20%
GSE13411_NAIVE_VS_MEMORY_BCELL_UP	GSE13411_NAIVE_VS_MEMORY_BCELL_UP		60	0.503235	1.77834	0	0.0131753	0.42	873	tags=30%, list=9%, signal=33%
GSE16450_CTRL_VS_IFNA_6H_STIM_MATURE_NEURON_CELL_LINE_UP	GSE16450_CTRL_VS_IFNA_6H_STIM_MATURE_NEURON_CELL_LINE_UP		79	0.489623	1.77305	0	0.0135785	0.44	304	tags=20%, list=3%, signal=21%
GSE41867_NAIVE_VS_DAY15_LCMV_CONE13_EFFECTOR_CD8_TCELL_UP	GSE41867_NAIVE_VS_DAY15_LCMV_CONE13_EFFECTOR_CD8_TCELL_UP		38	0.556363	1.77004	0	0.0144359	0.47	411	tags=21%, list=4%, signal=22%
GSE22025_PROGESTERONE_VS_TGFB1_AND_PROGESTERONE_TREATED_CD4_TCELL_UP	GSE22025_PROGESTERONE_VS_TGFB1_AND_PROGESTERONE_TREATED_CD4_TCELL_UP		160	0.438786	1.76463	0	0.0152483	0.49	1695	tags=30%, list=18%, signal=36%
GSE22886_NAIVE_VS_IGM_MEMORY_BCELL_DN	GSE22886_NAIVE_VS_IGM_MEMORY_BCELL_DN		160	0.436996	1.7633	0	0.0153316	0.5	760	tags=24%, list=8%, signal=25%
GSE13738_RESTING_VS_TCR_ACTIVATED_CD4_TCELL_DN	GSE13738_RESTING_VS_TCR_ACTIVATED_CD4_TCELL_DN		166	0.446597	1.76194	0	0.0151899	0.5	1831	tags=34%, list=20%, signal=41%
GSE3994_WT_VS_PAC1_KO_ACTIVATED_MAST_CELL_UP	GSE3994_WT_VS_PAC1_KO_ACTIVATED_MAST_CELL_UP		65	0.499583	1.75929	0	0.0159257	0.54	1014	tags=29%, list=11%, signal=33%
GSE16385_ROSIGLITAZONE_IL4_VS_ROSIGLITAZONE_ALONE_STIM_MACROPHAGE_UP	GSE16385_ROSIGLITAZONE_IL4_VS_ROSIGLITAZONE_ALONE_STIM_MACROPHAGE_UP		73	0.490788	1.75767	0	0.0155638	0.54	677	tags=26%, list=7%, signal=28%
GSE7852_TREG_VS_TCONV_LN_UP	GSE7852_TREG_VS_TCONV_LN_UP		140	0.442072	1.74117	0	0.0183519	0.6	840	tags=23%, list=9%, signal=25%
GSE37301_COMMON_LYMPHOID_PROGENITOR_VS_RAG2_KO_NK_CELL_DN	GSE37301_COMMON_LYMPHOID_PROGENITOR_VS_RAG2_KO_NK_CELL_DN		99	0.467606	1.7401	0	0.0179529	0.6	904	tags=20%, list=10%, signal=22%
GSE7460_CTRL_VS_TGFB_TREATED_ACT_TCONV_DN	GSE7460_CTRL_VS_TGFB_TREATED_ACT_TCONV_DN		129	0.456184	1.73546	0	0.0187734	0.62	977	tags=29%, list=10%, signal=32%
GSE26156_DOUBLE_POSITIVE_VS_CD4_SINGLE_POSITIVE_THYMOCYTE_DN	GSE26156_DOUBLE_POSITIVE_VS_CD4_SINGLE_POSITIVE_THYMOCYTE_DN		187	0.423156	1.7341	0	0.0183823	0.62	1990	tags=33%, list=21%, signal=41%
GSE6269_HEALTHY_VS_STAPH_PNEUMO_INF_PBMC_DN	GSE6269_HEALTHY_VS_STAPH_PNEUMO_INF_PBMC_DN		79	0.465149	1.72969	0	0.0191539	0.65	1316	tags=33%, list=14%, signal=38%
GSE16451_CTRL_VS_WEST_EQUINE_ENC_VIRUS_MATURE_NEURON_CELL_LINE_DN	GSE16451_CTRL_VS_WEST_EQUINE_ENC_VIRUS_MATURE_NEURON_CELL_LINE_DN		137	0.436166	1.72459	0	0.0195294	0.66	694	tags=20%, list=7%, signal=22%
GSE20366_EX_VIVO_VS_HOMEOSTATIC_CONVERSION_NAIVE_CD4_TCELL_DN	GSE20366_EX_VIVO_VS_HOMEOSTATIC_CONVERSION_NAIVE_CD4_TCELL_DN		89	0.465513	1.72341	0.0163934	0.0200691	0.69	1065	tags=27%, list=11%, signal=30%
GSE3982_BCELL_VS_NKCELL_UP	GSE3982_BCELL_VS_NKCELL_UP		118	0.440685	1.7212	0	0.020228	0.69	1663	tags=36%, list=18%, signal=43%
GSE7460_CTRL_VS_FOXP3_OVEREXPR_TCONV_1_DN	GSE7460_CTRL_VS_FOXP3_OVEREXPR_TCONV_1_DN		118	0.436935	1.72078	0	0.0198463	0.69	748	tags=23%, list=8%, signal=25%
GSE3920_UNTREATED_VS_IFNG_TREATED_FIBROBLAST_DN	GSE3920_UNTREATED_VS_IFNG_TREATED_FIBROBLAST_DN		105	0.454351	1.71902	0	0.0194788	0.69	753	tags=25%, list=8%, signal=27%
GSE8921_3H_VS_24H_TLR1_2_STIM_MONOCYTE_DN	GSE8921_3H_VS_24H_TLR1_2_STIM_MONOCYTE_DN		124	0.431583	1.71733	0	0.0199817	0.71	1255	tags=25%, list=13%, signal=29%
GSE41978_ID2_KO_VS_ID2_KO_AND_BIM_KO_KLRG1_LOW_EFFECTOR_CD8_TCELL_DN	GSE41978_ID2_KO_VS_ID2_KO_AND_BIM_KO_KLRG1_LOW_EFFECTOR_CD8_TCELL_DN		171	0.419051	1.71714	0	0.0196249	0.71	2304	tags=44%, list=25%, signal=57%
GSE10325_LUPUS_CD4_TCELL_VS_LUPUS_BCELL_DN	GSE10325_LUPUS_CD4_TCELL_VS_LUPUS_BCELL_DN		85	0.456342	1.71544	0	0.0192806	0.71	1141	tags=29%, list=12%, signal=33%
GSE7460_WT_VS_FOXP3_HET_ACT_WITH_TGFB_TCONV_DN	GSE7460_WT_VS_FOXP3_HET_ACT_WITH_TGFB_TCONV_DN		110	0.444952	1.71512	0	0.0192719	0.71	1981	tags=39%, list=21%, signal=49%
GSE3039_ALPHAALPHA_VS_ALPHABETA_CD8_TCELL_UP	GSE3039_ALPHAALPHA_VS_ALPHABETA_CD8_TCELL_UP		130	0.449134	1.71308	0	0.0203758	0.73	1255	tags=27%, list=13%, signal=31%
GSE21670_STAT3_KO_VS_WT_CD4_TCELL_DN	GSE21670_STAT3_KO_VS_WT_CD4_TCELL_DN		166	0.421785	1.71273	0	0.0201921	0.74	1555	tags=36%, list=17%, signal=42%
GSE7460_CTRL_VS_TGFB_TREATED_ACT_FOXP3_HET_TCONV_DN	GSE7460_CTRL_VS_TGFB_TREATED_ACT_FOXP3_HET_TCONV_DN		132	0.425819	1.71224	0	0.0200138	0.74	1062	tags=27%, list=11%, signal=30%
GSE3720_VD1_VS_VD2_GAMMADELTA_TCELL_DN	GSE3720_VD1_VS_VD2_GAMMADELTA_TCELL_DN		127	0.455523	1.70987	0	0.0202928	0.74	1585	tags=30%, list=17%, signal=36%
GSE29618_MONOCYTE_VS_MDC_DAY7_FLU_VACCINE_DN	GSE29618_MONOCYTE_VS_MDC_DAY7_FLU_VACCINE_DN		146	0.421474	1.70966	0	0.0199707	0.74	1884	tags=39%, list=20%, signal=48%
GSE7460_TCONV_VS_TREG_LN_DN	GSE7460_TCONV_VS_TREG_LN_DN		146	0.435085	1.70667	0	0.0208343	0.76	750	tags=21%, list=8%, signal=23%
GSE22886_CD4_TCELL_VS_BCELL_NAIVE_DN	GSE22886_CD4_TCELL_VS_BCELL_NAIVE_DN		89	0.456829	1.70517	0	0.0208023	0.76	848	tags=22%, list=9%, signal=24%
GSE360_L_DONOVANI_VS_B_MALAYI_LOW_DOSE_DC_UP	GSE360_L_DONOVANI_VS_B_MALAYI_LOW_DOSE_DC_UP		107	0.437234	1.70515	0	0.0204871	0.76	765	tags=29%, list=8%, signal=31%
GSE7219_WT_VS_NIK_NFKB2_KO_DC_UP	GSE7219_WT_VS_NIK_NFKB2_KO_DC_UP		160	0.419764	1.70195	0	0.0221317	0.8	974	tags=28%, list=10%, signal=30%
GSE360_T_GONDII_VS_B_MALAYI_HIGH_DOSE_MAC_UP	GSE360_T_GONDII_VS_B_MALAYI_HIGH_DOSE_MAC_UP		128	0.437454	1.70009	0	0.0229097	0.81	1064	tags=26%, list=11%, signal=29%
GSE46606_IRF4_KO_VS_WT_CD40L_IL2_IL5_3DAY_STIMULATED_BCELL_UP	GSE46606_IRF4_KO_VS_WT_CD40L_IL2_IL5_3DAY_STIMULATED_BCELL_UP		119	0.440757	1.69681	0	0.023258	0.82	1116	tags=30%, list=12%, signal=34%
GSE13522_CTRL_VS_T_CRUZI_Y_STRAIN_INF_SKIN_129_MOUSE_UP	GSE13522_CTRL_VS_T_CRUZI_Y_STRAIN_INF_SKIN_129_MOUSE_UP		29	0.575789	1.69457	0	0.0233285	0.82	701	tags=28%, list=8%, signal=30%
GSE25087_TREG_VS_TCONV_FETUS_UP	GSE25087_TREG_VS_TCONV_FETUS_UP		143	0.416116	1.69431	0	0.023	0.82	1842	tags=39%, list=20%, signal=48%
GSE32901_NAIVE_VS_TH17_NEG_CD4_TCELL_UP	GSE32901_NAIVE_VS_TH17_NEG_CD4_TCELL_UP		118	0.439016	1.69395	0	0.0226805	0.82	1829	tags=34%, list=20%, signal=42%
GSE11961_GERMINAL_CENTER_BCELL_DAY7_VS_MEMORY_BCELL_DAY40_DN	GSE11961_GERMINAL_CENTER_BCELL_DAY7_VS_MEMORY_BCELL_DAY40_DN		67	0.470178	1.68693	0	0.0249476	0.82	1239	tags=30%, list=13%, signal=34%
GSE40666_NAIVE_VS_EFFECTOR_CD8_TCELL_UP	GSE40666_NAIVE_VS_EFFECTOR_CD8_TCELL_UP		125	0.423765	1.68412	0	0.0259974	0.83	1728	tags=33%, list=19%, signal=40%
GSE17974_IL4_AND_ANTI_IL12_VS_UNTREATED_6H_ACT_CD4_TCELL_UP	GSE17974_IL4_AND_ANTI_IL12_VS_UNTREATED_6H_ACT_CD4_TCELL_UP		63	0.471582	1.68384	0	0.0256508	0.83	973	tags=33%, list=10%, signal=37%
GSE7459_UNTREATED_VS_IL6_TREATED_ACT_CD4_TCELL_DN	GSE7459_UNTREATED_VS_IL6_TREATED_ACT_CD4_TCELL_DN		41	0.492397	1.68357	0	0.025562	0.83	777	tags=24%, list=8%, signal=26%
GSE29949_MICROGLIA_VS_DC_BRAIN_UP	GSE29949_MICROGLIA_VS_DC_BRAIN_UP		131	0.443556	1.68354	0	0.02523	0.83	1243	tags=26%, list=13%, signal=30%
GSE36476_CTRL_VS_TSST_ACT_72H_MEMORY_CD4_TCELL_YOUNG_DN	GSE36476_CTRL_VS_TSST_ACT_72H_MEMORY_CD4_TCELL_YOUNG_DN		184	0.426663	1.682	0	0.0249065	0.83	2015	tags=33%, list=22%, signal=41%
GSE21063_CTRL_VS_ANTI_IGM_STIM_BCELL_3H_UP	GSE21063_CTRL_VS_ANTI_IGM_STIM_BCELL_3H_UP		114	0.440887	1.68169	0	0.02471	0.83	805	tags=27%, list=9%, signal=29%
GSE29618_MONOCYTE_VS_MDC_DN	GSE29618_MONOCYTE_VS_MDC_DN		141	0.415721	1.67442	0	0.0274564	0.87	2076	tags=38%, list=22%, signal=49%
GSE3337_4H_VS_16H_IFNG_IN_CD8POS_DC_UP	GSE3337_4H_VS_16H_IFNG_IN_CD8POS_DC_UP		165	0.419317	1.67342	0	0.027584	0.87	2045	tags=33%, list=22%, signal=42%
GSE30971_CTRL_VS_LPS_STIM_MACROPHAGE_WBP7_KO_2H_UP	GSE30971_CTRL_VS_LPS_STIM_MACROPHAGE_WBP7_KO_2H_UP		100	0.443988	1.67285	0	0.027477	0.88	971	tags=27%, list=10%, signal=30%
GSE7568_CTRL_VS_24H_TGFB_TREATED_MACROPHAGES_WITH_IL4_AND_DEXAMETHASONE_DN	GSE7568_CTRL_VS_24H_TGFB_TREATED_MACROPHAGES_WITH_IL4_AND_DEXAMETHASONE_DN		38	0.52414	1.67228	0	0.0278246	0.89	2023	tags=47%, list=22%, signal=60%
GSE36476_CTRL_VS_TSST_ACT_40H_MEMORY_CD4_TCELL_YOUNG_DN	GSE36476_CTRL_VS_TSST_ACT_40H_MEMORY_CD4_TCELL_YOUNG_DN		173	0.403109	1.67228	0	0.0274934	0.89	2063	tags=31%, list=22%, signal=39%
GSE360_T_GONDII_VS_B_MALAYI_HIGH_DOSE_DC_UP	GSE360_T_GONDII_VS_B_MALAYI_HIGH_DOSE_DC_UP		100	0.453593	1.66945	0	0.0286084	0.9	797	tags=24%, list=9%, signal=26%
GSE39820_IL1B_IL6_VS_IL1B_IL6_IL23A_TREATED_CD4_TCELL_DN	GSE39820_IL1B_IL6_VS_IL1B_IL6_IL23A_TREATED_CD4_TCELL_DN		104	0.452353	1.66677	0	0.0291492	0.92	847	tags=24%, list=9%, signal=26%
GSE4142_PLASMA_CELL_VS_MEMORY_BCELL_UP	GSE4142_PLASMA_CELL_VS_MEMORY_BCELL_UP		36	0.529562	1.66511	0	0.0289207	0.92	1710	tags=47%, list=18%, signal=58%
GSE19941_LPS_VS_LPS_AND_IL10_STIM_IL10_KO_NFKBP50_KO_MACROPHAGE_DN	GSE19941_LPS_VS_LPS_AND_IL10_STIM_IL10_KO_NFKBP50_KO_MACROPHAGE_DN		125	0.431454	1.66484	0	0.0286989	0.92	717	tags=21%, list=8%, signal=22%
GSE22935_24H_VS_48H_MBOVIS_BCG_STIM_MYD88_KO_MACROPHAGE_DN	GSE22935_24H_VS_48H_MBOVIS_BCG_STIM_MYD88_KO_MACROPHAGE_DN		68	0.452635	1.66389	0	0.0289066	0.92	1516	tags=26%, list=16%, signal=31%
GSE3982_CENT_MEMORY_CD4_TCELL_VS_NKCELL_UP	GSE3982_CENT_MEMORY_CD4_TCELL_VS_NKCELL_UP		122	0.425066	1.66185	0	0.0296277	0.93	1864	tags=37%, list=20%, signal=46%
GSE2405_0H_VS_9H_A_PHAGOCYTOPHILUM_STIM_NEUTROPHIL_DN	GSE2405_0H_VS_9H_A_PHAGOCYTOPHILUM_STIM_NEUTROPHIL_DN		188	0.419586	1.65923	0	0.0303332	0.94	2510	tags=46%, list=27%, signal=62%
GSE9650_NAIVE_VS_MEMORY_CD8_TCELL_UP	GSE9650_NAIVE_VS_MEMORY_CD8_TCELL_UP		152	0.418367	1.6581	0	0.0302055	0.94	996	tags=22%, list=11%, signal=25%
GSE1460_CD4_THYMOCYTE_VS_NAIVE_CD4_TCELL_ADULT_BLOOD_UP	GSE1460_CD4_THYMOCYTE_VS_NAIVE_CD4_TCELL_ADULT_BLOOD_UP		146	0.425951	1.65786	0	0.0299817	0.94	1065	tags=25%, list=11%, signal=28%
GSE3039_NKT_CELL_VS_B2_BCELL_DN	GSE3039_NKT_CELL_VS_B2_BCELL_DN		113	0.445987	1.65665	0.015873	0.0304623	0.94	866	tags=26%, list=9%, signal=28%
GSE13522_CTRL_VS_T_CRUZI_Y_STRAIN_INF_SKIN_IFNAR_KO_DN	GSE13522_CTRL_VS_T_CRUZI_Y_STRAIN_INF_SKIN_IFNAR_KO_DN		134	0.42396	1.65232	0	0.0316194	0.95	1357	tags=34%, list=15%, signal=39%
GSE19825_NAIVE_VS_DAY3_EFF_CD8_TCELL_UP	GSE19825_NAIVE_VS_DAY3_EFF_CD8_TCELL_UP		26	0.564956	1.65162	0	0.0314863	0.95	496	tags=27%, list=5%, signal=28%
GSE9650_NAIVE_VS_EFF_CD8_TCELL_UP	GSE9650_NAIVE_VS_EFF_CD8_TCELL_UP		161	0.396276	1.6433	0	0.0345438	0.97	763	tags=17%, list=8%, signal=18%
GSE45365_WT_VS_IFNAR_KO_BCELL_DN	GSE45365_WT_VS_IFNAR_KO_BCELL_DN		90	0.450554	1.64325	0	0.0341913	0.97	2314	tags=43%, list=25%, signal=57%
GSE2770_IL12_VS_TGFB_AND_IL12_TREATED_ACT_CD4_TCELL_2H_DN	GSE2770_IL12_VS_TGFB_AND_IL12_TREATED_ACT_CD4_TCELL_2H_DN		91	0.450142	1.64043	0	0.0351689	0.97	1702	tags=27%, list=18%, signal=33%
GSE15330_HSC_VS_GRANULOCYTE_MONOCYTE_PROGENITOR_IKAROS_KO_UP	GSE15330_HSC_VS_GRANULOCYTE_MONOCYTE_PROGENITOR_IKAROS_KO_UP		139	0.408814	1.63938	0	0.0354759	0.98	1525	tags=28%, list=16%, signal=33%
GSE7219_UNSTIM_VS_LPS_AND_ANTI_CD40_STIM_DC_DN	GSE7219_UNSTIM_VS_LPS_AND_ANTI_CD40_STIM_DC_DN		130	0.436838	1.63673	0	0.0367904	0.98	1012	tags=28%, list=11%, signal=31%
GSE22886_NAIVE_VS_IGG_IGA_MEMORY_BCELL_DN	GSE22886_NAIVE_VS_IGG_IGA_MEMORY_BCELL_DN		159	0.433036	1.63525	0	0.037074	0.98	1810	tags=34%, list=19%, signal=41%
GSE7548_NAIVE_VS_DAY28_PCC_IMMUNIZATION_CD4_TCELL_DN	GSE7548_NAIVE_VS_DAY28_PCC_IMMUNIZATION_CD4_TCELL_DN		83	0.444461	1.63289	0	0.0377181	0.98	1065	tags=17%, list=11%, signal=19%
GSE22886_DAY1_VS_DAY7_MONOCYTE_IN_CULTURE_DN	GSE22886_DAY1_VS_DAY7_MONOCYTE_IN_CULTURE_DN		173	0.392284	1.6327	0	0.0374457	0.98	1719	tags=31%, list=18%, signal=37%
GSE30971_CTRL_VS_LPS_STIM_MACROPHAGE_WBP7_HET_2H_UP	GSE30971_CTRL_VS_LPS_STIM_MACROPHAGE_WBP7_HET_2H_UP		105	0.429666	1.632	0	0.0373555	0.98	716	tags=22%, list=8%, signal=23%
GSE22432_MULTIPOTENT_VS_COMMON_DC_PROGENITOR_UNTREATED_UP	GSE22432_MULTIPOTENT_VS_COMMON_DC_PROGENITOR_UNTREATED_UP		182	0.398577	1.6287	0	0.038864	0.98	2061	tags=31%, list=22%, signal=39%
GSE32533_WT_VS_MIR17_OVEREXPRESS_ACT_CD4_TCELL_DN	GSE32533_WT_VS_MIR17_OVEREXPRESS_ACT_CD4_TCELL_DN		57	0.475216	1.62668	0	0.0392912	0.98	1505	tags=35%, list=16%, signal=42%
GSE25123_CTRL_VS_IL4_STIM_MACROPHAGE_DN	GSE25123_CTRL_VS_IL4_STIM_MACROPHAGE_DN		148	0.4073	1.6264	0	0.0390142	0.98	2032	tags=34%, list=22%, signal=43%
GSE17974_CTRL_VS_ACT_IL4_AND_ANTI_IL12_72H_CD4_TCELL_DN	GSE17974_CTRL_VS_ACT_IL4_AND_ANTI_IL12_72H_CD4_TCELL_DN		167	0.404326	1.62614	0	0.0388294	0.98	2369	tags=38%, list=25%, signal=50%
GSE45365_NK_CELL_VS_CD8_TCELL_MCMV_INFECTION_DN	GSE45365_NK_CELL_VS_CD8_TCELL_MCMV_INFECTION_DN		134	0.415459	1.62534	0	0.0389016	0.98	854	tags=22%, list=9%, signal=23%
GSE36078_UNTREATED_VS_AD5_INF_MOUSE_LUNG_DC_UP	GSE36078_UNTREATED_VS_AD5_INF_MOUSE_LUNG_DC_UP		57	0.479255	1.61949	0	0.0416803	0.98	1742	tags=40%, list=19%, signal=49%
KAECH_NAIVE_VS_MEMORY_CD8_TCELL_UP	KAECH_NAIVE_VS_MEMORY_CD8_TCELL_UP		157	0.3976	1.61858	0	0.0422306	0.98	837	tags=19%, list=9%, signal=21%
GSE37301_MULTIPOTENT_PROGENITOR_VS_PRO_BCELL_DN	GSE37301_MULTIPOTENT_PROGENITOR_VS_PRO_BCELL_DN		127	0.414995	1.61778	0	0.0421876	0.98	1676	tags=32%, list=18%, signal=39%
GSE17721_CPG_VS_GARDIQUIMOD_1H_BMDC_UP	GSE17721_CPG_VS_GARDIQUIMOD_1H_BMDC_UP		118	0.412527	1.61373	0	0.0444463	0.98	1085	tags=19%, list=12%, signal=22%
GSE7460_TREG_VS_TCONV_ACT_WITH_TGFB_UP	GSE7460_TREG_VS_TCONV_ACT_WITH_TGFB_UP		87	0.427548	1.60934	0	0.0468364	0.98	1364	tags=31%, list=15%, signal=36%
GSE17580_TREG_VS_TEFF_UP	GSE17580_TREG_VS_TEFF_UP		127	0.42205	1.60615	0.0172414	0.0484503	0.98	1407	tags=28%, list=15%, signal=33%
GSE36095_WT_VS_HDAC9_KO_TREG_UP	GSE36095_WT_VS_HDAC9_KO_TREG_UP		131	0.42245	1.60558	0	0.0480362	0.98	1621	tags=34%, list=17%, signal=40%
GSE3203_WT_VS_IFNAR1_KO_INFLUENZA_INFECTED_LN_BCELL_DN	GSE3203_WT_VS_IFNAR1_KO_INFLUENZA_INFECTED_LN_BCELL_DN		78	0.454405	1.60543	0	0.0477882	0.98	1889	tags=38%, list=20%, signal=48%
GSE3982_NKCELL_VS_TH2_DN	GSE3982_NKCELL_VS_TH2_DN		177	0.386758	1.6045	0	0.0476217	0.98	2560	tags=37%, list=27%, signal=50%
GSE27670_CTRL_VS_LMP1_TRANSDUCED_GC_BCELL_DN	GSE27670_CTRL_VS_LMP1_TRANSDUCED_GC_BCELL_DN		101	0.439427	1.60336	0	0.0483174	0.98	1041	tags=28%, list=11%, signal=31%
GSE16266_CTRL_VS_LPS_STIM_MEF_UP	GSE16266_CTRL_VS_LPS_STIM_MEF_UP		146	0.422686	1.6024	0	0.0487716	0.99	1648	tags=32%, list=18%, signal=39%
GSE3982_CTRL_VS_IGE_STIM_MAST_CELL_DN	GSE3982_CTRL_VS_IGE_STIM_MAST_CELL_DN		152	0.400302	1.60206	0	0.0486023	0.99	1235	tags=24%, list=13%, signal=28%
GSE36078_UNTREATED_VS_AD5_INF_IL1R_KO_MOUSE_LUNG_DC_UP	GSE36078_UNTREATED_VS_AD5_INF_IL1R_KO_MOUSE_LUNG_DC_UP		124	0.407424	1.60175	0	0.0482072	0.99	1568	tags=27%, list=17%, signal=32%
GSE13738_RESTING_VS_BYSTANDER_ACTIVATED_CD4_TCELL_DN	GSE13738_RESTING_VS_BYSTANDER_ACTIVATED_CD4_TCELL_DN		181	0.380107	1.60068	0	0.048649	0.99	1842	tags=30%, list=20%, signal=37%
GSE1460_INTRATHYMIC_T_PROGENITOR_VS_CD4_THYMOCYTE_UP	GSE1460_INTRATHYMIC_T_PROGENITOR_VS_CD4_THYMOCYTE_UP		135	0.402768	1.60016	0	0.048485	0.99	1426	tags=28%, list=15%, signal=33%
GSE2770_TGFB_AND_IL4_VS_IL12_TREATED_ACT_CD4_TCELL_2H_DN	GSE2770_TGFB_AND_IL4_VS_IL12_TREATED_ACT_CD4_TCELL_2H_DN		130	0.398525	1.60005	0	0.0481002	0.99	1777	tags=33%, list=19%, signal=40%
GSE13485_CTRL_VS_DAY21_YF17D_VACCINE_PBMC_DN	GSE13485_CTRL_VS_DAY21_YF17D_VACCINE_PBMC_DN		30	0.526845	1.59729	0	0.0492742	0.99	3643	tags=77%, list=39%, signal=126%
GSE24634_NAIVE_CD4_TCELL_VS_DAY7_IL4_CONV_TREG_DN	GSE24634_NAIVE_CD4_TCELL_VS_DAY7_IL4_CONV_TREG_DN		186	0.391909	1.59701	0	0.0494765	1	1925	tags=32%, list=21%, signal=39%
GSE29949_CD8_NEG_DC_SPLEEN_VS_MONOCYTE_BONE_MARROW_UP	GSE29949_CD8_NEG_DC_SPLEEN_VS_MONOCYTE_BONE_MARROW_UP		153	0.397262	1.5968	0	0.049239	1	1002	tags=20%, list=11%, signal=22%
GSE3920_IFNA_VS_IFNG_TREATED_FIBROBLAST_DN	GSE3920_IFNA_VS_IFNG_TREATED_FIBROBLAST_DN		98	0.414489	1.59496	0.0149254	0.0496555	1	848	tags=22%, list=9%, signal=24%
GSE17721_LPS_VS_CPG_2H_BMDC_DN	GSE17721_LPS_VS_CPG_2H_BMDC_DN		112	0.407984	1.59384	0	0.050062	1	1418	tags=29%, list=15%, signal=34%
GSE6269_FLU_VS_E_COLI_INF_PBMC_DN	GSE6269_FLU_VS_E_COLI_INF_PBMC_DN		57	0.457802	1.59316	0	0.0498245	1	2491	tags=56%, list=27%, signal=76%
GSE13485_CTRL_VS_DAY7_YF17D_VACCINE_PBMC_UP	GSE13485_CTRL_VS_DAY7_YF17D_VACCINE_PBMC_UP		95	0.420779	1.59236	0	0.0501549	1	2524	tags=46%, list=27%, signal=63%
GSE2585_CD80_HIGH_VS_LOW_AIRE_KO_MTEC_UP	GSE2585_CD80_HIGH_VS_LOW_AIRE_KO_MTEC_UP		73	0.437379	1.59208	0	0.0499208	1	1579	tags=37%, list=17%, signal=44%
GSE20727_H2O2_VS_ROS_INHIBITOR_TREATED_DC_UP	GSE20727_H2O2_VS_ROS_INHIBITOR_TREATED_DC_UP		151	0.391704	1.59186	0	0.0497602	1	1044	tags=23%, list=11%, signal=25%
GSE36476_YOUNG_VS_OLD_DONOR_MEMORY_CD4_TCELL_DN	GSE36476_YOUNG_VS_OLD_DONOR_MEMORY_CD4_TCELL_DN		35	0.504184	1.59133	0.0338983	0.0498088	1	766	tags=23%, list=8%, signal=25%
GSE24634_IL4_VS_CTRL_TREATED_NAIVE_CD4_TCELL_DAY5_UP	GSE24634_IL4_VS_CTRL_TREATED_NAIVE_CD4_TCELL_DAY5_UP		98	0.431373	1.59064	0.0185185	0.0499243	1	914	tags=27%, list=10%, signal=29%
GSE9960_HEALTHY_VS_GRAM_NEG_SEPSIS_PBMC_DN	GSE9960_HEALTHY_VS_GRAM_NEG_SEPSIS_PBMC_DN		143	0.416776	1.58697	0.0192308	0.0520772	1	620	tags=20%, list=7%, signal=21%
GSE29164_UNTREATED_VS_CD8_TCELL_AND_IL12_TREATED_MELANOMA_DAY3_UP	GSE29164_UNTREATED_VS_CD8_TCELL_AND_IL12_TREATED_MELANOMA_DAY3_UP		114	0.41794	1.58191	0	0.0551415	1	845	tags=18%, list=9%, signal=20%
GSE14769_UNSTIM_VS_20MIN_LPS_BMDM_UP	GSE14769_UNSTIM_VS_20MIN_LPS_BMDM_UP		36	0.523029	1.57972	0	0.0560248	1	1958	tags=42%, list=21%, signal=53%
GSE4984_UNTREATED_VS_GALECTIN1_TREATED_DC_DN	GSE4984_UNTREATED_VS_GALECTIN1_TREATED_DC_DN		106	0.423848	1.5767	0.0163934	0.0576225	1	2120	tags=36%, list=23%, signal=46%
GSE10325_CD4_TCELL_VS_MYELOID_DN	GSE10325_CD4_TCELL_VS_MYELOID_DN		95	0.423337	1.57647	0	0.057415	1	1121	tags=33%, list=12%, signal=37%
GSE13522_CTRL_VS_T_CRUZI_G_STRAIN_INF_SKIN_UP	GSE13522_CTRL_VS_T_CRUZI_G_STRAIN_INF_SKIN_UP		130	0.405576	1.57626	0	0.0570786	1	1482	tags=26%, list=16%, signal=31%
KAECH_NAIVE_VS_DAY8_EFF_CD8_TCELL_UP	KAECH_NAIVE_VS_DAY8_EFF_CD8_TCELL_UP		151	0.401858	1.5756	0	0.0574614	1	1415	tags=26%, list=15%, signal=30%
GSE10325_BCELL_VS_LUPUS_BCELL_UP	GSE10325_BCELL_VS_LUPUS_BCELL_UP		75	0.431914	1.57552	0.0163934	0.0570651	1	1960	tags=39%, list=21%, signal=49%
GSE17974_1H_VS_72H_UNTREATED_IN_VITRO_CD4_TCELL_DN	GSE17974_1H_VS_72H_UNTREATED_IN_VITRO_CD4_TCELL_DN		177	0.383799	1.57508	0	0.0570596	1	2496	tags=36%, list=27%, signal=48%
GSE2770_TGFB_AND_IL4_VS_TGFB_AND_IL12_TREATED_ACT_CD4_TCELL_6H_UP	GSE2770_TGFB_AND_IL4_VS_TGFB_AND_IL12_TREATED_ACT_CD4_TCELL_6H_UP		93	0.428334	1.57498	0	0.0568631	1	1739	tags=30%, list=19%, signal=37%
GSE40274_FOXP3_VS_FOXP3_AND_EOS_TRANSDUCED_ACTIVATED_CD4_TCELL_DN	GSE40274_FOXP3_VS_FOXP3_AND_EOS_TRANSDUCED_ACTIVATED_CD4_TCELL_DN		144	0.397361	1.57382	0	0.057428	1	3008	tags=48%, list=32%, signal=70%
GSE3982_MAST_CELL_VS_EFF_MEMORY_CD4_TCELL_UP	GSE3982_MAST_CELL_VS_EFF_MEMORY_CD4_TCELL_UP		125	0.404252	1.57362	0	0.057357	1	2143	tags=35%, list=23%, signal=45%
GSE36476_CTRL_VS_TSST_ACT_16H_MEMORY_CD4_TCELL_YOUNG_DN	GSE36476_CTRL_VS_TSST_ACT_16H_MEMORY_CD4_TCELL_YOUNG_DN		158	0.399275	1.57289	0	0.0573516	1	905	tags=20%, list=10%, signal=22%
GSE25846_IL10_POS_VS_NEG_CD8_TCELL_DAY7_POST_CORONAVIRUS_BRAIN_UP	GSE25846_IL10_POS_VS_NEG_CD8_TCELL_DAY7_POST_CORONAVIRUS_BRAIN_UP		85	0.441882	1.57157	0.0163934	0.0580307	1	1447	tags=28%, list=16%, signal=33%
GSE360_T_GONDII_VS_M_TUBERCULOSIS_MAC_UP	GSE360_T_GONDII_VS_M_TUBERCULOSIS_MAC_UP		135	0.398527	1.57034	0.0178571	0.0585123	1	1908	tags=33%, list=20%, signal=41%
GSE25087_FETAL_VS_ADULT_TCONV_UP	GSE25087_FETAL_VS_ADULT_TCONV_UP		160	0.403543	1.57008	0.016129	0.0583749	1	1297	tags=26%, list=14%, signal=29%
GSE21927_EL4_VS_MCA203_TUMOR_MONOCYTES_UP	GSE21927_EL4_VS_MCA203_TUMOR_MONOCYTES_UP		66	0.451474	1.56733	0	0.0600093	1	785	tags=18%, list=8%, signal=20%
GSE25088_CTRL_VS_IL4_STIM_STAT6_KO_MACROPHAGE_DN	GSE25088_CTRL_VS_IL4_STIM_STAT6_KO_MACROPHAGE_DN		100	0.403708	1.5661	0	0.0607126	1	1011	tags=25%, list=11%, signal=28%
GSE6092_CTRL_VS_BORRELIA_BIRGDOFERI_INF_ENDOTHELIAL_CELL_DN	GSE6092_CTRL_VS_BORRELIA_BIRGDOFERI_INF_ENDOTHELIAL_CELL_DN		85	0.422127	1.56289	0	0.0636329	1	1148	tags=22%, list=12%, signal=25%
GSE13522_WT_VS_IFNAR_KO_SKIN_DN	GSE13522_WT_VS_IFNAR_KO_SKIN_DN		129	0.399893	1.56201	0.0153846	0.063766	1	1607	tags=33%, list=17%, signal=39%
GSE17974_IL4_AND_ANTI_IL12_VS_UNTREATED_6H_ACT_CD4_TCELL_DN	GSE17974_IL4_AND_ANTI_IL12_VS_UNTREATED_6H_ACT_CD4_TCELL_DN		118	0.402776	1.55999	0	0.0651446	1	777	tags=24%, list=8%, signal=26%
GSE6259_BCELL_VS_CD8_TCELL_UP	GSE6259_BCELL_VS_CD8_TCELL_UP		114	0.400742	1.55977	0	0.0648513	1	992	tags=28%, list=11%, signal=31%
GSE18893_TCONV_VS_TREG_24H_TNF_STIM_UP	GSE18893_TCONV_VS_TREG_24H_TNF_STIM_UP		192	0.381017	1.55927	0	0.0646809	1	2600	tags=44%, list=28%, signal=59%
GSE40274_FOXP3_VS_FOXP3_AND_PBX1_TRANSDUCED_ACTIVATED_CD4_TCELL_DN	GSE40274_FOXP3_VS_FOXP3_AND_PBX1_TRANSDUCED_ACTIVATED_CD4_TCELL_DN		119	0.407837	1.55782	0.015873	0.0656206	1	826	tags=27%, list=9%, signal=29%
GSE13522_WT_VS_IFNAR_KO_SKING_T_CRUZI_Y_STRAIN_INF_UP	GSE13522_WT_VS_IFNAR_KO_SKING_T_CRUZI_Y_STRAIN_INF_UP		128	0.404988	1.55637	0	0.0662562	1	957	tags=28%, list=10%, signal=31%
GSE1740_UNSTIM_VS_IFNA_STIMULATED_MCSF_IFNG_DERIVED_MACROPHAGE_DN	GSE1740_UNSTIM_VS_IFNA_STIMULATED_MCSF_IFNG_DERIVED_MACROPHAGE_DN		147	0.387041	1.55626	0	0.0659072	1	1535	tags=25%, list=16%, signal=30%
GSE13522_WT_VS_IFNAR_KO_SKIN_UP	GSE13522_WT_VS_IFNAR_KO_SKIN_UP		130	0.381153	1.55508	0	0.0664765	1	721	tags=18%, list=8%, signal=20%
GSE7831_CPG_VS_INFLUENZA_STIM_PDC_1H_DN	GSE7831_CPG_VS_INFLUENZA_STIM_PDC_1H_DN		103	0.427969	1.55415	0.0151515	0.0670976	1	392	tags=18%, list=4%, signal=19%
GSE360_CTRL_VS_L_MAJOR_MAC_DN	GSE360_CTRL_VS_L_MAJOR_MAC_DN		119	0.398006	1.55395	0	0.0668075	1	1425	tags=24%, list=15%, signal=27%
GSE27291_6H_VS_7D_STIM_GAMMADELTA_TCELL_DN	GSE27291_6H_VS_7D_STIM_GAMMADELTA_TCELL_DN		98	0.404863	1.55375	0.0149254	0.0665766	1	587	tags=18%, list=6%, signal=19%
GSE13306_RA_VS_UNTREATED_MEM_CD4_TCELL_DN	GSE13306_RA_VS_UNTREATED_MEM_CD4_TCELL_DN		124	0.41617	1.55317	0	0.0666261	1	1085	tags=28%, list=12%, signal=32%
GSE13738_TCR_VS_BYSTANDER_ACTIVATED_CD4_TCELL_UP	GSE13738_TCR_VS_BYSTANDER_ACTIVATED_CD4_TCELL_UP		144	0.397151	1.55309	0	0.0663437	1	661	tags=19%, list=7%, signal=20%
GSE26351_UNSTIM_VS_WNT_PATHWAY_STIM_HEMATOPOIETIC_PROGENITORS_UP	GSE26351_UNSTIM_VS_WNT_PATHWAY_STIM_HEMATOPOIETIC_PROGENITORS_UP		155	0.385822	1.55294	0.0350877	0.0659534	1	1162	tags=19%, list=12%, signal=21%
GSE16450_CTRL_VS_IFNA_12H_STIM_IMMATURE_NEURON_CELL_LINE_DN	GSE16450_CTRL_VS_IFNA_12H_STIM_IMMATURE_NEURON_CELL_LINE_DN		90	0.420146	1.55265	0.0151515	0.0656227	1	1074	tags=26%, list=12%, signal=29%
GSE6269_E_COLI_VS_STAPH_AUREUS_INF_PBMC_UP	GSE6269_E_COLI_VS_STAPH_AUREUS_INF_PBMC_UP		96	0.427428	1.55157	0	0.065729	1	1557	tags=35%, list=17%, signal=42%
GSE14308_TH17_VS_NATURAL_TREG_UP	GSE14308_TH17_VS_NATURAL_TREG_UP		137	0.392858	1.54948	0.015625	0.0675721	1	1957	tags=32%, list=21%, signal=40%
GSE35435_RESTING_VS_IL4_TREATED_MACROPHAGE_DN	GSE35435_RESTING_VS_IL4_TREATED_MACROPHAGE_DN		102	0.403475	1.54862	0	0.0675608	1	1212	tags=24%, list=13%, signal=27%
GSE19923_E2A_KO_VS_E2A_AND_HEB_KO_DP_THYMOCYTE_UP	GSE19923_E2A_KO_VS_E2A_AND_HEB_KO_DP_THYMOCYTE_UP		148	0.389646	1.54751	0	0.0686785	1	2049	tags=31%, list=22%, signal=39%
GSE17580_TREG_VS_TEFF_S_MANSONI_INF_UP	GSE17580_TREG_VS_TEFF_S_MANSONI_INF_UP		137	0.385888	1.54686	0	0.0690334	1	431	tags=16%, list=5%, signal=17%
GSE7460_TREG_VS_TCONV_ACT_UP	GSE7460_TREG_VS_TCONV_ACT_UP		138	0.387248	1.54476	0	0.0708762	1	859	tags=22%, list=9%, signal=24%
GSE24574_BCL6_LOW_TFH_VS_NAIVE_CD4_TCELL_DN	GSE24574_BCL6_LOW_TFH_VS_NAIVE_CD4_TCELL_DN		96	0.413285	1.54456	0.0172414	0.0705827	1	626	tags=17%, list=7%, signal=18%
GSE22589_HIV_VS_HIV_AND_SIV_INFECTED_DC_UP	GSE22589_HIV_VS_HIV_AND_SIV_INFECTED_DC_UP		116	0.408559	1.54205	0	0.0726568	1	1564	tags=24%, list=17%, signal=29%
GSE1740_UNSTIM_VS_IFNA_STIMULATED_MCSF_DERIVED_MACROPHAGE_UP	GSE1740_UNSTIM_VS_IFNA_STIMULATED_MCSF_DERIVED_MACROPHAGE_UP		68	0.439161	1.54054	0	0.0737642	1	1535	tags=31%, list=16%, signal=37%
GSE28726_NAIVE_CD4_TCELL_VS_NAIVE_VA24NEG_NKTCELL_UP	GSE28726_NAIVE_CD4_TCELL_VS_NAIVE_VA24NEG_NKTCELL_UP		174	0.382739	1.53684	0	0.0766741	1	2002	tags=34%, list=22%, signal=42%
GSE22886_DC_VS_MONOCYTE_UP	GSE22886_DC_VS_MONOCYTE_UP		128	0.398286	1.53541	0	0.0774871	1	1391	tags=28%, list=15%, signal=33%
GSE37605_FOXP3_FUSION_GFP_VS_IRES_GFP_TREG_C57BL6_UP	GSE37605_FOXP3_FUSION_GFP_VS_IRES_GFP_TREG_C57BL6_UP		81	0.422086	1.53522	0	0.0771149	1	483	tags=23%, list=5%, signal=25%
GSE37319_WT_VS_RC3H1_KO_CD44LOW_CD8_TCELL_DN	GSE37319_WT_VS_RC3H1_KO_CD44LOW_CD8_TCELL_DN		59	0.448539	1.53515	0	0.0767976	1	1401	tags=39%, list=15%, signal=46%
GSE45365_WT_VS_IFNAR_KO_BCELL_MCMV_INFECTION_DN	GSE45365_WT_VS_IFNAR_KO_BCELL_MCMV_INFECTION_DN		98	0.403267	1.5345	0	0.0769928	1	1878	tags=34%, list=20%, signal=42%
GSE15930_NAIVE_VS_24H_IN_VITRO_STIM_CD8_TCELL_DN	GSE15930_NAIVE_VS_24H_IN_VITRO_STIM_CD8_TCELL_DN		182	0.380929	1.53241	0	0.0785419	1	2980	tags=49%, list=32%, signal=71%
GSE4748_LPS_VS_LPS_AND_CYANOBACTERIUM_LPSLIKE_STIM_DC_3H_DN	GSE4748_LPS_VS_LPS_AND_CYANOBACTERIUM_LPSLIKE_STIM_DC_3H_DN		59	0.453116	1.53203	0.0163934	0.0786251	1	799	tags=17%, list=9%, signal=18%
GSE17974_0H_VS_72H_IN_VITRO_ACT_CD4_TCELL_DN	GSE17974_0H_VS_72H_IN_VITRO_ACT_CD4_TCELL_DN		174	0.381586	1.53145	0	0.0786549	1	2396	tags=35%, list=26%, signal=46%
GSE37605_FOXP3_FUSION_GFP_VS_IRES_GFP_TREG_NOD_UP	GSE37605_FOXP3_FUSION_GFP_VS_IRES_GFP_TREG_NOD_UP		158	0.380169	1.53135	0	0.0783882	1	1532	tags=28%, list=16%, signal=33%
GSE22886_TH1_VS_TH2_48H_ACT_UP	GSE22886_TH1_VS_TH2_48H_ACT_UP		56	0.442977	1.53131	0.0483871	0.0780251	1	879	tags=27%, list=9%, signal=29%
GSE11961_FOLLICULAR_BCELL_VS_MARGINAL_ZONE_BCELL_DN	GSE11961_FOLLICULAR_BCELL_VS_MARGINAL_ZONE_BCELL_DN		84	0.414259	1.53036	0	0.0786498	1	1242	tags=32%, list=13%, signal=37%
GSE17721_0.5H_VS_12H_PAM3CSK4_BMDC_UP	GSE17721_0.5H_VS_12H_PAM3CSK4_BMDC_UP		137	0.3815	1.5301	0	0.078534	1	1465	tags=26%, list=16%, signal=31%
GSE5589_WT_VS_IL6_KO_LPS_AND_IL10_STIM_MACROPHAGE_180MIN_UP	GSE5589_WT_VS_IL6_KO_LPS_AND_IL10_STIM_MACROPHAGE_180MIN_UP		32	0.487048	1.52935	0	0.0787086	1	1526	tags=31%, list=16%, signal=37%
GSE24634_IL4_VS_CTRL_TREATED_NAIVE_CD4_TCELL_DAY10_UP	GSE24634_IL4_VS_CTRL_TREATED_NAIVE_CD4_TCELL_DAY10_UP		125	0.394619	1.52745	0	0.0806227	1	1445	tags=29%, list=16%, signal=34%
GSE32034_UNTREATED_VS_ROSIGLIZATONE_TREATED_LY6C_LOW_MONOCYTE_UP	GSE32034_UNTREATED_VS_ROSIGLIZATONE_TREATED_LY6C_LOW_MONOCYTE_UP		65	0.428944	1.52735	0.0377359	0.0803553	1	679	tags=18%, list=7%, signal=20%
GSE22886_NAIVE_CD4_TCELL_VS_48H_ACT_TH1_DN	GSE22886_NAIVE_CD4_TCELL_VS_48H_ACT_TH1_DN		190	0.378484	1.52648	0	0.0804733	1	2836	tags=43%, list=30%, signal=60%
GSE22886_DAY0_VS_DAY1_MONOCYTE_IN_CULTURE_DN	GSE22886_DAY0_VS_DAY1_MONOCYTE_IN_CULTURE_DN		138	0.400027	1.52584	0	0.0806366	1	875	tags=22%, list=9%, signal=24%
GSE37301_HEMATOPOIETIC_STEM_CELL_VS_COMMON_LYMPHOID_PROGENITOR_DN	GSE37301_HEMATOPOIETIC_STEM_CELL_VS_COMMON_LYMPHOID_PROGENITOR_DN		120	0.391943	1.52204	0.0169492	0.0843537	1	1832	tags=28%, list=20%, signal=35%
GSE45365_WT_VS_IFNAR_KO_CD11B_DC_UP	GSE45365_WT_VS_IFNAR_KO_CD11B_DC_UP		127	0.396959	1.52105	0.0178571	0.0848725	1	1050	tags=24%, list=11%, signal=27%
GSE17721_PAM3CSK4_VS_CPG_0.5H_BMDC_DN	GSE17721_PAM3CSK4_VS_CPG_0.5H_BMDC_DN		121	0.386223	1.52018	0	0.0850571	1	1809	tags=31%, list=19%, signal=37%
GSE39820_CTRL_VS_IL1B_IL6_IL23A_CD4_TCELL_DN	GSE39820_CTRL_VS_IL1B_IL6_IL23A_CD4_TCELL_DN		137	0.38662	1.51882	0	0.085616	1	863	tags=23%, list=9%, signal=25%
GSE19198_CTRL_VS_IL21_TREATED_TCELL_1H_DN	GSE19198_CTRL_VS_IL21_TREATED_TCELL_1H_DN		124	0.389041	1.51625	0	0.0881621	1	1235	tags=27%, list=13%, signal=31%
GSE17974_0H_VS_6H_IN_VITRO_ACT_CD4_TCELL_DN	GSE17974_0H_VS_6H_IN_VITRO_ACT_CD4_TCELL_DN		168	0.380002	1.51576	0	0.088239	1	1834	tags=32%, list=20%, signal=39%
GSE40274_CTRL_VS_FOXP3_AND_XBP1_TRANSDUCED_ACTIVATED_CD4_TCELL_UP	GSE40274_CTRL_VS_FOXP3_AND_XBP1_TRANSDUCED_ACTIVATED_CD4_TCELL_UP		124	0.38619	1.51466	0.031746	0.0891371	1	2060	tags=35%, list=22%, signal=44%
GSE32986_UNSTIM_VS_GMCSF_AND_CURDLAN_LOWDOSE_STIM_DC_UP	GSE32986_UNSTIM_VS_GMCSF_AND_CURDLAN_LOWDOSE_STIM_DC_UP		171	0.377137	1.51287	0	0.0905751	1	2054	tags=30%, list=22%, signal=38%
GSE22025_UNTREATED_VS_PROGESTERONE_TREATED_CD4_TCELL_DN	GSE22025_UNTREATED_VS_PROGESTERONE_TREATED_CD4_TCELL_DN		146	0.374236	1.51253	0	0.0905013	1	1525	tags=27%, list=16%, signal=31%
GSE22886_NAIVE_BCELL_VS_MONOCYTE_UP	GSE22886_NAIVE_BCELL_VS_MONOCYTE_UP		78	0.41456	1.51204	0.0192308	0.0906533	1	739	tags=23%, list=8%, signal=25%
GSE15930_NAIVE_VS_24H_IN_VITRO_STIM_IL12_CD8_TCELL_DN	GSE15930_NAIVE_VS_24H_IN_VITRO_STIM_IL12_CD8_TCELL_DN		180	0.372631	1.51161	0	0.0905763	1	2399	tags=39%, list=26%, signal=52%
GSE13485_DAY3_VS_DAY7_YF17D_VACCINE_PBMC_UP	GSE13485_DAY3_VS_DAY7_YF17D_VACCINE_PBMC_UP		98	0.385014	1.51154	0	0.0901877	1	1564	tags=28%, list=17%, signal=33%
GSE34156_UNTREATED_VS_24H_NOD2_LIGAND_TREATED_MONOCYTE_DN	GSE34156_UNTREATED_VS_24H_NOD2_LIGAND_TREATED_MONOCYTE_DN		99	0.408912	1.51138	0	0.0898473	1	975	tags=20%, list=10%, signal=22%
GSE17186_MEMORY_VS_CD21HIGH_TRANSITIONAL_BCELL_UP	GSE17186_MEMORY_VS_CD21HIGH_TRANSITIONAL_BCELL_UP		103	0.412445	1.51122	0.0169492	0.0895994	1	801	tags=20%, list=9%, signal=22%
GSE24634_NAIVE_CD4_TCELL_VS_DAY3_IL4_CONV_TREG_DN	GSE24634_NAIVE_CD4_TCELL_VS_DAY3_IL4_CONV_TREG_DN		174	0.370641	1.51087	0.0178571	0.0894885	1	1934	tags=27%, list=21%, signal=33%
GSE35543_IN_VIVO_NTREG_VS_CONVERTED_EX_ITREG_DN	GSE35543_IN_VIVO_NTREG_VS_CONVERTED_EX_ITREG_DN		35	0.512525	1.50965	0.015625	0.0900789	1	826	tags=23%, list=9%, signal=25%
GSE11961_MEMORY_BCELL_DAY7_VS_PLASMA_CELL_DAY7_UP	GSE11961_MEMORY_BCELL_DAY7_VS_PLASMA_CELL_DAY7_UP		115	0.387031	1.50825	0	0.0908848	1	1258	tags=23%, list=14%, signal=26%
GSE40277_GATA1_AND_SATB1_TRANSDUCED_VS_CTRL_CD4_TCELL_DN	GSE40277_GATA1_AND_SATB1_TRANSDUCED_VS_CTRL_CD4_TCELL_DN		118	0.39476	1.50738	0.0169492	0.0911154	1	1277	tags=29%, list=14%, signal=33%
GSE5589_IL6_KO_VS_IL10_KO_LPS_AND_IL10_STIM_MACROPHAGE_45MIN_UP	GSE5589_IL6_KO_VS_IL10_KO_LPS_AND_IL10_STIM_MACROPHAGE_45MIN_UP		106	0.388149	1.50595	0.0163934	0.0922573	1	882	tags=23%, list=9%, signal=25%
GSE21360_TERTIARY_VS_QUATERNARY_MEMORY_CD8_TCELL_UP	GSE21360_TERTIARY_VS_QUATERNARY_MEMORY_CD8_TCELL_UP		95	0.379267	1.50577	0.0178571	0.0920054	1	918	tags=25%, list=10%, signal=28%
GSE21670_STAT3_KO_VS_WT_CD4_TCELL_IL6_TREATED_DN	GSE21670_STAT3_KO_VS_WT_CD4_TCELL_IL6_TREATED_DN		80	0.401499	1.50569	0.02	0.0916692	1	1074	tags=28%, list=12%, signal=31%
GSE5503_LIVER_DC_VS_MLN_DC_ACTIVATED_ALLOGENIC_TCELL_UP	GSE5503_LIVER_DC_VS_MLN_DC_ACTIVATED_ALLOGENIC_TCELL_UP		89	0.412461	1.50516	0.0327869	0.0917237	1	1078	tags=25%, list=12%, signal=28%
GSE25123_WT_VS_PPARG_KO_MACROPHAGE_ROSIGLITAZONE_STIM_DN	GSE25123_WT_VS_PPARG_KO_MACROPHAGE_ROSIGLITAZONE_STIM_DN		81	0.407751	1.50451	0.0212766	0.0919909	1	1375	tags=33%, list=15%, signal=39%
GSE3039_CD4_TCELL_VS_B1_BCELL_UP	GSE3039_CD4_TCELL_VS_B1_BCELL_UP		116	0.404381	1.50424	0	0.091829	1	1616	tags=26%, list=17%, signal=31%
GSE15330_MEGAKARYOCYTE_ERYTHROID_VS_GRANULOCYTE_MONOCYTE_PROGENITOR_IKAROS_KO_DN	GSE15330_MEGAKARYOCYTE_ERYTHROID_VS_GRANULOCYTE_MONOCYTE_PROGENITOR_IKAROS_KO_DN		143	0.384618	1.50383	0.0181818	0.0920084	1	1459	tags=26%, list=16%, signal=30%
GSE34156_TLR1_TLR2_LIGAND_VS_NOD2_AND_TLR1_TLR2_LIGAND_24H_TREATED_MONOCYTE_UP	GSE34156_TLR1_TLR2_LIGAND_VS_NOD2_AND_TLR1_TLR2_LIGAND_24H_TREATED_MONOCYTE_UP		87	0.413916	1.50301	0	0.0924833	1	285	tags=14%, list=3%, signal=14%
GSE24292_WT_VS_PPARG_KO_MACROPHAGE_UP	GSE24292_WT_VS_PPARG_KO_MACROPHAGE_UP		144	0.369976	1.50248	0.0192308	0.0925317	1	1777	tags=28%, list=19%, signal=34%
GSE12366_NAIVE_VS_MEMORY_BCELL_DN	GSE12366_NAIVE_VS_MEMORY_BCELL_DN		134	0.376089	1.50108	0.0147059	0.0934144	1	1136	tags=29%, list=12%, signal=33%
GSE13522_WT_VS_IFNG_KO_SKING_T_CRUZI_Y_STRAIN_INF_UP	GSE13522_WT_VS_IFNG_KO_SKING_T_CRUZI_Y_STRAIN_INF_UP		26	0.529328	1.50053	0.0175439	0.0934964	1	1240	tags=38%, list=13%, signal=44%
GSE11057_PBMC_VS_MEM_CD4_TCELL_UP	GSE11057_PBMC_VS_MEM_CD4_TCELL_UP		35	0.485708	1.49846	0	0.0957314	1	1011	tags=40%, list=11%, signal=45%
GSE10240_CTRL_VS_IL17_AND_IL22_STIM_PRIMARY_BRONCHIAL_EPITHELIAL_CELLS_DN	GSE10240_CTRL_VS_IL17_AND_IL22_STIM_PRIMARY_BRONCHIAL_EPITHELIAL_CELLS_DN		120	0.397212	1.49834	0	0.0954774	1	2053	tags=33%, list=22%, signal=42%
GSE27670_CTRL_VS_BLIMP1_TRANSDUCED_GC_BCELL_UP	GSE27670_CTRL_VS_BLIMP1_TRANSDUCED_GC_BCELL_UP		71	0.413749	1.49788	0.0178571	0.0956341	1	1382	tags=34%, list=15%, signal=39%
GSE13229_IMM_VS_MATURE_NKCELL_UP	GSE13229_IMM_VS_MATURE_NKCELL_UP		106	0.399799	1.49645	0	0.0965224	1	1583	tags=25%, list=17%, signal=30%
GSE40441_NRP1_POS_INDUCED_TREG_VS_NRP1_NEG_NATURAL_TREG_UP	GSE40441_NRP1_POS_INDUCED_TREG_VS_NRP1_NEG_NATURAL_TREG_UP		110	0.391221	1.49608	0	0.0964695	1	749	tags=21%, list=8%, signal=22%
GSE23505_UNTREATED_VS_4DAY_IL6_IL1_TREATED_CD4_TCELL_DN	GSE23505_UNTREATED_VS_4DAY_IL6_IL1_TREATED_CD4_TCELL_DN		96	0.410433	1.49484	0	0.0975117	1	2175	tags=43%, list=23%, signal=55%
GSE36476_CTRL_VS_TSST_ACT_16H_MEMORY_CD4_TCELL_OLD_DN	GSE36476_CTRL_VS_TSST_ACT_16H_MEMORY_CD4_TCELL_OLD_DN		160	0.369534	1.49386	0	0.0981008	1	2389	tags=34%, list=26%, signal=45%
GSE25088_WT_VS_STAT6_KO_MACROPHAGE_DN	GSE25088_WT_VS_STAT6_KO_MACROPHAGE_DN		127	0.371731	1.49348	0	0.0980032	1	2057	tags=31%, list=22%, signal=39%
GSE360_DC_VS_MAC_B_MALAYI_HIGH_DOSE_UP	GSE360_DC_VS_MAC_B_MALAYI_HIGH_DOSE_UP		142	0.378089	1.49311	0.0138889	0.0978263	1	1635	tags=27%, list=18%, signal=32%
GSE40068_CXCR5POS_BCL6POS_TFH_VS_CXCR5NEG_BCL6NEG_CD4_TCELL_DN	GSE40068_CXCR5POS_BCL6POS_TFH_VS_CXCR5NEG_BCL6NEG_CD4_TCELL_DN		116	0.386096	1.49292	0	0.0976103	1	1482	tags=30%, list=16%, signal=35%
GSE46606_IRF4_KO_VS_WT_CD40L_IL2_IL5_1DAY_STIMULATED_BCELL_UP	GSE46606_IRF4_KO_VS_WT_CD40L_IL2_IL5_1DAY_STIMULATED_BCELL_UP		120	0.368266	1.4927	0.0178571	0.0973948	1	1163	tags=29%, list=12%, signal=33%
GSE37605_TREG_VS_TCONV_C57BL6_FOXP3_IRES_GFP_UP	GSE37605_TREG_VS_TCONV_C57BL6_FOXP3_IRES_GFP_UP		24	0.542834	1.49186	0.0655738	0.097581	1	133	tags=17%, list=1%, signal=17%
GSE10325_CD4_TCELL_VS_BCELL_DN	GSE10325_CD4_TCELL_VS_BCELL_DN		91	0.416936	1.49179	0.0169492	0.0971727	1	898	tags=27%, list=10%, signal=30%
GSE46606_IRF4MID_VS_WT_CD40L_IL2_IL5_DAY1_STIMULATED_BCELL_DN	GSE46606_IRF4MID_VS_WT_CD40L_IL2_IL5_DAY1_STIMULATED_BCELL_DN		123	0.383674	1.4911	0.0169492	0.0974703	1	746	tags=20%, list=8%, signal=22%
GSE21670_UNTREATED_VS_TGFB_TREATED_STAT3_KO_CD4_TCELL_DN	GSE21670_UNTREATED_VS_TGFB_TREATED_STAT3_KO_CD4_TCELL_DN		168	0.367092	1.49085	0	0.0973386	1	854	tags=20%, list=9%, signal=21%
GSE22886_DAY0_VS_DAY7_MONOCYTE_IN_CULTURE_DN	GSE22886_DAY0_VS_DAY7_MONOCYTE_IN_CULTURE_DN		163	0.361938	1.49076	0	0.0970519	1	1035	tags=20%, list=11%, signal=22%
GSE5589_WT_VS_IL6_KO_LPS_AND_IL6_STIM_MACROPHAGE_45MIN_DN	GSE5589_WT_VS_IL6_KO_LPS_AND_IL6_STIM_MACROPHAGE_45MIN_DN		103	0.397744	1.49051	0.0166667	0.0969241	1	1739	tags=29%, list=19%, signal=35%
GSE9988_LOW_LPS_VS_CTRL_TREATED_MONOCYTE_UP	GSE9988_LOW_LPS_VS_CTRL_TREATED_MONOCYTE_UP		118	0.382132	1.49019	0	0.0969504	1	786	tags=22%, list=8%, signal=24%
GSE31622_WT_VS_KLF3_KO_BCELL_UP	GSE31622_WT_VS_KLF3_KO_BCELL_UP		92	0.411388	1.48875	0	0.0977024	1	1816	tags=30%, list=20%, signal=37%
GSE15324_NAIVE_VS_ACTIVATED_CD8_TCELL_DN	GSE15324_NAIVE_VS_ACTIVATED_CD8_TCELL_DN		125	0.382264	1.48788	0	0.0981813	1	1441	tags=28%, list=15%, signal=33%
GSE34205_HEALTHY_VS_FLU_INF_INFANT_PBMC_UP	GSE34205_HEALTHY_VS_FLU_INF_INFANT_PBMC_UP		146	0.369291	1.4876	0.0169492	0.0982003	1	2591	tags=42%, list=28%, signal=57%
GSE5589_WT_VS_IL10_KO_LPS_AND_IL10_STIM_MACROPHAGE_45MIN_DN	GSE5589_WT_VS_IL10_KO_LPS_AND_IL10_STIM_MACROPHAGE_45MIN_DN		143	0.369493	1.48751	0	0.0979941	1	1400	tags=23%, list=15%, signal=27%
GSE16266_LPS_VS_HEATSHOCK_AND_LPS_STIM_MEF_UP	GSE16266_LPS_VS_HEATSHOCK_AND_LPS_STIM_MEF_UP		88	0.408638	1.48716	0.0217391	0.0979769	1	1415	tags=33%, list=15%, signal=38%
GSE40274_CTRL_VS_FOXP3_AND_HELIOS_TRANSDUCED_ACTIVATED_CD4_TCELL_DN	GSE40274_CTRL_VS_FOXP3_AND_HELIOS_TRANSDUCED_ACTIVATED_CD4_TCELL_DN		164	0.373429	1.48642	0	0.0984126	1	1719	tags=23%, list=18%, signal=27%
GSE29164_DAY3_VS_DAY7_CD8_TCELL_AND_IL12_TREATED_MELANOMA_DN	GSE29164_DAY3_VS_DAY7_CD8_TCELL_AND_IL12_TREATED_MELANOMA_DN		81	0.405092	1.48626	0	0.0981715	1	979	tags=26%, list=11%, signal=29%
GSE5455_EX_VIVO_VS_POST_24H_INCUBATION_MONOCYTES_FROM_TUMOR_BEARING_MOUSE_UP	GSE5455_EX_VIVO_VS_POST_24H_INCUBATION_MONOCYTES_FROM_TUMOR_BEARING_MOUSE_UP		144	0.384676	1.48549	0.0196078	0.0986001	1	1851	tags=33%, list=20%, signal=40%
GSE29949_CD8_NEG_DC_SPLEEN_VS_CD8_POS_DC_SPLEEN_UP	GSE29949_CD8_NEG_DC_SPLEEN_VS_CD8_POS_DC_SPLEEN_UP		70	0.411372	1.48542	0.0327869	0.0982476	1	1485	tags=31%, list=16%, signal=37%
GSE3982_MAC_VS_EFF_MEMORY_CD4_TCELL_UP	GSE3982_MAC_VS_EFF_MEMORY_CD4_TCELL_UP		129	0.380588	1.48468	0.0169492	0.09871	1	1249	tags=22%, list=13%, signal=26%
GSE40666_NAIVE_VS_EFFECTOR_CD8_TCELL_WITH_IFNA_STIM_90MIN_DN	GSE40666_NAIVE_VS_EFFECTOR_CD8_TCELL_WITH_IFNA_STIM_90MIN_DN		147	0.377497	1.48463	0.0144928	0.0983961	1	1098	tags=20%, list=12%, signal=23%
GSE22886_NAIVE_TCELL_VS_NKCELL_UP	GSE22886_NAIVE_TCELL_VS_NKCELL_UP		160	0.379004	1.48337	0	0.0992575	1	1556	tags=31%, list=17%, signal=36%
GSE24574_BCL6_HIGH_VS_LOW_TFH_CD4_TCELL_DN	GSE24574_BCL6_HIGH_VS_LOW_TFH_CD4_TCELL_DN		181	0.368754	1.48277	0	0.099346	1	2107	tags=31%, list=23%, signal=40%
GSE13306_TREG_VS_TCONV_LAMINA_PROPRIA_UP	GSE13306_TREG_VS_TCONV_LAMINA_PROPRIA_UP		110	0.384421	1.48216	0	0.0995805	1	1443	tags=31%, list=15%, signal=36%
GSE2770_TGFB_AND_IL4_ACT_VS_ACT_CD4_TCELL_2H_UP	GSE2770_TGFB_AND_IL4_ACT_VS_ACT_CD4_TCELL_2H_UP		147	0.377653	1.47912	0.0192308	0.103111	1	2197	tags=35%, list=24%, signal=46%
GSE9650_EFFECTOR_VS_EXHAUSTED_CD8_TCELL_DN	GSE9650_EFFECTOR_VS_EXHAUSTED_CD8_TCELL_DN		98	0.371023	1.47819	0.0384615	0.104014	1	805	tags=22%, list=9%, signal=24%
GSE34205_HEALTHY_VS_RSV_INF_INFANT_PBMC_DN	GSE34205_HEALTHY_VS_RSV_INF_INFANT_PBMC_DN		106	0.381377	1.47775	0.015873	0.104082	1	2210	tags=36%, list=24%, signal=46%
GSE2770_IL12_AND_TGFB_ACT_VS_ACT_CD4_TCELL_6H_UP	GSE2770_IL12_AND_TGFB_ACT_VS_ACT_CD4_TCELL_6H_UP		119	0.378368	1.4775	0.0185185	0.103935	1	1721	tags=31%, list=18%, signal=38%
GSE24574_BCL6_HIGH_TFH_VS_TCONV_CD4_TCELL_DN	GSE24574_BCL6_HIGH_TFH_VS_TCONV_CD4_TCELL_DN		86	0.420162	1.47741	0.0166667	0.103682	1	848	tags=26%, list=9%, signal=28%
GSE22025_UNTREATED_VS_TGFB1_TREATED_CD4_TCELL_UP	GSE22025_UNTREATED_VS_TGFB1_TREATED_CD4_TCELL_UP		122	0.377556	1.47677	0	0.103929	1	2234	tags=39%, list=24%, signal=50%
GSE25088_CTRL_VS_IL4_STIM_MACROPHAGE_UP	GSE25088_CTRL_VS_IL4_STIM_MACROPHAGE_UP		106	0.398445	1.47659	0	0.103609	1	904	tags=22%, list=10%, signal=24%
KAECH_NAIVE_VS_DAY15_EFF_CD8_TCELL_UP	KAECH_NAIVE_VS_DAY15_EFF_CD8_TCELL_UP		157	0.385522	1.47441	0	0.106602	1	996	tags=20%, list=11%, signal=22%
GSE27786_BCELL_VS_MONO_MAC_DN	GSE27786_BCELL_VS_MONO_MAC_DN		113	0.379514	1.47375	0	0.107117	1	1394	tags=25%, list=15%, signal=29%
GSE23505_UNTREATED_VS_4DAY_IL6_IL1_TGFB_TREATED_CD4_TCELL_DN	GSE23505_UNTREATED_VS_4DAY_IL6_IL1_TGFB_TREATED_CD4_TCELL_DN		158	0.35451	1.47357	0	0.106997	1	1749	tags=27%, list=19%, signal=33%
GSE3039_ALPHAALPHA_CD8_TCELL_VS_B2_BCELL_DN	GSE3039_ALPHAALPHA_CD8_TCELL_VS_B2_BCELL_DN		122	0.375935	1.47278	0.0166667	0.107574	1	1348	tags=25%, list=14%, signal=28%
GSE14699_NAIVE_VS_ACT_CD8_TCELL_UP	GSE14699_NAIVE_VS_ACT_CD8_TCELL_UP		116	0.392527	1.47246	0.03125	0.107627	1	1639	tags=30%, list=18%, signal=36%
GSE8621_UNSTIM_VS_LPS_PRIMED_AND_LPS_STIM_MACROPHAGE_UP	GSE8621_UNSTIM_VS_LPS_PRIMED_AND_LPS_STIM_MACROPHAGE_UP		116	0.382786	1.47105	0.015625	0.108614	1	1007	tags=25%, list=11%, signal=28%
GSE1432_1H_VS_24H_IFNG_MICROGLIA_UP	GSE1432_1H_VS_24H_IFNG_MICROGLIA_UP		116	0.388506	1.4709	0.0307692	0.108388	1	1193	tags=25%, list=13%, signal=28%
GSE17974_IL4_AND_ANTI_IL12_VS_UNTREATED_4H_ACT_CD4_TCELL_DN	GSE17974_IL4_AND_ANTI_IL12_VS_UNTREATED_4H_ACT_CD4_TCELL_DN		42	0.447886	1.47057	0.0392157	0.108471	1	740	tags=29%, list=8%, signal=31%
GSE21360_NAIVE_VS_SECONDARY_MEMORY_CD8_TCELL_UP	GSE21360_NAIVE_VS_SECONDARY_MEMORY_CD8_TCELL_UP		98	0.400437	1.47046	0	0.108213	1	701	tags=20%, list=8%, signal=22%
GSE360_L_DONOVANI_VS_B_MALAYI_HIGH_DOSE_MAC_UP	GSE360_L_DONOVANI_VS_B_MALAYI_HIGH_DOSE_MAC_UP		115	0.360897	1.47039	0.04	0.107888	1	1817	tags=27%, list=20%, signal=33%
GSE26928_NAIVE_VS_CENT_MEMORY_CD4_TCELL_DN	GSE26928_NAIVE_VS_CENT_MEMORY_CD4_TCELL_DN		128	0.379179	1.46962	0	0.108585	1	1549	tags=30%, list=17%, signal=35%
GSE37605_C57BL6_VS_NOD_FOXP3_IRES_GFP_TCONV_DN	GSE37605_C57BL6_VS_NOD_FOXP3_IRES_GFP_TCONV_DN		110	0.384193	1.46955	0.0333333	0.108227	1	1127	tags=21%, list=12%, signal=24%
GSE11057_NAIVE_CD4_VS_PBMC_CD4_TCELL_UP	GSE11057_NAIVE_CD4_VS_PBMC_CD4_TCELL_UP		149	0.363602	1.46852	0.0169492	0.109186	1	2178	tags=33%, list=23%, signal=42%
GSE22611_UNSTIM_VS_6H_MDP_STIM_NOD2_TRANSDUCED_HEK293T_CELL_UP	GSE22611_UNSTIM_VS_6H_MDP_STIM_NOD2_TRANSDUCED_HEK293T_CELL_UP		104	0.393927	1.46777	0	0.109671	1	425	tags=12%, list=5%, signal=12%
GSE13522_CTRL_VS_T_CRUZI_Y_STRAIN_INF_SKIN_129_MOUSE_DN	GSE13522_CTRL_VS_T_CRUZI_Y_STRAIN_INF_SKIN_129_MOUSE_DN		91	0.386837	1.46727	0.05	0.109885	1	856	tags=24%, list=9%, signal=26%
GSE15330_MEGAKARYOCYTE_ERYTHROID_VS_GRANULOCYTE_MONOCYTE_PROGENITOR_DN	GSE15330_MEGAKARYOCYTE_ERYTHROID_VS_GRANULOCYTE_MONOCYTE_PROGENITOR_DN		140	0.377146	1.46713	0	0.10966	1	1534	tags=28%, list=16%, signal=33%
GSE40274_CTRL_VS_FOXP3_AND_SATB1_TRANSDUCED_ACTIVATED_CD4_TCELL_DN	GSE40274_CTRL_VS_FOXP3_AND_SATB1_TRANSDUCED_ACTIVATED_CD4_TCELL_DN		54	0.45853	1.46695	0.0327869	0.109439	1	1748	tags=31%, list=19%, signal=39%
GSE3039_ALPHABETA_CD8_TCELL_VS_B1_BCELL_DN	GSE3039_ALPHABETA_CD8_TCELL_VS_B1_BCELL_DN		146	0.360119	1.46668	0.016129	0.109485	1	1855	tags=31%, list=20%, signal=38%
GSE360_L_MAJOR_VS_B_MALAYI_HIGH_DOSE_DC_UP	GSE360_L_MAJOR_VS_B_MALAYI_HIGH_DOSE_DC_UP		124	0.384283	1.46552	0	0.110984	1	925	tags=22%, list=10%, signal=24%
GSE19888_ADENOSINE_A3R_INH_VS_INH_PRETREAT_AND_ACT_WITH_TCELL_MEMBRANES_MAST_CELL_DN	GSE19888_ADENOSINE_A3R_INH_VS_INH_PRETREAT_AND_ACT_WITH_TCELL_MEMBRANES_MAST_CELL_DN		54	0.444214	1.46475	0.0178571	0.111746	1	2066	tags=37%, list=22%, signal=47%
GSE22589_SIV_VS_HIV_AND_SIV_INFECTED_DC_DN	GSE22589_SIV_VS_HIV_AND_SIV_INFECTED_DC_DN		96	0.399457	1.46349	0	0.1129	1	1472	tags=27%, list=16%, signal=32%
GSE29618_PRE_VS_DAY7_POST_LAIV_FLU_VACCINE_BCELL_UP	GSE29618_PRE_VS_DAY7_POST_LAIV_FLU_VACCINE_BCELL_UP		151	0.37743	1.46268	0	0.113291	1	1795	tags=29%, list=19%, signal=36%
GSE39556_UNTREATED_VS_3H_POLYIC_INJ_MOUSE_NK_CELL_DN	GSE39556_UNTREATED_VS_3H_POLYIC_INJ_MOUSE_NK_CELL_DN		135	0.384712	1.4624	0	0.113224	1	1250	tags=23%, list=13%, signal=26%
GSE6259_BCELL_VS_CD4_TCELL_DN	GSE6259_BCELL_VS_CD4_TCELL_DN		130	0.383906	1.4622	0.0204082	0.113026	1	999	tags=18%, list=11%, signal=20%
GSE14769_20MIN_VS_360MIN_LPS_BMDM_UP	GSE14769_20MIN_VS_360MIN_LPS_BMDM_UP		161	0.354119	1.46203	0	0.112797	1	1338	tags=23%, list=14%, signal=26%
GSE26343_UNSTIM_VS_LPS_STIM_MACROPHAGE_UP	GSE26343_UNSTIM_VS_LPS_STIM_MACROPHAGE_UP		139	0.357612	1.46086	0.015625	0.113859	1	1525	tags=27%, list=16%, signal=32%
GSE33424_CD161_HIGH_VS_INT_CD8_TCELL_DN	GSE33424_CD161_HIGH_VS_INT_CD8_TCELL_DN		145	0.380348	1.45946	0	0.114951	1	1884	tags=36%, list=20%, signal=44%
GSE24634_TEFF_VS_TCONV_DAY3_IN_CULTURE_UP	GSE24634_TEFF_VS_TCONV_DAY3_IN_CULTURE_UP		171	0.354895	1.45939	0.0140845	0.114654	1	1979	tags=30%, list=21%, signal=37%
GSE13173_UNTREATED_VS_IL12_TREATED_ACT_CD8_TCELL_UP	GSE13173_UNTREATED_VS_IL12_TREATED_ACT_CD8_TCELL_UP		19	0.541098	1.45825	0.0188679	0.115668	1	1502	tags=32%, list=16%, signal=38%
GSE42021_CD24INT_VS_CD24LOW_TREG_THYMUS_UP	GSE42021_CD24INT_VS_CD24LOW_TREG_THYMUS_UP		105	0.382337	1.45798	0.0153846	0.11569	1	1825	tags=27%, list=20%, signal=33%
GSE17974_1.5H_VS_72H_IL4_AND_ANTI_IL12_ACT_CD4_TCELL_DN	GSE17974_1.5H_VS_72H_IL4_AND_ANTI_IL12_ACT_CD4_TCELL_DN		164	0.358461	1.45572	0.0153846	0.118025	1	1877	tags=31%, list=20%, signal=38%
GSE37301_PRO_BCELL_VS_RAG2_KO_NK_CELL_DN	GSE37301_PRO_BCELL_VS_RAG2_KO_NK_CELL_DN		133	0.380628	1.45443	0.0175439	0.11911	1	842	tags=23%, list=9%, signal=24%
GSE31082_DN_VS_DP_THYMOCYTE_UP	GSE31082_DN_VS_DP_THYMOCYTE_UP		176	0.356358	1.45438	0	0.118741	1	1865	tags=29%, list=20%, signal=36%
GSE15930_NAIVE_VS_72H_IN_VITRO_STIM_CD8_TCELL_DN	GSE15930_NAIVE_VS_72H_IN_VITRO_STIM_CD8_TCELL_DN		177	0.35056	1.45432	0.0166667	0.118502	1	2872	tags=44%, list=31%, signal=63%
GSE32533_WT_VS_MIR17_OVEREXPRESS_ACT_CD4_TCELL_UP	GSE32533_WT_VS_MIR17_OVEREXPRESS_ACT_CD4_TCELL_UP		152	0.356595	1.45427	0.016129	0.118169	1	1687	tags=26%, list=18%, signal=31%
GSE40274_FOXP3_VS_FOXP3_AND_IRF4_TRANSDUCED_ACTIVATED_CD4_TCELL_UP	GSE40274_FOXP3_VS_FOXP3_AND_IRF4_TRANSDUCED_ACTIVATED_CD4_TCELL_UP		143	0.371624	1.45425	0	0.117776	1	1571	tags=29%, list=17%, signal=35%
GSE17721_PAM3CSK4_VS_CPG_12H_BMDC_UP	GSE17721_PAM3CSK4_VS_CPG_12H_BMDC_UP		163	0.355439	1.45419	0	0.117418	1	1523	tags=26%, list=16%, signal=31%
GSE19512_NAUTRAL_VS_INDUCED_TREG_DN	GSE19512_NAUTRAL_VS_INDUCED_TREG_DN		112	0.379837	1.45206	0.0166667	0.119911	1	1571	tags=28%, list=17%, signal=33%
GSE27241_WT_VS_RORGT_KO_TH17_POLARIZED_CD4_TCELL_TREATED_WITH_DIGOXIN_DN	GSE27241_WT_VS_RORGT_KO_TH17_POLARIZED_CD4_TCELL_TREATED_WITH_DIGOXIN_DN		109	0.388203	1.45168	0.016129	0.119857	1	1306	tags=29%, list=14%, signal=34%
GSE27786_NKCELL_VS_MONO_MAC_DN	GSE27786_NKCELL_VS_MONO_MAC_DN		110	0.390504	1.45073	0.016129	0.120822	1	1322	tags=26%, list=14%, signal=30%
GSE32986_GMCSF_AND_CURDLAN_LOWDOSE_VS_GMCSF_AND_CURDLAN_HIGHDOSE_STIM_DC_DN	GSE32986_GMCSF_AND_CURDLAN_LOWDOSE_VS_GMCSF_AND_CURDLAN_HIGHDOSE_STIM_DC_DN		76	0.403399	1.45049	0.0535714	0.120918	1	1465	tags=37%, list=16%, signal=43%
GSE23321_CD8_STEM_CELL_MEMORY_VS_CENTRAL_MEMORY_CD8_TCELL_UP	GSE23321_CD8_STEM_CELL_MEMORY_VS_CENTRAL_MEMORY_CD8_TCELL_UP		61	0.431488	1.44993	0.0169492	0.121257	1	930	tags=26%, list=10%, signal=29%
GSE11961_MARGINAL_ZONE_BCELL_VS_GERMINAL_CENTER_BCELL_DAY40_DN	GSE11961_MARGINAL_ZONE_BCELL_VS_GERMINAL_CENTER_BCELL_DAY40_DN		105	0.394417	1.44976	0.0175439	0.121016	1	1034	tags=25%, list=11%, signal=28%
GSE2585_CTEC_VS_MTEC_THYMUS_UP	GSE2585_CTEC_VS_MTEC_THYMUS_UP		118	0.378503	1.44972	0.0175439	0.120655	1	716	tags=16%, list=8%, signal=17%
GSE5503_PLN_DC_VS_SPLEEN_DC_ACTIVATED_ALLOGENIC_TCELL_UP	GSE5503_PLN_DC_VS_SPLEEN_DC_ACTIVATED_ALLOGENIC_TCELL_UP		123	0.371497	1.44962	0.0149254	0.120296	1	1137	tags=24%, list=12%, signal=27%
GSE2770_IL12_VS_TGFB_AND_IL12_TREATED_ACT_CD4_TCELL_48H_DN	GSE2770_IL12_VS_TGFB_AND_IL12_TREATED_ACT_CD4_TCELL_48H_DN		126	0.367915	1.44931	0	0.12027	1	1525	tags=25%, list=16%, signal=30%
GSE40273_XBP1_KO_VS_WT_TREG_DN	GSE40273_XBP1_KO_VS_WT_TREG_DN		127	0.377253	1.44915	0.0363636	0.120156	1	1486	tags=28%, list=16%, signal=33%
GSE36078_UNTREATED_VS_AD5_T425A_HEXON_INF_MOUSE_LUNG_DC_UP	GSE36078_UNTREATED_VS_AD5_T425A_HEXON_INF_MOUSE_LUNG_DC_UP		131	0.367031	1.44856	0.015625	0.120699	1	1739	tags=29%, list=19%, signal=35%
GSE4590_SMALL_VS_LARGE_PRE_BCELL_DN	GSE4590_SMALL_VS_LARGE_PRE_BCELL_DN		90	0.389165	1.44682	0.0149254	0.12291	1	861	tags=24%, list=9%, signal=27%
GSE360_T_GONDII_VS_B_MALAYI_LOW_DOSE_DC_UP	GSE360_T_GONDII_VS_B_MALAYI_LOW_DOSE_DC_UP		113	0.380466	1.44634	0.0163934	0.123027	1	746	tags=21%, list=8%, signal=23%
GSE25088_WT_VS_STAT6_KO_MACROPHAGE_IL4_STIM_DN	GSE25088_WT_VS_STAT6_KO_MACROPHAGE_IL4_STIM_DN		131	0.379185	1.44605	0.0185185	0.123054	1	3309	tags=57%, list=36%, signal=88%
GSE20715_0H_VS_24H_OZONE_TLR4_KO_LUNG_DN	GSE20715_0H_VS_24H_OZONE_TLR4_KO_LUNG_DN		111	0.368275	1.44598	0.0172414	0.122843	1	1328	tags=21%, list=14%, signal=24%
GSE21670_STAT3_KO_VS_WT_CD4_TCELL_UP	GSE21670_STAT3_KO_VS_WT_CD4_TCELL_UP		103	0.374576	1.4456	0.0188679	0.123224	1	831	tags=19%, list=9%, signal=21%
GSE17974_IL4_AND_ANTI_IL12_VS_UNTREATED_72H_ACT_CD4_TCELL_DN	GSE17974_IL4_AND_ANTI_IL12_VS_UNTREATED_72H_ACT_CD4_TCELL_DN		145	0.370374	1.44497	0.015625	0.123513	1	853	tags=23%, list=9%, signal=25%
GSE12003_4D_VS_8D_CULTURE_BM_PROGENITOR_DN	GSE12003_4D_VS_8D_CULTURE_BM_PROGENITOR_DN		82	0.391697	1.44494	0.0545455	0.123215	1	720	tags=12%, list=8%, signal=13%
GSE7831_1H_VS_4H_INFLUENZA_STIM_PDC_UP	GSE7831_1H_VS_4H_INFLUENZA_STIM_PDC_UP		122	0.376333	1.44292	0.0307692	0.12534	1	882	tags=20%, list=9%, signal=22%
GSE8835_HEALTHY_VS_CLL_CD8_TCELL_DN	GSE8835_HEALTHY_VS_CLL_CD8_TCELL_DN		92	0.384552	1.44002	0.0508475	0.12929	1	963	tags=21%, list=10%, signal=23%
GSE37416_CTRL_VS_6H_F_TULARENSIS_LVS_NEUTROPHIL_DN	GSE37416_CTRL_VS_6H_F_TULARENSIS_LVS_NEUTROPHIL_DN		150	0.362196	1.43924	0.016129	0.129908	1	1298	tags=23%, list=14%, signal=27%
GSE40666_STAT1_KO_VS_STAT4_KO_CD8_TCELL_DN	GSE40666_STAT1_KO_VS_STAT4_KO_CD8_TCELL_DN		45	0.429129	1.43887	0.0322581	0.130115	1	1227	tags=29%, list=13%, signal=33%
GSE19888_ADENOSINE_A3R_INH_VS_ACT_WITH_INHIBITOR_PRETREATMENT_IN_MAST_CELL_DN	GSE19888_ADENOSINE_A3R_INH_VS_ACT_WITH_INHIBITOR_PRETREATMENT_IN_MAST_CELL_DN		76	0.387292	1.43842	0	0.130205	1	1724	tags=33%, list=19%, signal=40%
GSE18281_SUBCAPSULAR_CORTICAL_REGION_VS_WHOLE_CORTEX_THYMUS_UP	GSE18281_SUBCAPSULAR_CORTICAL_REGION_VS_WHOLE_CORTEX_THYMUS_UP		117	0.375667	1.43796	0	0.130208	1	1151	tags=24%, list=12%, signal=27%
GSE22886_NAIVE_TCELL_VS_NEUTROPHIL_DN	GSE22886_NAIVE_TCELL_VS_NEUTROPHIL_DN		58	0.410299	1.43783	0.03125	0.129984	1	946	tags=24%, list=10%, signal=27%
GSE36392_TYPE_2_MYELOID_VS_MAC_IL25_TREATED_LUNG_UP	GSE36392_TYPE_2_MYELOID_VS_MAC_IL25_TREATED_LUNG_UP		50	0.436767	1.43776	0.0727273	0.129788	1	1037	tags=28%, list=11%, signal=31%
GSE19888_CTRL_VS_A3R_ACT_TREATED_MAST_CELL_PRETREATED_WITH_A3R_INH_DN	GSE19888_CTRL_VS_A3R_ACT_TREATED_MAST_CELL_PRETREATED_WITH_A3R_INH_DN		131	0.357159	1.43765	0.0163934	0.129621	1	1392	tags=26%, list=15%, signal=30%
GSE17974_2.5H_VS_72H_IL4_AND_ANTI_IL12_ACT_CD4_TCELL_DN	GSE17974_2.5H_VS_72H_IL4_AND_ANTI_IL12_ACT_CD4_TCELL_DN		155	0.369145	1.43595	0	0.131335	1	2007	tags=34%, list=22%, signal=43%
GSE14350_IL2RB_KO_VS_WT_TREG_DN	GSE14350_IL2RB_KO_VS_WT_TREG_DN		114	0.374528	1.43515	0.0153846	0.131931	1	1386	tags=32%, list=15%, signal=37%
GSE34156_UNTREATED_VS_6H_TLR1_TLR2_LIGAND_TREATED_MONOCYTE_UP	GSE34156_UNTREATED_VS_6H_TLR1_TLR2_LIGAND_TREATED_MONOCYTE_UP		84	0.393147	1.4351	0	0.13159	1	687	tags=18%, list=7%, signal=19%
GSE37416_CTRL_VS_3H_F_TULARENSIS_LVS_NEUTROPHIL_DN	GSE37416_CTRL_VS_3H_F_TULARENSIS_LVS_NEUTROPHIL_DN		123	0.378286	1.43428	0.0169492	0.132265	1	1661	tags=28%, list=18%, signal=34%
GSE30971_CTRL_VS_LPS_STIM_MACROPHAGE_WBP7_KO_4H_UP	GSE30971_CTRL_VS_LPS_STIM_MACROPHAGE_WBP7_KO_4H_UP		105	0.378179	1.43385	0.0178571	0.132459	1	971	tags=22%, list=10%, signal=24%
GSE3982_EFF_MEMORY_CD4_TCELL_VS_TH1_DN	GSE3982_EFF_MEMORY_CD4_TCELL_VS_TH1_DN		162	0.364134	1.43376	0.0163934	0.132177	1	1702	tags=25%, list=18%, signal=30%
GSE6269_FLU_VS_STREP_PNEUMO_INF_PBMC_DN	GSE6269_FLU_VS_STREP_PNEUMO_INF_PBMC_DN		66	0.40679	1.43276	0.0166667	0.133519	1	2491	tags=47%, list=27%, signal=64%
GSE5589_LPS_VS_LPS_AND_IL6_STIM_MACROPHAGE_45MIN_UP	GSE5589_LPS_VS_LPS_AND_IL6_STIM_MACROPHAGE_45MIN_UP		140	0.376433	1.43262	0.0169492	0.133234	1	1486	tags=23%, list=16%, signal=27%
GSE24634_TEFF_VS_TCONV_DAY7_IN_CULTURE_UP	GSE24634_TEFF_VS_TCONV_DAY7_IN_CULTURE_UP		183	0.338129	1.43261	0	0.132839	1	1973	tags=31%, list=21%, signal=38%
GSE34156_UNTREATED_VS_24H_TLR1_TLR2_LIGAND_TREATED_MONOCYTE_DN	GSE34156_UNTREATED_VS_24H_TLR1_TLR2_LIGAND_TREATED_MONOCYTE_DN		138	0.351829	1.43256	0	0.132586	1	2055	tags=33%, list=22%, signal=42%
GSE29618_BCELL_VS_MDC_DN	GSE29618_BCELL_VS_MDC_DN		149	0.359335	1.43183	0.0175439	0.13322	1	1676	tags=30%, list=18%, signal=35%
GSE41176_UNSTIM_VS_ANTI_IGM_STIM_TAK1_KO_BCELL_24H_DN	GSE41176_UNSTIM_VS_ANTI_IGM_STIM_TAK1_KO_BCELL_24H_DN		89	0.387014	1.43169	0.016129	0.133022	1	1591	tags=37%, list=17%, signal=44%
GSE40655_FOXO1_KO_VS_WT_NTREG_DN	GSE40655_FOXO1_KO_VS_WT_NTREG_DN		136	0.352564	1.431	0	0.133595	1	1580	tags=30%, list=17%, signal=36%
GSE5142_CTRL_VS_HTERT_TRANSDUCED_CD8_TCELL_EARLY_PASSAGE_CLONE_UP	GSE5142_CTRL_VS_HTERT_TRANSDUCED_CD8_TCELL_EARLY_PASSAGE_CLONE_UP		152	0.360857	1.43065	0.0144928	0.133915	1	1365	tags=25%, list=15%, signal=29%
GSE369_SOCS3_KO_VS_WT_LIVER_POST_IL6_INJECTION_UP	GSE369_SOCS3_KO_VS_WT_LIVER_POST_IL6_INJECTION_UP		124	0.360321	1.42987	0.0178571	0.134398	1	1944	tags=31%, list=21%, signal=39%
GSE360_L_MAJOR_VS_B_MALAYI_HIGH_DOSE_MAC_UP	GSE360_L_MAJOR_VS_B_MALAYI_HIGH_DOSE_MAC_UP		93	0.383237	1.42916	0.0175439	0.135126	1	866	tags=18%, list=9%, signal=20%
GSE23321_CENTRAL_VS_EFFECTOR_MEMORY_CD8_TCELL_UP	GSE23321_CENTRAL_VS_EFFECTOR_MEMORY_CD8_TCELL_UP		137	0.369865	1.42894	0	0.135088	1	927	tags=18%, list=10%, signal=20%
GSE17301_IFNA2_VS_IFNA5_STIM_ACD3_ACD28_ACT_CD8_TCELL_UP	GSE17301_IFNA2_VS_IFNA5_STIM_ACD3_ACD28_ACT_CD8_TCELL_UP		157	0.351702	1.42792	0	0.135995	1	688	tags=16%, list=7%, signal=17%
GSE9946_IMMATURE_VS_MATURE_STIMULATORY_DC_DN	GSE9946_IMMATURE_VS_MATURE_STIMULATORY_DC_DN		25	0.51638	1.42661	0.0869565	0.137466	1	1076	tags=28%, list=12%, signal=32%
GSE5542_IFNG_VS_IFNA_TREATED_EPITHELIAL_CELLS_24H_DN	GSE5542_IFNG_VS_IFNA_TREATED_EPITHELIAL_CELLS_24H_DN		101	0.385776	1.426	0	0.137881	1	1324	tags=28%, list=14%, signal=32%
GSE24634_TEFF_VS_TCONV_DAY10_IN_CULTURE_UP	GSE24634_TEFF_VS_TCONV_DAY10_IN_CULTURE_UP		166	0.337571	1.426	0	0.137487	1	1522	tags=23%, list=16%, signal=27%
GSE40068_CXCR5POS_BCL6POS_TFH_VS_CXCR5NEG_BCL6NEG_CD4_TCELL_UP	GSE40068_CXCR5POS_BCL6POS_TFH_VS_CXCR5NEG_BCL6NEG_CD4_TCELL_UP		156	0.354764	1.42557	0	0.137471	1	1044	tags=21%, list=11%, signal=23%
GSE16385_ROSIGLITAZONE_IL4_VS_IL4_ALONE_STIM_MACROPHAGE_12H_DN	GSE16385_ROSIGLITAZONE_IL4_VS_IL4_ALONE_STIM_MACROPHAGE_12H_DN		133	0.360035	1.42502	0.031746	0.137988	1	1086	tags=25%, list=12%, signal=28%
GSE22886_NAIVE_CD4_TCELL_VS_MONOCYTE_UP	GSE22886_NAIVE_CD4_TCELL_VS_MONOCYTE_UP		163	0.367429	1.42255	0.0175439	0.141158	1	993	tags=24%, list=11%, signal=26%
GSE16385_ROSIGLITAZONE_IL4_VS_IFNG_TNF_STIM_MACROPHAGE_DN	GSE16385_ROSIGLITAZONE_IL4_VS_IFNG_TNF_STIM_MACROPHAGE_DN		54	0.420408	1.42204	0.016129	0.14166	1	1560	tags=30%, list=17%, signal=35%
GSE24972_MARGINAL_ZONE_BCELL_VS_FOLLICULAR_BCELL_UP	GSE24972_MARGINAL_ZONE_BCELL_VS_FOLLICULAR_BCELL_UP		102	0.359451	1.42184	0	0.141524	1	721	tags=13%, list=8%, signal=14%
GSE11961_GERMINAL_CENTER_BCELL_DAY7_VS_GERMINAL_CENTER_BCELL_DAY40_UP	GSE11961_GERMINAL_CENTER_BCELL_DAY7_VS_GERMINAL_CENTER_BCELL_DAY40_UP		132	0.354675	1.42118	0	0.142232	1	1837	tags=30%, list=20%, signal=37%
GSE17721_CPG_VS_GARDIQUIMOD_16H_BMDC_UP	GSE17721_CPG_VS_GARDIQUIMOD_16H_BMDC_UP		90	0.390097	1.41986	0.0508475	0.143782	1	1763	tags=32%, list=19%, signal=39%
GSE20198_UNTREATED_VS_IL12_IL18_TREATED_ACT_CD4_TCELL_DN	GSE20198_UNTREATED_VS_IL12_IL18_TREATED_ACT_CD4_TCELL_DN		148	0.357542	1.41931	0	0.144351	1	1560	tags=22%, list=17%, signal=26%
GSE32986_UNSTIM_VS_CURDLAN_LOWDOSE_STIM_DC_DN	GSE32986_UNSTIM_VS_CURDLAN_LOWDOSE_STIM_DC_DN		183	0.356202	1.4191	0	0.144262	1	1522	tags=29%, list=16%, signal=34%
GSE360_CTRL_VS_B_MALAYI_HIGH_DOSE_MAC_UP	GSE360_CTRL_VS_B_MALAYI_HIGH_DOSE_MAC_UP		140	0.362435	1.41883	0.015625	0.144175	1	2056	tags=31%, list=22%, signal=40%
GSE3982_BCELL_VS_CENT_MEMORY_CD4_TCELL_UP	GSE3982_BCELL_VS_CENT_MEMORY_CD4_TCELL_UP		115	0.376553	1.41855	0	0.144061	1	1932	tags=36%, list=21%, signal=44%
GSE3982_CENT_MEMORY_CD4_TCELL_VS_TH2_DN	GSE3982_CENT_MEMORY_CD4_TCELL_VS_TH2_DN		166	0.349325	1.4171	0	0.145945	1	2502	tags=39%, list=27%, signal=53%
GSE24574_BCL6_LOW_TFH_VS_TCONV_CD4_TCELL_DN	GSE24574_BCL6_LOW_TFH_VS_TCONV_CD4_TCELL_DN		182	0.331987	1.41686	0.0153846	0.146136	1	2091	tags=29%, list=22%, signal=37%
GSE9509_10MIN_VS_30MIN_LPS_STIM_IL10_KO_MACROPHAGE_UP	GSE9509_10MIN_VS_30MIN_LPS_STIM_IL10_KO_MACROPHAGE_UP		144	0.352427	1.41638	0.0392157	0.146482	1	2433	tags=40%, list=26%, signal=53%
GSE7831_UNSTIM_VS_CPG_STIM_PDC_1H_DN	GSE7831_UNSTIM_VS_CPG_STIM_PDC_1H_DN		151	0.345658	1.41613	0.0327869	0.146364	1	740	tags=17%, list=8%, signal=18%
GSE23505_UNTREATED_VS_4DAY_IL6_IL1_TREATED_CD4_TCELL_UP	GSE23505_UNTREATED_VS_4DAY_IL6_IL1_TREATED_CD4_TCELL_UP		169	0.344219	1.41493	0.015873	0.147734	1	2539	tags=37%, list=27%, signal=50%
GSE6092_UNSTIM_VS_IFNG_STIM_AND_B_BURGDORFERI_INF_ENDOTHELIAL_CELL_DN	GSE6092_UNSTIM_VS_IFNG_STIM_AND_B_BURGDORFERI_INF_ENDOTHELIAL_CELL_DN		57	0.405056	1.41489	0.0740741	0.147408	1	882	tags=23%, list=9%, signal=25%
GSE21927_SPLEEN_VS_TUMOR_MONOCYTE_C57BL6_UP	GSE21927_SPLEEN_VS_TUMOR_MONOCYTE_C57BL6_UP		54	0.415913	1.41469	0.0740741	0.147262	1	997	tags=26%, list=11%, signal=29%
GSE32423_MEMORY_VS_NAIVE_CD8_TCELL_UP	GSE32423_MEMORY_VS_NAIVE_CD8_TCELL_UP		86	0.408957	1.41439	0.0169492	0.147268	1	881	tags=27%, list=9%, signal=29%
GSE20500_RETINOIC_ACID_VS_RARA_ANTAGONIST_TREATED_CD4_TCELL_UP	GSE20500_RETINOIC_ACID_VS_RARA_ANTAGONIST_TREATED_CD4_TCELL_UP		103	0.389512	1.41388	0.03125	0.147426	1	701	tags=17%, list=8%, signal=18%
GSE21927_SPLENIC_C26GM_TUMOROUS_VS_BONE_MARROW_MONOCYTES_DN	GSE21927_SPLENIC_C26GM_TUMOROUS_VS_BONE_MARROW_MONOCYTES_DN		131	0.366722	1.4126	0.0338983	0.148853	1	1058	tags=21%, list=11%, signal=23%
GSE17721_LPS_VS_CPG_1H_BMDC_DN	GSE17721_LPS_VS_CPG_1H_BMDC_DN		131	0.374651	1.41149	0	0.150268	1	1086	tags=19%, list=12%, signal=21%
GSE46606_DAY1_VS_DAY3_CD40L_IL2_IL5_STIMULATED_BCELL_DN	GSE46606_DAY1_VS_DAY3_CD40L_IL2_IL5_STIMULATED_BCELL_DN		139	0.350416	1.41106	0.0384615	0.150443	1	1007	tags=19%, list=11%, signal=21%
GSE10325_MYELOID_VS_LUPUS_MYELOID_UP	GSE10325_MYELOID_VS_LUPUS_MYELOID_UP		49	0.430611	1.41004	0.0508475	0.151444	1	2114	tags=51%, list=23%, signal=66%
GSE32164_RESTING_DIFFERENTIATED_VS_ALTERNATIVELY_ACT_M2_MACROPHAGE_UP	GSE32164_RESTING_DIFFERENTIATED_VS_ALTERNATIVELY_ACT_M2_MACROPHAGE_UP		120	0.354398	1.4099	0.0149254	0.15124	1	1908	tags=32%, list=20%, signal=39%
GSE13522_CTRL_VS_T_CRUZI_Y_STRAIN_INF_SKIN_IFNAR_KO_UP	GSE13522_CTRL_VS_T_CRUZI_Y_STRAIN_INF_SKIN_IFNAR_KO_UP		127	0.368133	1.4089	0	0.15246	1	763	tags=20%, list=8%, signal=21%
GSE3982_MAST_CELL_VS_BCELL_UP	GSE3982_MAST_CELL_VS_BCELL_UP		105	0.369014	1.40841	0.0322581	0.152628	1	1434	tags=30%, list=15%, signal=36%
GSE2405_0H_VS_24H_A_PHAGOCYTOPHILUM_STIM_NEUTROPHIL_UP	GSE2405_0H_VS_24H_A_PHAGOCYTOPHILUM_STIM_NEUTROPHIL_UP		181	0.350717	1.40674	0.016129	0.154684	1	2371	tags=42%, list=25%, signal=55%
GSE9988_LOW_LPS_VS_VEHICLE_TREATED_MONOCYTE_UP	GSE9988_LOW_LPS_VS_VEHICLE_TREATED_MONOCYTE_UP		116	0.359022	1.40617	0.0434783	0.155365	1	786	tags=22%, list=8%, signal=23%
GSE22886_CD8_VS_CD4_NAIVE_TCELL_DN	GSE22886_CD8_VS_CD4_NAIVE_TCELL_DN		86	0.371098	1.40518	0	0.156486	1	973	tags=22%, list=10%, signal=24%
GSE22886_NAIVE_CD4_TCELL_VS_NKCELL_UP	GSE22886_NAIVE_CD4_TCELL_VS_NKCELL_UP		119	0.354451	1.40487	0	0.156568	1	1215	tags=23%, list=13%, signal=26%
GSE360_L_DONOVANI_VS_B_MALAYI_HIGH_DOSE_DC_UP	GSE360_L_DONOVANI_VS_B_MALAYI_HIGH_DOSE_DC_UP		116	0.36349	1.40418	0.0181818	0.15741	1	797	tags=25%, list=9%, signal=27%
GSE25123_CTRL_VS_ROSIGLITAZONE_STIM_MACROPHAGE_DN	GSE25123_CTRL_VS_ROSIGLITAZONE_STIM_MACROPHAGE_DN		114	0.366079	1.40365	0.0476191	0.157807	1	2141	tags=29%, list=23%, signal=37%
GSE23505_IL6_IL1_VS_IL6_IL1_TGFB_TREATED_CD4_TCELL_DN	GSE23505_IL6_IL1_VS_IL6_IL1_TGFB_TREATED_CD4_TCELL_DN		172	0.349144	1.40341	0	0.157886	1	2032	tags=30%, list=22%, signal=38%
GSE37533_UNTREATED_VS_PIOGLIZATONE_TREATED_CD4_TCELL_PPARG1_AND_FOXP3_TRASDUCED_UP	GSE37533_UNTREATED_VS_PIOGLIZATONE_TREATED_CD4_TCELL_PPARG1_AND_FOXP3_TRASDUCED_UP		134	0.372488	1.40276	0.016129	0.158766	1	1120	tags=25%, list=12%, signal=28%
GSE14386_UNTREATED_VS_IFNA_TREATED_ACT_PBMC_MS_PATIENT_DN	GSE14386_UNTREATED_VS_IFNA_TREATED_ACT_PBMC_MS_PATIENT_DN		110	0.369957	1.40175	0.0178571	0.159739	1	873	tags=25%, list=9%, signal=28%
GSE33425_CD161_HIGH_VS_INT_CD8_TCELL_DN	GSE33425_CD161_HIGH_VS_INT_CD8_TCELL_DN		172	0.339146	1.40102	0.0151515	0.160517	1	1694	tags=31%, list=18%, signal=37%
GSE22611_NOD2_TRANSDUCED_VS_CTRL_HEK293T_STIMULATED_WITH_MDP_2H_DN	GSE22611_NOD2_TRANSDUCED_VS_CTRL_HEK293T_STIMULATED_WITH_MDP_2H_DN		153	0.343891	1.40055	0.0344828	0.161046	1	2002	tags=31%, list=22%, signal=39%
GSE17974_IL4_AND_ANTI_IL12_VS_UNTREATED_1H_ACT_CD4_TCELL_UP	GSE17974_IL4_AND_ANTI_IL12_VS_UNTREATED_1H_ACT_CD4_TCELL_UP		65	0.403262	1.39988	0.0307692	0.161842	1	853	tags=20%, list=9%, signal=22%
GSE5679_PPARG_LIGAND_ROSIGLITAZONE_VS_RARA_AGONIST_AM580_TREATED_DC_UP	GSE5679_PPARG_LIGAND_ROSIGLITAZONE_VS_RARA_AGONIST_AM580_TREATED_DC_UP		142	0.366258	1.39939	0.0517241	0.162268	1	1919	tags=32%, list=21%, signal=40%
GSE42724_MEMORY_VS_B1_BCELL_DN	GSE42724_MEMORY_VS_B1_BCELL_DN		143	0.368515	1.39924	0.0144928	0.162189	1	1116	tags=23%, list=12%, signal=26%
GSE17974_IL4_AND_ANTI_IL12_VS_UNTREATED_24H_ACT_CD4_TCELL_UP	GSE17974_IL4_AND_ANTI_IL12_VS_UNTREATED_24H_ACT_CD4_TCELL_UP		49	0.427726	1.39797	0.0714286	0.164147	1	1013	tags=27%, list=11%, signal=30%
GSE21033_1H_VS_12H_POLYIC_STIM_DC_UP	GSE21033_1H_VS_12H_POLYIC_STIM_DC_UP		120	0.355872	1.39776	0	0.16404	1	669	tags=18%, list=7%, signal=19%
GSE37416_0H_VS_6H_F_TULARENSIS_LVS_NEUTROPHIL_DN	GSE37416_0H_VS_6H_F_TULARENSIS_LVS_NEUTROPHIL_DN		164	0.343348	1.39765	0	0.163862	1	1180	tags=23%, list=13%, signal=25%
GSE15930_NAIVE_VS_24H_IN_VITRO_STIM_INFAB_CD8_TCELL_DN	GSE15930_NAIVE_VS_24H_IN_VITRO_STIM_INFAB_CD8_TCELL_DN		181	0.337425	1.39746	0	0.163876	1	2797	tags=44%, list=30%, signal=61%
GSE22886_NAIVE_CD8_TCELL_VS_NKCELL_UP	GSE22886_NAIVE_CD8_TCELL_VS_NKCELL_UP		143	0.348227	1.39741	0.0454545	0.163604	1	1306	tags=27%, list=14%, signal=31%
GSE40068_BCL6_POS_VS_NEG_CXCR5_POS_TFH_DN	GSE40068_BCL6_POS_VS_NEG_CXCR5_POS_TFH_DN		153	0.360804	1.39696	0	0.163829	1	1305	tags=20%, list=14%, signal=23%
GSE14415_INDUCED_TREG_VS_FAILED_INDUCED_TREG_UP	GSE14415_INDUCED_TREG_VS_FAILED_INDUCED_TREG_UP		162	0.35436	1.39613	0.031746	0.164902	1	2061	tags=32%, list=22%, signal=41%
GSE46606_DAY1_VS_DAY3_CD40L_IL2_IL5_STIMULATED_BCELL_UP	GSE46606_DAY1_VS_DAY3_CD40L_IL2_IL5_STIMULATED_BCELL_UP		66	0.404291	1.39556	0.0615385	0.16574	1	1453	tags=32%, list=16%, signal=37%
GSE39820_CTRL_VS_TGFBETA1_IL6_CD4_TCELL_DN	GSE39820_CTRL_VS_TGFBETA1_IL6_CD4_TCELL_DN		158	0.34278	1.3954	0.0147059	0.16563	1	942	tags=18%, list=10%, signal=19%
GSE3982_BCELL_VS_TH2_DN	GSE3982_BCELL_VS_TH2_DN		129	0.343449	1.39527	0.0172414	0.165568	1	822	tags=14%, list=9%, signal=15%
GSE36476_CTRL_VS_TSST_ACT_40H_MEMORY_CD4_TCELL_OLD_DN	GSE36476_CTRL_VS_TSST_ACT_40H_MEMORY_CD4_TCELL_OLD_DN		181	0.341085	1.39407	0.0144928	0.16735	1	3030	tags=43%, list=33%, signal=63%
GSE360_L_DONOVANI_VS_L_MAJOR_DC_UP	GSE360_L_DONOVANI_VS_L_MAJOR_DC_UP		104	0.37726	1.39341	0.0344828	0.168169	1	1601	tags=24%, list=17%, signal=29%
GSE14350_TREG_VS_TEFF_IN_IL2RB_KO_DN	GSE14350_TREG_VS_TEFF_IN_IL2RB_KO_DN		101	0.349868	1.39327	0.031746	0.167961	1	2075	tags=36%, list=22%, signal=45%
GSE41867_DAY6_VS_DAY15_LCMV_CLONE13_EFFECTOR_CD8_TCELL_UP	GSE41867_DAY6_VS_DAY15_LCMV_CLONE13_EFFECTOR_CD8_TCELL_UP		22	0.498499	1.39314	0.0754717	0.167942	1	1395	tags=27%, list=15%, signal=32%
GSE31082_DN_VS_CD4_SP_THYMOCYTE_UP	GSE31082_DN_VS_CD4_SP_THYMOCYTE_UP		178	0.33809	1.39271	0	0.168107	1	2218	tags=29%, list=24%, signal=37%
GSE25123_IL4_VS_IL4_AND_ROSIGLITAZONE_STIM_PPARG_KO_MACROPHAGE_DAY10_DN	GSE25123_IL4_VS_IL4_AND_ROSIGLITAZONE_STIM_PPARG_KO_MACROPHAGE_DAY10_DN		113	0.358384	1.39201	0.015625	0.168987	1	577	tags=17%, list=6%, signal=18%
GSE22886_NAIVE_CD4_TCELL_VS_48H_ACT_TH2_DN	GSE22886_NAIVE_CD4_TCELL_VS_48H_ACT_TH2_DN		177	0.334927	1.39185	0	0.168872	1	2217	tags=31%, list=24%, signal=40%
GSE23568_ID3_TRANSDUCED_VS_ID3_KO_CD8_TCELL_UP	GSE23568_ID3_TRANSDUCED_VS_ID3_KO_CD8_TCELL_UP		161	0.342604	1.39147	0	0.169171	1	1316	tags=25%, list=14%, signal=29%
GSE36476_CTRL_VS_TSST_ACT_72H_MEMORY_CD4_TCELL_OLD_DN	GSE36476_CTRL_VS_TSST_ACT_72H_MEMORY_CD4_TCELL_OLD_DN		188	0.34774	1.39141	0.03125	0.168849	1	3030	tags=44%, list=33%, signal=63%
GSE2770_TGFB_AND_IL4_VS_IL4_TREATED_ACT_CD4_TCELL_48H_UP	GSE2770_TGFB_AND_IL4_VS_IL4_TREATED_ACT_CD4_TCELL_48H_UP		150	0.350587	1.39119	0	0.168897	1	998	tags=17%, list=11%, signal=19%
GSE35543_IN_VITRO_ITREG_VS_CONVERTED_EX_ITREG_DN	GSE35543_IN_VITRO_ITREG_VS_CONVERTED_EX_ITREG_DN		92	0.371208	1.39045	0.015873	0.169625	1	1398	tags=27%, list=15%, signal=32%
GSE3720_VD1_VS_VD2_GAMMADELTA_TCELL_WITH_PMA_STIM_UP	GSE3720_VD1_VS_VD2_GAMMADELTA_TCELL_WITH_PMA_STIM_UP		142	0.352106	1.3901	0	0.169601	1	2061	tags=32%, list=22%, signal=40%
GSE360_T_GONDII_VS_B_MALAYI_LOW_DOSE_MAC_UP	GSE360_T_GONDII_VS_B_MALAYI_LOW_DOSE_MAC_UP		135	0.366164	1.38971	0.0181818	0.169915	1	1889	tags=27%, list=20%, signal=33%
GSE3982_MAST_CELL_VS_DC_DN	GSE3982_MAST_CELL_VS_DC_DN		102	0.368225	1.38908	0.0307692	0.170592	1	1511	tags=29%, list=16%, signal=35%
GSE19198_CTRL_VS_IL21_TREATED_TCELL_24H_UP	GSE19198_CTRL_VS_IL21_TREATED_TCELL_24H_UP		115	0.348618	1.38881	0.0172414	0.170567	1	971	tags=20%, list=10%, signal=22%
GSE6259_33D1_POS_VS_DEC205_POS_SPLENIC_DC_DN	GSE6259_33D1_POS_VS_DEC205_POS_SPLENIC_DC_DN		129	0.356367	1.38847	0.0153846	0.170811	1	1248	tags=26%, list=13%, signal=29%
GSE360_L_DONOVANI_VS_M_TUBERCULOSIS_DC_UP	GSE360_L_DONOVANI_VS_M_TUBERCULOSIS_DC_UP		135	0.354453	1.38811	0.0151515	0.170851	1	1719	tags=28%, list=18%, signal=34%
GSE3920_IFNB_VS_IFNG_TREATED_ENDOTHELIAL_CELL_UP	GSE3920_IFNB_VS_IFNG_TREATED_ENDOTHELIAL_CELL_UP		94	0.372873	1.38737	0.0491803	0.1717	1	669	tags=15%, list=7%, signal=16%
GSE1925_CTRL_VS_3H_IFNG_STIM_IFNG_PRIMED_MACROPHAGE_DN	GSE1925_CTRL_VS_3H_IFNG_STIM_IFNG_PRIMED_MACROPHAGE_DN		108	0.355114	1.38671	0.0294118	0.172453	1	1174	tags=22%, list=13%, signal=25%
GSE19941_LPS_VS_LPS_AND_IL10_STIM_IL10_KO_NFKBP50_KO_MACROPHAGE_UP	GSE19941_LPS_VS_LPS_AND_IL10_STIM_IL10_KO_NFKBP50_KO_MACROPHAGE_UP		107	0.367645	1.38638	0.0147059	0.172692	1	701	tags=18%, list=8%, signal=19%
GSE11864_CSF1_VS_CSF1_IFNG_IN_MAC_UP	GSE11864_CSF1_VS_CSF1_IFNG_IN_MAC_UP		115	0.35731	1.38619	0.0377359	0.172637	1	1189	tags=19%, list=13%, signal=22%
GSE24634_IL4_VS_CTRL_TREATED_NAIVE_CD4_TCELL_DAY3_UP	GSE24634_IL4_VS_CTRL_TREATED_NAIVE_CD4_TCELL_DAY3_UP		109	0.363771	1.38275	0.0327869	0.178794	1	2038	tags=36%, list=22%, signal=45%
GSE3982_EOSINOPHIL_VS_DC_DN	GSE3982_EOSINOPHIL_VS_DC_DN		136	0.347054	1.38259	0.0153846	0.178572	1	1718	tags=28%, list=18%, signal=34%
GSE17721_POLYIC_VS_PAM3CSK4_24H_BMDC_DN	GSE17721_POLYIC_VS_PAM3CSK4_24H_BMDC_DN		156	0.354632	1.38237	0.0166667	0.17846	1	1989	tags=31%, list=21%, signal=38%
GSE23568_ID3_TRANSDUCED_VS_ID3_KO_CD8_TCELL_DN	GSE23568_ID3_TRANSDUCED_VS_ID3_KO_CD8_TCELL_DN		165	0.346829	1.38168	0.031746	0.179143	1	960	tags=15%, list=10%, signal=17%
GSE3039_NKT_CELL_VS_ALPHAALPHA_CD8_TCELL_UP	GSE3039_NKT_CELL_VS_ALPHAALPHA_CD8_TCELL_UP		122	0.363129	1.38136	0.0434783	0.17925	1	1180	tags=20%, list=13%, signal=22%
GSE23114_WT_VS_SLE2C1_MOUSE_PERITONEAL_CAVITY_B1A_BCELL_DN	GSE23114_WT_VS_SLE2C1_MOUSE_PERITONEAL_CAVITY_B1A_BCELL_DN		45	0.445732	1.38097	0.0983607	0.179401	1	1575	tags=33%, list=17%, signal=40%
GSE18893_CTRL_VS_TNF_TREATED_TREG_2H_UP	GSE18893_CTRL_VS_TNF_TREATED_TREG_2H_UP		164	0.347885	1.38096	0.0142857	0.178983	1	2278	tags=39%, list=24%, signal=51%
GSE26669_CD4_VS_CD8_TCELL_IN_MLR_UP	GSE26669_CD4_VS_CD8_TCELL_IN_MLR_UP		140	0.350281	1.3809	0.0483871	0.17872	1	669	tags=14%, list=7%, signal=15%
GSE32423_MEMORY_VS_NAIVE_CD8_TCELL_IL7_DN	GSE32423_MEMORY_VS_NAIVE_CD8_TCELL_IL7_DN		134	0.355547	1.38018	0.0363636	0.179327	1	1694	tags=28%, list=18%, signal=33%
GSE3982_BASOPHIL_VS_TH1_DN	GSE3982_BASOPHIL_VS_TH1_DN		160	0.338236	1.37957	0	0.179888	1	925	tags=18%, list=10%, signal=19%
GSE21670_UNTREATED_VS_IL6_TREATED_CD4_TCELL_UP	GSE21670_UNTREATED_VS_IL6_TREATED_CD4_TCELL_UP		143	0.355983	1.37957	0	0.179473	1	832	tags=17%, list=9%, signal=18%
GSE360_DC_VS_MAC_L_MAJOR_UP	GSE360_DC_VS_MAC_L_MAJOR_UP		114	0.355635	1.37893	0.0363636	0.180312	1	2022	tags=32%, list=22%, signal=41%
GSE16385_IL4_VS_ROSIGLITAZONE_STIM_MACROPHAGE_UP	GSE16385_IL4_VS_ROSIGLITAZONE_STIM_MACROPHAGE_UP		159	0.345683	1.37767	0.0163934	0.182209	1	1268	tags=23%, list=14%, signal=26%
GSE35543_IN_VIVO_NTREG_VS_CONVERTED_EX_ITREG_UP	GSE35543_IN_VIVO_NTREG_VS_CONVERTED_EX_ITREG_UP		96	0.363509	1.37686	0.0714286	0.183257	1	1889	tags=30%, list=20%, signal=38%
GSE14308_INDUCED_VS_NATURAL_TREG_UP	GSE14308_INDUCED_VS_NATURAL_TREG_UP		130	0.36244	1.37657	0.030303	0.183353	1	2467	tags=38%, list=26%, signal=52%
GSE37301_COMMON_LYMPHOID_PROGENITOR_VS_GRAN_MONO_PROGENITOR_DN	GSE37301_COMMON_LYMPHOID_PROGENITOR_VS_GRAN_MONO_PROGENITOR_DN		94	0.377358	1.37618	0.0612245	0.183728	1	1433	tags=30%, list=15%, signal=35%
GSE24210_TCONV_VS_TREG_UP	GSE24210_TCONV_VS_TREG_UP		109	0.36644	1.37615	0.0405405	0.183352	1	1467	tags=29%, list=16%, signal=34%
GSE13484_UNSTIM_VS_12H_YF17D_VACCINE_STIM_PBMC_DN	GSE13484_UNSTIM_VS_12H_YF17D_VACCINE_STIM_PBMC_DN		147	0.360754	1.37538	0.0327869	0.184406	1	726	tags=14%, list=8%, signal=15%
GSE36476_YOUNG_VS_OLD_DONOR_MEMORY_CD4_TCELL_72H_TSST_ACT_DN	GSE36476_YOUNG_VS_OLD_DONOR_MEMORY_CD4_TCELL_72H_TSST_ACT_DN		143	0.345687	1.37536	0.0153846	0.184009	1	1132	tags=22%, list=12%, signal=24%
GSE360_LOW_DOSE_B_MALAYI_VS_M_TUBERCULOSIS_DC_DN	GSE360_LOW_DOSE_B_MALAYI_VS_M_TUBERCULOSIS_DC_DN		132	0.350257	1.37513	0.0634921	0.183784	1	716	tags=20%, list=8%, signal=21%
GSE23502_WT_VS_HDC_KO_MYELOID_DERIVED_SUPPRESSOR_CELL_COLON_TUMOR_DN	GSE23502_WT_VS_HDC_KO_MYELOID_DERIVED_SUPPRESSOR_CELL_COLON_TUMOR_DN		37	0.430596	1.37506	0.0740741	0.183475	1	814	tags=14%, list=9%, signal=15%
GSE15735_2H_VS_12H_HDAC_INHIBITOR_TREATED_CD4_TCELL_UP	GSE15735_2H_VS_12H_HDAC_INHIBITOR_TREATED_CD4_TCELL_UP		140	0.356035	1.374	0.0285714	0.185513	1	697	tags=18%, list=7%, signal=19%
GSE22886_NAIVE_CD8_TCELL_VS_MEMORY_TCELL_DN	GSE22886_NAIVE_CD8_TCELL_VS_MEMORY_TCELL_DN		169	0.359402	1.3734	0	0.18617	1	1297	tags=20%, list=14%, signal=23%
GSE7460_TCONV_VS_TREG_THYMUS_DN	GSE7460_TCONV_VS_TREG_THYMUS_DN		138	0.35209	1.37222	0.0298507	0.188301	1	969	tags=25%, list=10%, signal=28%
GSE36888_UNTREATED_VS_IL2_TREATED_STAT5_AB_KNOCKIN_TCELL_2H_UP	GSE36888_UNTREATED_VS_IL2_TREATED_STAT5_AB_KNOCKIN_TCELL_2H_UP		110	0.373226	1.37129	0.0526316	0.189307	1	746	tags=21%, list=8%, signal=22%
GSE17721_CPG_VS_GARDIQUIMOD_12H_BMDC_DN	GSE17721_CPG_VS_GARDIQUIMOD_12H_BMDC_DN		130	0.349167	1.37102	0.0606061	0.189303	1	1158	tags=18%, list=12%, signal=21%
GSE40274_CTRL_VS_FOXP3_TRANSDUCED_ACTIVATED_CD4_TCELL_UP	GSE40274_CTRL_VS_FOXP3_TRANSDUCED_ACTIVATED_CD4_TCELL_UP		155	0.345895	1.37076	0.0149254	0.189594	1	3008	tags=45%, list=32%, signal=65%
GSE2585_THYMIC_DC_VS_MTEC_UP	GSE2585_THYMIC_DC_VS_MTEC_UP		118	0.362467	1.37075	0.030303	0.189235	1	1936	tags=33%, list=21%, signal=41%
GSE3982_MAC_VS_CENT_MEMORY_CD4_TCELL_UP	GSE3982_MAC_VS_CENT_MEMORY_CD4_TCELL_UP		146	0.347248	1.37054	0.0322581	0.189189	1	1273	tags=25%, list=14%, signal=28%
GSE27786_LSK_VS_CD8_TCELL_UP	GSE27786_LSK_VS_CD8_TCELL_UP		143	0.348898	1.36997	0	0.189685	1	1495	tags=23%, list=16%, signal=27%
GSE40274_CTRL_VS_FOXP3_AND_EOS_TRANSDUCED_ACTIVATED_CD4_TCELL_DN	GSE40274_CTRL_VS_FOXP3_AND_EOS_TRANSDUCED_ACTIVATED_CD4_TCELL_DN		95	0.362765	1.36994	0.0377359	0.189307	1	2771	tags=44%, list=30%, signal=62%
GSE32986_GMCSF_VS_GMCSF_AND_CURDLAN_HIGHDOSE_STIM_DC_UP	GSE32986_GMCSF_VS_GMCSF_AND_CURDLAN_HIGHDOSE_STIM_DC_UP		131	0.350164	1.36835	0.0147059	0.191637	1	1484	tags=24%, list=16%, signal=29%
GSE21670_UNTREATED_VS_TGFB_IL6_TREATED_STAT3_KO_CD4_TCELL_UP	GSE21670_UNTREATED_VS_TGFB_IL6_TREATED_STAT3_KO_CD4_TCELL_UP		161	0.340469	1.36828	0	0.19134	1	913	tags=16%, list=10%, signal=18%
GSE11057_NAIVE_VS_MEMORY_CD4_TCELL_UP	GSE11057_NAIVE_VS_MEMORY_CD4_TCELL_UP		89	0.3537	1.3672	0.031746	0.193226	1	1044	tags=21%, list=11%, signal=24%
GSE24634_TEFF_VS_TCONV_DAY5_IN_CULTURE_UP	GSE24634_TEFF_VS_TCONV_DAY5_IN_CULTURE_UP		183	0.344007	1.36702	0.0138889	0.193132	1	1818	tags=26%, list=20%, signal=32%
GSE22886_IGM_MEMORY_BCELL_VS_BLOOD_PLASMA_CELL_UP	GSE22886_IGM_MEMORY_BCELL_VS_BLOOD_PLASMA_CELL_UP		106	0.37086	1.36702	0.0819672	0.192711	1	1864	tags=39%, list=20%, signal=48%
GSE17721_LPS_VS_CPG_12H_BMDC_DN	GSE17721_LPS_VS_CPG_12H_BMDC_DN		111	0.364698	1.36635	0.031746	0.193558	1	1594	tags=25%, list=17%, signal=30%
GSE13306_TREG_VS_TCONV_UP	GSE13306_TREG_VS_TCONV_UP		77	0.37564	1.36633	0.0714286	0.193157	1	1142	tags=27%, list=12%, signal=31%
GSE9509_LPS_VS_LPS_AND_IL10_STIM_IL10_KO_MACROPHAGE_30MIN_UP	GSE9509_LPS_VS_LPS_AND_IL10_STIM_IL10_KO_MACROPHAGE_30MIN_UP		98	0.334331	1.36613	0.0178571	0.192941	1	1733	tags=32%, list=19%, signal=38%
GSE17974_0.5H_VS_72H_IL4_AND_ANTI_IL12_ACT_CD4_TCELL_DN	GSE17974_0.5H_VS_72H_IL4_AND_ANTI_IL12_ACT_CD4_TCELL_DN		154	0.344983	1.36533	0.0307692	0.193986	1	2329	tags=38%, list=25%, signal=50%
GSE22886_CTRL_VS_LPS_24H_DC_UP	GSE22886_CTRL_VS_LPS_24H_DC_UP		165	0.331856	1.36522	0.0178571	0.193729	1	2503	tags=36%, list=27%, signal=48%
GSE18281_SUBCAPSULAR_VS_PERIMEDULLARY_CORTICAL_REGION_OF_THYMUS_UP	GSE18281_SUBCAPSULAR_VS_PERIMEDULLARY_CORTICAL_REGION_OF_THYMUS_UP		128	0.342949	1.36502	0.0819672	0.193879	1	1279	tags=24%, list=14%, signal=28%
GSE9988_LPS_VS_CTRL_TREATED_MONOCYTE_UP	GSE9988_LPS_VS_CTRL_TREATED_MONOCYTE_UP		117	0.340958	1.36476	0.0163934	0.193866	1	786	tags=17%, list=8%, signal=18%
GSE21360_SECONDARY_VS_QUATERNARY_MEMORY_CD8_TCELL_DN	GSE21360_SECONDARY_VS_QUATERNARY_MEMORY_CD8_TCELL_DN		112	0.360944	1.36466	0.0363636	0.193631	1	710	tags=21%, list=8%, signal=23%
GSE19772_HCMV_INFL_VS_HCMV_INF_MONOCYTES_AND_PI3K_INHIBITION_DN	GSE19772_HCMV_INFL_VS_HCMV_INF_MONOCYTES_AND_PI3K_INHIBITION_DN		165	0.336532	1.3645	0.015873	0.193417	1	1342	tags=22%, list=14%, signal=25%
GSE32901_NAIVE_VS_TH17_ENRICHED_CD4_TCELL_DN	GSE32901_NAIVE_VS_TH17_ENRICHED_CD4_TCELL_DN		148	0.344525	1.36418	0.0461538	0.193604	1	759	tags=14%, list=8%, signal=15%
GSE29614_DAY3_VS_DAY7_TIV_FLU_VACCINE_PBMC_UP	GSE29614_DAY3_VS_DAY7_TIV_FLU_VACCINE_PBMC_UP		22	0.484051	1.36348	0.122449	0.194353	1	282	tags=23%, list=3%, signal=23%
GSE43955_TH0_VS_TGFB_IL6_TH17_ACT_CD4_TCELL_60H_DN	GSE43955_TH0_VS_TGFB_IL6_TH17_ACT_CD4_TCELL_60H_DN		108	0.362446	1.36341	0.03125	0.194019	1	639	tags=18%, list=7%, signal=19%
GSE2770_TGFB_AND_IL4_VS_IL4_TREATED_ACT_CD4_TCELL_48H_DN	GSE2770_TGFB_AND_IL4_VS_IL4_TREATED_ACT_CD4_TCELL_48H_DN		142	0.343139	1.3626	0.0322581	0.195142	1	1625	tags=27%, list=17%, signal=32%
GSE32423_CTRL_VS_IL7_IL4_MEMORY_CD8_TCELL_UP	GSE32423_CTRL_VS_IL7_IL4_MEMORY_CD8_TCELL_UP		137	0.346006	1.36202	0.015625	0.195842	1	1027	tags=19%, list=11%, signal=21%
GSE28737_WT_VS_BCL6_KO_FOLLICULAR_BCELL_UP	GSE28737_WT_VS_BCL6_KO_FOLLICULAR_BCELL_UP		77	0.380186	1.3619	0.05	0.195785	1	1272	tags=23%, list=14%, signal=27%
GSE17721_LPS_VS_GARDIQUIMOD_1H_BMDC_UP	GSE17721_LPS_VS_GARDIQUIMOD_1H_BMDC_UP		98	0.373168	1.36063	0.03125	0.198009	1	681	tags=15%, list=7%, signal=16%
GSE34515_CD16_NEG_VS_POS_MONOCYTE_DN	GSE34515_CD16_NEG_VS_POS_MONOCYTE_DN		131	0.35437	1.3606	0.015625	0.197611	1	2361	tags=47%, list=25%, signal=62%
GSE29164_CD8_TCELL_VS_CD8_TCELL_AND_IL12_TREATED_MELANOMA_DAY3_DN	GSE29164_CD8_TCELL_VS_CD8_TCELL_AND_IL12_TREATED_MELANOMA_DAY3_DN		153	0.34622	1.36059	0.0163934	0.197236	1	762	tags=20%, list=8%, signal=21%
GSE7400_CTRL_VS_CSF3_IN_VIVO_TREATED_PBMC_UP	GSE7400_CTRL_VS_CSF3_IN_VIVO_TREATED_PBMC_UP		173	0.335114	1.36049	0.0149254	0.19694	1	1268	tags=22%, list=14%, signal=25%
GSE24142_DN2_VS_DN3_THYMOCYTE_UP	GSE24142_DN2_VS_DN3_THYMOCYTE_UP		107	0.365665	1.36039	0.0461538	0.196784	1	1084	tags=21%, list=12%, signal=24%
GSE3982_MAC_VS_BCELL_UP	GSE3982_MAC_VS_BCELL_UP		115	0.361747	1.36038	0.0535714	0.196373	1	980	tags=21%, list=11%, signal=23%
GSE37301_COMMON_LYMPHOID_PROGENITOR_VS_GRAN_MONO_PROGENITOR_UP	GSE37301_COMMON_LYMPHOID_PROGENITOR_VS_GRAN_MONO_PROGENITOR_UP		143	0.357164	1.36012	0.0476191	0.196316	1	490	tags=11%, list=5%, signal=12%
GSE27786_LSK_VS_LIN_NEG_CELL_DN	GSE27786_LSK_VS_LIN_NEG_CELL_DN		134	0.347413	1.35967	0.0140845	0.196864	1	1275	tags=17%, list=14%, signal=20%
GSE30962_PRIMARY_VS_SECONDARY_CHRONIC_LCMV_INF_CD8_TCELL_DN	GSE30962_PRIMARY_VS_SECONDARY_CHRONIC_LCMV_INF_CD8_TCELL_DN		112	0.368855	1.35955	0.0377359	0.196729	1	777	tags=22%, list=8%, signal=24%
GSE15930_NAIVE_VS_48H_IN_VITRO_STIM_IL12_CD8_TCELL_DN	GSE15930_NAIVE_VS_48H_IN_VITRO_STIM_IL12_CD8_TCELL_DN		189	0.316506	1.35936	0	0.196594	1	2054	tags=24%, list=22%, signal=30%
GSE30971_WBP7_HET_VS_KO_MACROPHAGE_2H_LPS_STIM_UP	GSE30971_WBP7_HET_VS_KO_MACROPHAGE_2H_LPS_STIM_UP		128	0.346468	1.35903	0.0338983	0.196848	1	996	tags=20%, list=11%, signal=22%
GSE4748_CTRL_VS_LPS_AND_CYANOBACTERIUM_LPSLIKE_STIM_DC_3H_DN	GSE4748_CTRL_VS_LPS_AND_CYANOBACTERIUM_LPSLIKE_STIM_DC_3H_DN		113	0.3708	1.35861	0.0983607	0.197158	1	1492	tags=25%, list=16%, signal=29%
GSE14413_UNSTIM_VS_IFNB_STIM_RAW264_CELLS_UP	GSE14413_UNSTIM_VS_IFNB_STIM_RAW264_CELLS_UP		44	0.414135	1.35791	0.0526316	0.19818	1	179	tags=11%, list=2%, signal=12%
GSE40666_STAT1_KO_VS_STAT4_KO_CD8_TCELL_WITH_IFNA_STIM_90MIN_DN	GSE40666_STAT1_KO_VS_STAT4_KO_CD8_TCELL_WITH_IFNA_STIM_90MIN_DN		57	0.398876	1.35732	0.105263	0.199162	1	1055	tags=25%, list=11%, signal=28%
GSE33425_CD161_HIGH_VS_NEG_CD8_TCELL_DN	GSE33425_CD161_HIGH_VS_NEG_CD8_TCELL_DN		145	0.346691	1.35726	0.0307692	0.198869	1	1623	tags=29%, list=17%, signal=35%
GSE30083_SP1_VS_SP4_THYMOCYTE_UP	GSE30083_SP1_VS_SP4_THYMOCYTE_UP		112	0.356126	1.35683	0.0416667	0.199209	1	1498	tags=24%, list=16%, signal=28%
GSE411_UNSTIM_VS_100MIN_IL6_STIM_MACROPHAGE_UP	GSE411_UNSTIM_VS_100MIN_IL6_STIM_MACROPHAGE_UP		144	0.351868	1.35668	0.030303	0.199013	1	1870	tags=30%, list=20%, signal=37%
GSE6875_TCONV_VS_TREG_DN	GSE6875_TCONV_VS_TREG_DN		88	0.363667	1.35665	0.0357143	0.198684	1	1346	tags=25%, list=14%, signal=29%
GSE27241_WT_CTRL_VS_DIGOXIN_TREATED_RORGT_KO_CD4_TCELL_IN_TH17_POLARIZING_CONDITIONS_DN	GSE27241_WT_CTRL_VS_DIGOXIN_TREATED_RORGT_KO_CD4_TCELL_IN_TH17_POLARIZING_CONDITIONS_DN		146	0.341348	1.35658	0.0153846	0.198413	1	1466	tags=27%, list=16%, signal=32%
GSE24142_EARLY_THYMIC_PROGENITOR_VS_DN2_THYMOCYTE_DN	GSE24142_EARLY_THYMIC_PROGENITOR_VS_DN2_THYMOCYTE_DN		122	0.344295	1.35648	0	0.198314	1	1814	tags=30%, list=19%, signal=37%
GSE39556_CD8A_DC_VS_NK_CELL_UP	GSE39556_CD8A_DC_VS_NK_CELL_UP		138	0.353331	1.35561	0.0172414	0.199356	1	1293	tags=22%, list=14%, signal=26%
GSE32423_IL7_VS_IL7_IL4_NAIVE_CD8_TCELL_UP	GSE32423_IL7_VS_IL7_IL4_NAIVE_CD8_TCELL_UP		77	0.393813	1.35561	0.0535714	0.198953	1	1607	tags=27%, list=17%, signal=33%
GSE11057_NAIVE_VS_CENT_MEMORY_CD4_TCELL_UP	GSE11057_NAIVE_VS_CENT_MEMORY_CD4_TCELL_UP		92	0.361681	1.35553	0.0196078	0.198628	1	600	tags=18%, list=6%, signal=20%
GSE15930_NAIVE_VS_72H_IN_VITRO_STIM_IFNAB_CD8_TCELL_DN	GSE15930_NAIVE_VS_72H_IN_VITRO_STIM_IFNAB_CD8_TCELL_DN		179	0.332394	1.35522	0.0163934	0.198662	1	2543	tags=39%, list=27%, signal=52%
GSE9988_ANTI_TREM1_VS_ANTI_TREM1_AND_LPS_MONOCYTE_DN	GSE9988_ANTI_TREM1_VS_ANTI_TREM1_AND_LPS_MONOCYTE_DN		115	0.352872	1.35461	0.0181818	0.199546	1	812	tags=19%, list=9%, signal=21%
GSE3982_EFF_MEMORY_VS_CENT_MEMORY_CD4_TCELL_DN	GSE3982_EFF_MEMORY_VS_CENT_MEMORY_CD4_TCELL_DN		105	0.35613	1.3545	0.0344828	0.199352	1	741	tags=16%, list=8%, signal=17%
GSE10273_HIGH_IL7_VS_HIGH_IL7_AND_IRF4_IN_IRF4_8_NULL_PRE_BCELL_DN	GSE10273_HIGH_IL7_VS_HIGH_IL7_AND_IRF4_IN_IRF4_8_NULL_PRE_BCELL_DN		130	0.346605	1.35348	0.0727273	0.200626	1	2002	tags=34%, list=22%, signal=43%
GSE5099_CLASSICAL_M1_VS_ALTERNATIVE_M2_MACROPHAGE_UP	GSE5099_CLASSICAL_M1_VS_ALTERNATIVE_M2_MACROPHAGE_UP		159	0.331699	1.35348	0.0149254	0.200226	1	1504	tags=26%, list=16%, signal=31%
GSE43863_TH1_VS_LY6C_INT_CXCR5POS_MEMORY_CD4_TCELL_DN	GSE43863_TH1_VS_LY6C_INT_CXCR5POS_MEMORY_CD4_TCELL_DN		68	0.38483	1.35333	0.0754717	0.200033	1	915	tags=25%, list=10%, signal=28%
GSE2706_R848_VS_R848_AND_LPS_8H_STIM_DC_DN	GSE2706_R848_VS_R848_AND_LPS_8H_STIM_DC_DN		96	0.350886	1.35288	0.0625	0.200567	1	363	tags=11%, list=4%, signal=12%
GSE3982_BCELL_VS_EFF_MEMORY_CD4_TCELL_UP	GSE3982_BCELL_VS_EFF_MEMORY_CD4_TCELL_UP		131	0.343065	1.35264	0.0169492	0.200579	1	2036	tags=35%, list=22%, signal=44%
GSE2706_2H_VS_8H_R848_STIM_DC_UP	GSE2706_2H_VS_8H_R848_STIM_DC_UP		112	0.345846	1.3525	0.0535714	0.200423	1	1324	tags=29%, list=14%, signal=33%
GSE42724_NAIVE_VS_B1_BCELL_DN	GSE42724_NAIVE_VS_B1_BCELL_DN		152	0.345139	1.35215	0.0289855	0.200713	1	2459	tags=43%, list=26%, signal=58%
GSE37301_HEMATOPOIETIC_STEM_CELL_VS_GRAN_MONO_PROGENITOR_DN	GSE37301_HEMATOPOIETIC_STEM_CELL_VS_GRAN_MONO_PROGENITOR_DN		125	0.354649	1.35193	0.0322581	0.200595	1	724	tags=17%, list=8%, signal=18%
GSE34392_ST2_KO_VS_WT_DAY8_LCMV_EFFECTOR_CD8_TCELL_DN	GSE34392_ST2_KO_VS_WT_DAY8_LCMV_EFFECTOR_CD8_TCELL_DN		125	0.364811	1.35159	0.0333333	0.200976	1	755	tags=21%, list=8%, signal=22%
GSE2770_UNTREATED_VS_IL4_TREATED_ACT_CD4_TCELL_6H_UP	GSE2770_UNTREATED_VS_IL4_TREATED_ACT_CD4_TCELL_6H_UP		132	0.346309	1.35103	0	0.201668	1	1312	tags=26%, list=14%, signal=30%
GSE32423_IL7_VS_IL4_MEMORY_CD8_TCELL_UP	GSE32423_IL7_VS_IL4_MEMORY_CD8_TCELL_UP		150	0.33571	1.35061	0.0384615	0.202045	1	1768	tags=25%, list=19%, signal=30%
GSE22432_PDC_VS_TGFB1_TREATEDCOMMON_DC_PROGENITOR_UP	GSE22432_PDC_VS_TGFB1_TREATEDCOMMON_DC_PROGENITOR_UP		174	0.321721	1.35058	0	0.201723	1	2037	tags=27%, list=22%, signal=34%
GSE29618_BCELL_VS_PDC_DAY7_FLU_VACCINE_DN	GSE29618_BCELL_VS_PDC_DAY7_FLU_VACCINE_DN		127	0.337563	1.34816	0.0322581	0.206222	1	612	tags=15%, list=7%, signal=16%
GSE24142_EARLY_THYMIC_PROGENITOR_VS_DN2_THYMOCYTE_ADULT_DN	GSE24142_EARLY_THYMIC_PROGENITOR_VS_DN2_THYMOCYTE_ADULT_DN		125	0.34517	1.34808	0.0178571	0.206022	1	1702	tags=28%, list=18%, signal=34%
GSE11057_NAIVE_VS_MEMORY_CD4_TCELL_DN	GSE11057_NAIVE_VS_MEMORY_CD4_TCELL_DN		181	0.333975	1.34784	0	0.206005	1	1567	tags=29%, list=17%, signal=35%
GSE3982_MAC_VS_TH1_UP	GSE3982_MAC_VS_TH1_UP		118	0.351064	1.34743	0.0338983	0.206279	1	1635	tags=27%, list=18%, signal=32%
GSE26488_WT_VS_HDAC7_DELTAP_TG_OT2_THYMOCYTE_WITH_PEPTIDE_INJECTION_DN	GSE26488_WT_VS_HDAC7_DELTAP_TG_OT2_THYMOCYTE_WITH_PEPTIDE_INJECTION_DN		112	0.337795	1.34737	0.0625	0.205952	1	1560	tags=32%, list=17%, signal=38%
GSE5455_HEALTHY_VS_TUMOR_BEARING_MOUSE_SPLEEN_MONOCYTE_24H_INCUBATION_DN	GSE5455_HEALTHY_VS_TUMOR_BEARING_MOUSE_SPLEEN_MONOCYTE_24H_INCUBATION_DN		132	0.333816	1.34724	0	0.205917	1	1086	tags=21%, list=12%, signal=24%
GSE33292_WT_VS_TCF1_KO_DN3_THYMOCYTE_DN	GSE33292_WT_VS_TCF1_KO_DN3_THYMOCYTE_DN		173	0.344055	1.34679	0.0322581	0.206552	1	2579	tags=40%, list=28%, signal=54%
GSE14350_TREG_VS_TEFF_DN	GSE14350_TREG_VS_TEFF_DN		76	0.36526	1.34562	0.0526316	0.208612	1	1961	tags=36%, list=21%, signal=45%
GSE11961_MEMORY_BCELL_DAY7_VS_MEMORY_BCELL_DAY40_DN	GSE11961_MEMORY_BCELL_DAY7_VS_MEMORY_BCELL_DAY40_DN		130	0.333937	1.34551	0.0425532	0.208265	1	1318	tags=22%, list=14%, signal=25%
GSE41176_UNSTIM_VS_ANTI_IGM_STIM_BCELL_24H_UP	GSE41176_UNSTIM_VS_ANTI_IGM_STIM_BCELL_24H_UP		44	0.415684	1.34501	0.0943396	0.208747	1	1302	tags=30%, list=14%, signal=34%
GSE13485_CTRL_VS_DAY3_YF17D_VACCINE_PBMC_UP	GSE13485_CTRL_VS_DAY3_YF17D_VACCINE_PBMC_UP		62	0.384629	1.34496	0.0727273	0.208437	1	869	tags=18%, list=9%, signal=19%
GSE16522_ANTI_CD3CD28_STIM_VS_UNSTIM_MEMORY_CD8_TCELL_UP	GSE16522_ANTI_CD3CD28_STIM_VS_UNSTIM_MEMORY_CD8_TCELL_UP		129	0.330759	1.34391	0.0384615	0.210118	1	2510	tags=39%, list=27%, signal=52%
GSE17721_CTRL_VS_CPG_24H_BMDC_UP	GSE17721_CTRL_VS_CPG_24H_BMDC_UP		104	0.362678	1.3438	0.031746	0.209878	1	1541	tags=27%, list=17%, signal=32%
GSE18893_TCONV_VS_TREG_24H_CULTURE_UP	GSE18893_TCONV_VS_TREG_24H_CULTURE_UP		120	0.344936	1.34298	0.0615385	0.211069	1	877	tags=21%, list=9%, signal=23%
GSE22886_IL2_VS_IL15_STIM_NKCELL_UP	GSE22886_IL2_VS_IL15_STIM_NKCELL_UP		38	0.438168	1.34289	0.0714286	0.210954	1	369	tags=16%, list=4%, signal=16%
GSE9006_HEALTHY_VS_TYPE_1_DIABETES_PBMC_AT_DX_DN	GSE9006_HEALTHY_VS_TYPE_1_DIABETES_PBMC_AT_DX_DN		110	0.343048	1.34278	0.0307692	0.210731	1	1143	tags=20%, list=12%, signal=23%
GSE29618_PRE_VS_DAY7_POST_LAIV_FLU_VACCINE_MDC_DN	GSE29618_PRE_VS_DAY7_POST_LAIV_FLU_VACCINE_MDC_DN		141	0.34594	1.34274	0.0153846	0.210403	1	1902	tags=28%, list=20%, signal=35%
GSE15330_HSC_VS_MEGAKARYOCYTE_ERYTHROID_PROGENITOR_UP	GSE15330_HSC_VS_MEGAKARYOCYTE_ERYTHROID_PROGENITOR_UP		107	0.350005	1.34274	0.0615385	0.210005	1	754	tags=18%, list=8%, signal=19%
GSE32255_WT_VS_JMJD2D_KNOCKDOWN_4H_LPS_STIM_DC_UP	GSE32255_WT_VS_JMJD2D_KNOCKDOWN_4H_LPS_STIM_DC_UP		92	0.361906	1.34222	0.05	0.210672	1	519	tags=15%, list=6%, signal=16%
GSE9988_ANTI_TREM1_VS_CTRL_TREATED_MONOCYTES_UP	GSE9988_ANTI_TREM1_VS_CTRL_TREATED_MONOCYTES_UP		123	0.335565	1.34222	0.0491803	0.210275	1	639	tags=18%, list=7%, signal=19%
GSE24634_NAIVE_CD4_TCELL_VS_DAY10_IL4_CONV_TREG_DN	GSE24634_NAIVE_CD4_TCELL_VS_DAY10_IL4_CONV_TREG_DN		180	0.338087	1.34102	0.0483871	0.212068	1	1621	tags=23%, list=17%, signal=28%
GSE21546_WT_VS_ELK1_KO_ANTI_CD3_STIM_DP_THYMOCYTES_DN	GSE21546_WT_VS_ELK1_KO_ANTI_CD3_STIM_DP_THYMOCYTES_DN		156	0.346077	1.34097	0.0144928	0.211724	1	2474	tags=35%, list=27%, signal=46%
GSE39110_UNTREATED_VS_IL2_TREATED_CD8_TCELL_DAY3_POST_IMMUNIZATION_UP	GSE39110_UNTREATED_VS_IL2_TREATED_CD8_TCELL_DAY3_POST_IMMUNIZATION_UP		128	0.342792	1.33999	0.0172414	0.21324	1	1750	tags=29%, list=19%, signal=35%
GSE40274_CTRL_VS_IRF4_TRANSDUCED_ACTIVATED_CD4_TCELL_DN	GSE40274_CTRL_VS_IRF4_TRANSDUCED_ACTIVATED_CD4_TCELL_DN		119	0.370346	1.33968	0.0634921	0.213508	1	1162	tags=25%, list=12%, signal=28%
GSE9988_LPS_VS_VEHICLE_TREATED_MONOCYTE_UP	GSE9988_LPS_VS_VEHICLE_TREATED_MONOCYTE_UP		114	0.350052	1.3396	0.0571429	0.213214	1	786	tags=21%, list=8%, signal=23%
GSE5589_LPS_VS_LPS_AND_IL10_STIM_IL10_KO_MACROPHAGE_180MIN_UP	GSE5589_LPS_VS_LPS_AND_IL10_STIM_IL10_KO_MACROPHAGE_180MIN_UP		83	0.37687	1.33783	0.0322581	0.2168	1	1335	tags=24%, list=14%, signal=28%
GSE12366_GC_VS_MEMORY_BCELL_UP	GSE12366_GC_VS_MEMORY_BCELL_UP		143	0.330232	1.33779	0.0166667	0.216519	1	1194	tags=18%, list=13%, signal=21%
GSE29949_MICROGLIA_BRAIN_VS_MONOCYTE_BONE_MARROW_UP	GSE29949_MICROGLIA_BRAIN_VS_MONOCYTE_BONE_MARROW_UP		79	0.374839	1.33753	0.046875	0.21664	1	713	tags=19%, list=8%, signal=20%
GSE19888_ADENOSINE_A3R_ACT_VS_A3R_ACT_WITH_A3R_INH_PRETREATMENT_IN_MAST_CELL_UP	GSE19888_ADENOSINE_A3R_ACT_VS_A3R_ACT_WITH_A3R_INH_PRETREATMENT_IN_MAST_CELL_UP		167	0.334526	1.33693	0.0169492	0.217436	1	2549	tags=39%, list=27%, signal=53%
GSE15767_MED_VS_SCS_MAC_LN_UP	GSE15767_MED_VS_SCS_MAC_LN_UP		80	0.380964	1.33668	0.0983607	0.217608	1	1058	tags=23%, list=11%, signal=25%
GSE2128_C57BL6_VS_NOD_THYMOCYTE_MIMETOPE_NEGATIVE_SELECTION_UP	GSE2128_C57BL6_VS_NOD_THYMOCYTE_MIMETOPE_NEGATIVE_SELECTION_UP		60	0.401889	1.33654	0.0806452	0.217518	1	1703	tags=32%, list=18%, signal=39%
GSE40274_FOXP3_VS_FOXP3_AND_GATA1_TRANSDUCED_ACTIVATED_CD4_TCELL_DN	GSE40274_FOXP3_VS_FOXP3_AND_GATA1_TRANSDUCED_ACTIVATED_CD4_TCELL_DN		123	0.351488	1.33653	0.030303	0.217135	1	866	tags=24%, list=9%, signal=26%
GSE36095_WT_VS_HDAC9_KO_TREG_DN	GSE36095_WT_VS_HDAC9_KO_TREG_DN		33	0.421295	1.33642	0.118644	0.216909	1	469	tags=21%, list=5%, signal=22%
GSE4590_SMALL_VS_VPREB_POS_LARGE_PRE_BCELL_DN	GSE4590_SMALL_VS_VPREB_POS_LARGE_PRE_BCELL_DN		78	0.381516	1.33635	0.111111	0.216563	1	1218	tags=28%, list=13%, signal=32%
GSE11864_CSF1_PAM3CYS_VS_CSF1_IFNG_PAM3CYS_IN_MAC_DN	GSE11864_CSF1_PAM3CYS_VS_CSF1_IFNG_PAM3CYS_IN_MAC_DN		122	0.354573	1.33633	0.0166667	0.216218	1	766	tags=18%, list=8%, signal=19%
GSE41176_UNSTIM_VS_ANTI_IGM_STIM_BCELL_3H_UP	GSE41176_UNSTIM_VS_ANTI_IGM_STIM_BCELL_3H_UP		104	0.363858	1.33613	0.0476191	0.216252	1	877	tags=21%, list=9%, signal=23%
GSE17721_4H_VS_24H_POLYIC_BMDC_UP	GSE17721_4H_VS_24H_POLYIC_BMDC_UP		145	0.336531	1.33561	0.0357143	0.21685	1	1566	tags=22%, list=17%, signal=26%
GSE23321_EFFECTOR_MEMORY_VS_NAIVE_CD8_TCELL_UP	GSE23321_EFFECTOR_MEMORY_VS_NAIVE_CD8_TCELL_UP		82	0.379355	1.33537	0.0350877	0.216952	1	715	tags=16%, list=8%, signal=17%
GSE32034_UNTREATED_VS_ROSIGLIZATONE_TREATED_LY6C_HIGH_MONOCYTE_UP	GSE32034_UNTREATED_VS_ROSIGLIZATONE_TREATED_LY6C_HIGH_MONOCYTE_UP		118	0.338906	1.33536	0.0606061	0.216575	1	1482	tags=27%, list=16%, signal=32%
GSE6269_HEALTHY_VS_STAPH_AUREUS_INF_PBMC_DN	GSE6269_HEALTHY_VS_STAPH_AUREUS_INF_PBMC_DN		85	0.360149	1.3353	0.0344828	0.216284	1	2023	tags=36%, list=22%, signal=46%
GSE5589_WT_VS_IL6_KO_LPS_STIM_MACROPHAGE_180MIN_UP	GSE5589_WT_VS_IL6_KO_LPS_STIM_MACROPHAGE_180MIN_UP		72	0.392194	1.33509	0.0714286	0.216316	1	1416	tags=26%, list=15%, signal=31%
GSE44649_WT_VS_MIR155_KO_ACTIVATED_CD8_TCELL_UP	GSE44649_WT_VS_MIR155_KO_ACTIVATED_CD8_TCELL_UP		153	0.335422	1.33456	0.0166667	0.216756	1	1470	tags=24%, list=16%, signal=28%
GSE9509_10MIN_VS_30MIN_LPS_AND_IL10_STIM_IL10_KO_MACROPHAGE_DN	GSE9509_10MIN_VS_30MIN_LPS_AND_IL10_STIM_IL10_KO_MACROPHAGE_DN		98	0.351168	1.33454	0.0555556	0.216382	1	1946	tags=29%, list=21%, signal=36%
GSE5455_HEALTHY_VS_TUMOR_BEARING_MOUSE_SPLEEN_MONOCYTE_24H_INCUBATION_UP	GSE5455_HEALTHY_VS_TUMOR_BEARING_MOUSE_SPLEEN_MONOCYTE_24H_INCUBATION_UP		95	0.364648	1.33452	0.0327869	0.216009	1	1901	tags=29%, list=20%, signal=37%
GSE3982_MEMORY_CD4_TCELL_VS_TH1_DN	GSE3982_MEMORY_CD4_TCELL_VS_TH1_DN		167	0.333	1.33436	0.0338983	0.215975	1	1522	tags=23%, list=16%, signal=27%
GSE36888_UNTREATED_VS_IL2_TREATED_TCELL_17H_DN	GSE36888_UNTREATED_VS_IL2_TREATED_TCELL_17H_DN		108	0.356348	1.33391	0.0461538	0.216597	1	746	tags=21%, list=8%, signal=23%
GSE3982_BASOPHIL_VS_TH2_DN	GSE3982_BASOPHIL_VS_TH2_DN		165	0.322396	1.33212	0.0153846	0.219807	1	2044	tags=29%, list=22%, signal=37%
GSE24142_EARLY_THYMIC_PROGENITOR_VS_DN3_THYMOCYTE_DN	GSE24142_EARLY_THYMIC_PROGENITOR_VS_DN3_THYMOCYTE_DN		133	0.338469	1.33191	0.0757576	0.219951	1	1460	tags=26%, list=16%, signal=30%
GSE28726_NAIVE_CD4_TCELL_VS_NAIVE_NKTCELL_UP	GSE28726_NAIVE_CD4_TCELL_VS_NAIVE_NKTCELL_UP		173	0.326732	1.33068	0.0344828	0.221801	1	1205	tags=21%, list=13%, signal=23%
GSE19772_CTRL_VS_HCMV_INF_MONOCYTES_UP	GSE19772_CTRL_VS_HCMV_INF_MONOCYTES_UP		146	0.336509	1.33004	0.030303	0.222577	1	1167	tags=22%, list=13%, signal=25%
GSE5589_LPS_VS_LPS_AND_IL10_STIM_IL10_KO_MACROPHAGE_45MIN_UP	GSE5589_LPS_VS_LPS_AND_IL10_STIM_IL10_KO_MACROPHAGE_45MIN_UP		149	0.337529	1.32977	0.0322581	0.2228	1	1653	tags=22%, list=18%, signal=26%
GSE20727_CTRL_VS_DNFB_ALLERGEN_TREATED_DC_DN	GSE20727_CTRL_VS_DNFB_ALLERGEN_TREATED_DC_DN		104	0.359994	1.32972	0.08	0.222487	1	1987	tags=36%, list=21%, signal=45%
GSE32986_UNSTIM_VS_CURDLAN_LOWDOSE_STIM_DC_UP	GSE32986_UNSTIM_VS_CURDLAN_LOWDOSE_STIM_DC_UP		161	0.321398	1.32932	0.0185185	0.22304	1	1982	tags=28%, list=21%, signal=35%
GSE37301_HEMATOPOIETIC_STEM_CELL_VS_PRO_BCELL_DN	GSE37301_HEMATOPOIETIC_STEM_CELL_VS_PRO_BCELL_DN		132	0.32885	1.32896	0.015625	0.223474	1	2430	tags=39%, list=26%, signal=52%
GSE32423_MEMORY_VS_NAIVE_CD8_TCELL_IL7_IL4_UP	GSE32423_MEMORY_VS_NAIVE_CD8_TCELL_IL7_IL4_UP		55	0.389917	1.32793	0.12963	0.225234	1	957	tags=20%, list=10%, signal=22%
GSE42088_UNINF_VS_LEISHMANIA_INF_DC_8H_UP	GSE42088_UNINF_VS_LEISHMANIA_INF_DC_8H_UP		98	0.349198	1.32613	0.0151515	0.228642	1	1210	tags=27%, list=13%, signal=30%
GSE25677_MPL_VS_R848_STIM_BCELL_UP	GSE25677_MPL_VS_R848_STIM_BCELL_UP		101	0.34673	1.3257	0.0181818	0.229116	1	877	tags=23%, list=9%, signal=25%
GSE5589_LPS_VS_LPS_AND_IL10_STIM_MACROPHAGE_45MIN_DN	GSE5589_LPS_VS_LPS_AND_IL10_STIM_MACROPHAGE_45MIN_DN		122	0.352268	1.32526	0.111111	0.229586	1	1248	tags=22%, list=13%, signal=25%
GSE29617_CTRL_VS_TIV_FLU_VACCINE_PBMC_2008_UP	GSE29617_CTRL_VS_TIV_FLU_VACCINE_PBMC_2008_UP		123	0.345306	1.32463	0.0508475	0.230517	1	714	tags=16%, list=8%, signal=17%
GSE7509_UNSTIM_VS_IFNA_STIM_IMMATURE_DC_UP	GSE7509_UNSTIM_VS_IFNA_STIM_IMMATURE_DC_UP		112	0.333056	1.32449	0.0181818	0.230409	1	2827	tags=46%, list=30%, signal=65%
GSE12845_IGD_POS_BLOOD_VS_NAIVE_TONSIL_BCELL_DN	GSE12845_IGD_POS_BLOOD_VS_NAIVE_TONSIL_BCELL_DN		168	0.319126	1.32422	0.0178571	0.230565	1	1779	tags=24%, list=19%, signal=29%
KAECH_DAY8_EFF_VS_DAY15_EFF_CD8_TCELL_DN	KAECH_DAY8_EFF_VS_DAY15_EFF_CD8_TCELL_DN		121	0.334065	1.32367	0.109375	0.231161	1	1493	tags=26%, list=16%, signal=30%
GSE42021_CD24LO_TREG_VS_CD24LO_TCONV_THYMUS_UP	GSE42021_CD24LO_TREG_VS_CD24LO_TCONV_THYMUS_UP		135	0.334726	1.32331	0.0483871	0.231428	1	1435	tags=21%, list=15%, signal=25%
GSE3982_DC_VS_CENT_MEMORY_CD4_TCELL_UP	GSE3982_DC_VS_CENT_MEMORY_CD4_TCELL_UP		108	0.338044	1.32255	0.0192308	0.232953	1	1610	tags=32%, list=17%, signal=39%
GSE11057_CD4_CENT_MEM_VS_PBMC_DN	GSE11057_CD4_CENT_MEM_VS_PBMC_DN		89	0.35032	1.32239	0.115385	0.232841	1	1250	tags=31%, list=13%, signal=36%
GSE15330_HSC_VS_MEGAKARYOCYTE_ERYTHROID_PROGENITOR_IKAROS_KO_UP	GSE15330_HSC_VS_MEGAKARYOCYTE_ERYTHROID_PROGENITOR_IKAROS_KO_UP		152	0.327768	1.32235	0.0322581	0.232551	1	1796	tags=28%, list=19%, signal=34%
GSE15930_NAIVE_VS_72H_IN_VITRO_STIM_TRICHOSTATINA_CD8_TCELL_DN	GSE15930_NAIVE_VS_72H_IN_VITRO_STIM_TRICHOSTATINA_CD8_TCELL_DN		170	0.318637	1.32198	0.05	0.232878	1	2001	tags=29%, list=21%, signal=36%
GSE13547_CTRL_VS_ANTI_IGM_STIM_BCELL_12H_DN	GSE13547_CTRL_VS_ANTI_IGM_STIM_BCELL_12H_DN		141	0.347974	1.32138	0.030303	0.233902	1	1614	tags=30%, list=17%, signal=35%
GSE24814_STAT5_KO_VS_WT_PRE_BCELL_UP	GSE24814_STAT5_KO_VS_WT_PRE_BCELL_UP		46	0.416356	1.32069	0.0714286	0.235103	1	767	tags=24%, list=8%, signal=26%
GSE46242_CTRL_VS_EGR2_DELETED_ANERGIC_TH1_CD4_TCELL_DN	GSE46242_CTRL_VS_EGR2_DELETED_ANERGIC_TH1_CD4_TCELL_DN		122	0.348036	1.32063	0.0517241	0.234763	1	1133	tags=25%, list=12%, signal=28%
GSE19941_LPS_VS_LPS_AND_IL10_STIM_IL10_KO_MACROPHAGE_DN	GSE19941_LPS_VS_LPS_AND_IL10_STIM_IL10_KO_MACROPHAGE_DN		89	0.347755	1.32009	0.0327869	0.235311	1	1102	tags=25%, list=12%, signal=28%
GSE30962_ACUTE_VS_CHRONIC_LCMV_PRIMARY_INF_CD8_TCELL_DN	GSE30962_ACUTE_VS_CHRONIC_LCMV_PRIMARY_INF_CD8_TCELL_DN		155	0.330486	1.32004	0.0701754	0.234988	1	1752	tags=30%, list=19%, signal=36%
GSE2770_IL12_AND_TGFB_ACT_VS_ACT_CD4_TCELL_2H_UP	GSE2770_IL12_AND_TGFB_ACT_VS_ACT_CD4_TCELL_2H_UP		148	0.339378	1.31995	0.0175439	0.234874	1	1061	tags=16%, list=11%, signal=18%
GSE22935_WT_VS_MYD88_KO_MACROPHAGE_48H_MBOVIS_BCG_STIM_UP	GSE22935_WT_VS_MYD88_KO_MACROPHAGE_48H_MBOVIS_BCG_STIM_UP		97	0.347548	1.31973	0.0724638	0.234889	1	1756	tags=28%, list=19%, signal=34%
GSE26488_WT_VS_HDAC7_KO_DOUBLE_POSITIVE_THYMOCYTE_DN	GSE26488_WT_VS_HDAC7_KO_DOUBLE_POSITIVE_THYMOCYTE_DN		73	0.365114	1.31871	0.0588235	0.236746	1	1603	tags=29%, list=17%, signal=34%
GSE36891_POLYIC_TLR3_VS_PAM_TLR2_STIM_PERITONEAL_MACROPHAGE_UP	GSE36891_POLYIC_TLR3_VS_PAM_TLR2_STIM_PERITONEAL_MACROPHAGE_UP		75	0.369042	1.31842	0.0666667	0.23703	1	746	tags=23%, list=8%, signal=24%
GSE3982_EFF_MEMORY_CD4_TCELL_VS_NKCELL_UP	GSE3982_EFF_MEMORY_CD4_TCELL_VS_NKCELL_UP		108	0.35446	1.31841	0.0508475	0.236627	1	1453	tags=30%, list=16%, signal=35%
GSE22025_TGFB1_VS_TGFB1_AND_PROGESTERONE_TREATED_CD4_TCELL_UP	GSE22025_TGFB1_VS_TGFB1_AND_PROGESTERONE_TREATED_CD4_TCELL_UP		103	0.356017	1.31807	0.0338983	0.236831	1	1243	tags=25%, list=13%, signal=29%
GSE2826_WT_VS_BTK_KO_BCELL_UP	GSE2826_WT_VS_BTK_KO_BCELL_UP		149	0.332902	1.3178	0.0185185	0.237275	1	2219	tags=33%, list=24%, signal=42%
GSE360_DC_VS_MAC_B_MALAYI_LOW_DOSE_DN	GSE360_DC_VS_MAC_B_MALAYI_LOW_DOSE_DN		141	0.342254	1.31713	0.0298507	0.238557	1	1938	tags=28%, list=21%, signal=35%
GSE22886_NAIVE_CD4_TCELL_VS_12H_ACT_TH2_DN	GSE22886_NAIVE_CD4_TCELL_VS_12H_ACT_TH2_DN		188	0.320884	1.31709	0.0535714	0.238202	1	1982	tags=26%, list=21%, signal=32%
GSE26890_CXCR1_NEG_VS_POS_EFFECTOR_CD8_TCELL_DN	GSE26890_CXCR1_NEG_VS_POS_EFFECTOR_CD8_TCELL_DN		145	0.334258	1.31664	0.0476191	0.238655	1	723	tags=17%, list=8%, signal=18%
GSE37416_CTRL_VS_24H_F_TULARENSIS_LVS_NEUTROPHIL_DN	GSE37416_CTRL_VS_24H_F_TULARENSIS_LVS_NEUTROPHIL_DN		174	0.323261	1.3158	0	0.24018	1	746	tags=13%, list=8%, signal=14%
GSE37301_LYMPHOID_PRIMED_MPP_VS_RAG2_KO_NK_CELL_DN	GSE37301_LYMPHOID_PRIMED_MPP_VS_RAG2_KO_NK_CELL_DN		69	0.369311	1.31574	0.107143	0.239903	1	1977	tags=29%, list=21%, signal=37%
GSE30083_SP1_VS_SP2_THYMOCYTE_UP	GSE30083_SP1_VS_SP2_THYMOCYTE_UP		94	0.367975	1.31503	0.0344828	0.241073	1	1451	tags=30%, list=16%, signal=35%
GSE32423_IL7_VS_IL7_IL4_MEMORY_CD8_TCELL_DN	GSE32423_IL7_VS_IL7_IL4_MEMORY_CD8_TCELL_DN		141	0.328713	1.31487	0.0517241	0.240905	1	1386	tags=24%, list=15%, signal=28%
GSE6674_CPG_VS_CPG_AND_ANTI_IGM_STIM_BCELL_DN	GSE6674_CPG_VS_CPG_AND_ANTI_IGM_STIM_BCELL_DN		159	0.340127	1.31407	0.046875	0.242024	1	1817	tags=28%, list=20%, signal=34%
GSE339_CD8POS_VS_CD4CD8DN_DC_UP	GSE339_CD8POS_VS_CD4CD8DN_DC_UP		130	0.328126	1.31397	0.0555556	0.241854	1	1240	tags=22%, list=13%, signal=25%
GSE30153_LUPUS_VS_HEALTHY_DONOR_BCELL_DN	GSE30153_LUPUS_VS_HEALTHY_DONOR_BCELL_DN		86	0.348608	1.31394	0.0566038	0.241592	1	1384	tags=24%, list=15%, signal=28%
GSE3982_MAST_CELL_VS_TH1_UP	GSE3982_MAST_CELL_VS_TH1_UP		116	0.348421	1.31332	0.0555556	0.242658	1	895	tags=16%, list=10%, signal=17%
GSE14000_TRANSLATED_RNA_VS_MRNA_4H_LPS_DC_DN	GSE14000_TRANSLATED_RNA_VS_MRNA_4H_LPS_DC_DN		130	0.345274	1.31323	0.0597015	0.242474	1	2384	tags=35%, list=26%, signal=46%
GSE5099_DAY3_VS_DAY7_MCSF_TREATED_MACROPHAGE_UP	GSE5099_DAY3_VS_DAY7_MCSF_TREATED_MACROPHAGE_UP		159	0.32579	1.31318	0.0655738	0.242181	1	1614	tags=28%, list=17%, signal=34%
GSE15930_STIM_VS_STIM_AND_TRICHOSTATINA_48H_CD8_T_CELL_UP	GSE15930_STIM_VS_STIM_AND_TRICHOSTATINA_48H_CD8_T_CELL_UP		155	0.331366	1.31303	0.016129	0.242107	1	1193	tags=23%, list=13%, signal=26%
GSE2770_IL12_VS_TGFB_AND_IL12_TREATED_ACT_CD4_TCELL_6H_UP	GSE2770_IL12_VS_TGFB_AND_IL12_TREATED_ACT_CD4_TCELL_6H_UP		71	0.366667	1.31287	0.0862069	0.242111	1	1700	tags=24%, list=18%, signal=29%
GSE14026_TH1_VS_TH17_UP	GSE14026_TH1_VS_TH17_UP		80	0.366518	1.31275	0.0447761	0.241944	1	1329	tags=19%, list=14%, signal=22%
GSE369_PRE_VS_POST_IL6_INJECTION_SOCS3_KO_LIVER_UP	GSE369_PRE_VS_POST_IL6_INJECTION_SOCS3_KO_LIVER_UP		155	0.323427	1.31225	0.0169492	0.242659	1	1646	tags=25%, list=18%, signal=29%
GSE17974_CTRL_VS_ACT_IL4_AND_ANTI_IL12_12H_CD4_TCELL_DN	GSE17974_CTRL_VS_ACT_IL4_AND_ANTI_IL12_12H_CD4_TCELL_DN		166	0.3214	1.31217	0.0289855	0.242368	1	1803	tags=26%, list=19%, signal=32%
GSE12845_IGD_POS_BLOOD_VS_DARKZONE_GC_TONSIL_BCELL_DN	GSE12845_IGD_POS_BLOOD_VS_DARKZONE_GC_TONSIL_BCELL_DN		178	0.321661	1.31091	0.0476191	0.244653	1	1753	tags=24%, list=19%, signal=29%
GSE4590_LARGE_PRE_BCELL_VS_VPREB_POS_LARGE_PRE_BCELL_DN	GSE4590_LARGE_PRE_BCELL_VS_VPREB_POS_LARGE_PRE_BCELL_DN		141	0.336457	1.31078	0.0363636	0.244544	1	1617	tags=31%, list=17%, signal=37%
GSE14000_TRANSLATED_RNA_VS_MRNA_DC_DN	GSE14000_TRANSLATED_RNA_VS_MRNA_DC_DN		131	0.320132	1.30995	0.0508475	0.246139	1	2444	tags=42%, list=26%, signal=56%
GSE22601_IMMATURE_CD4_SINGLE_POSITIVE_VS_DOUBLE_POSITIVE_THYMOCYTE_DN	GSE22601_IMMATURE_CD4_SINGLE_POSITIVE_VS_DOUBLE_POSITIVE_THYMOCYTE_DN		163	0.331361	1.30925	0.0689655	0.247365	1	861	tags=20%, list=9%, signal=21%
GSE3982_NEUTROPHIL_VS_BCELL_DN	GSE3982_NEUTROPHIL_VS_BCELL_DN		168	0.325132	1.30903	0.0483871	0.247299	1	1629	tags=23%, list=17%, signal=27%
GSE2405_0H_VS_12H_A_PHAGOCYTOPHILUM_STIM_NEUTROPHIL_UP	GSE2405_0H_VS_12H_A_PHAGOCYTOPHILUM_STIM_NEUTROPHIL_UP		151	0.335157	1.30869	0.0508475	0.247706	1	609	tags=21%, list=7%, signal=22%
GSE11057_PBMC_VS_MEM_CD4_TCELL_DN	GSE11057_PBMC_VS_MEM_CD4_TCELL_DN		176	0.318588	1.30865	0.015873	0.247456	1	1137	tags=19%, list=12%, signal=22%
GSE1925_3H_VS_24H_IFNG_STIM_IFNG_PRIMED_MACROPHAGE_UP	GSE1925_3H_VS_24H_IFNG_STIM_IFNG_PRIMED_MACROPHAGE_UP		136	0.326588	1.30859	0.0322581	0.247115	1	1174	tags=18%, list=13%, signal=21%
GSE12845_IGD_NEG_BLOOD_VS_DARKZONE_GC_TONSIL_BCELL_DN	GSE12845_IGD_NEG_BLOOD_VS_DARKZONE_GC_TONSIL_BCELL_DN		175	0.323324	1.30853	0.0645161	0.246927	1	2402	tags=32%, list=26%, signal=42%
GSE24634_IL4_VS_CTRL_TREATED_NAIVE_CD4_TCELL_DAY7_UP	GSE24634_IL4_VS_CTRL_TREATED_NAIVE_CD4_TCELL_DAY7_UP		150	0.339882	1.30781	0.0645161	0.248337	1	2074	tags=29%, list=22%, signal=37%
GSE30971_CTRL_VS_LPS_STIM_MACROPHAGE_WBP7_HET_4H_DN	GSE30971_CTRL_VS_LPS_STIM_MACROPHAGE_WBP7_HET_4H_DN		135	0.34034	1.30744	0.04	0.248574	1	1490	tags=26%, list=16%, signal=30%
GSE3982_CENT_MEMORY_CD4_TCELL_VS_TH1_UP	GSE3982_CENT_MEMORY_CD4_TCELL_VS_TH1_UP		118	0.343001	1.30741	0.101695	0.248218	1	272	tags=9%, list=3%, signal=9%
GSE2770_TGFB_AND_IL4_VS_IL12_TREATED_ACT_CD4_TCELL_6H_DN	GSE2770_TGFB_AND_IL4_VS_IL12_TREATED_ACT_CD4_TCELL_6H_DN		158	0.346207	1.30701	0.030303	0.248771	1	1845	tags=28%, list=20%, signal=35%
GSE30083_SP3_VS_SP4_THYMOCYTE_UP	GSE30083_SP3_VS_SP4_THYMOCYTE_UP		63	0.36991	1.307	0.0333333	0.248432	1	1390	tags=29%, list=15%, signal=33%
GSE19888_ADENOSINE_A3R_INH_PRETREAT_AND_ACT_BY_A3R_VS_A3R_INH_AND_TCELL_MEMBRANES_ACT_MAST_CELL_UP	GSE19888_ADENOSINE_A3R_INH_PRETREAT_AND_ACT_BY_A3R_VS_A3R_INH_AND_TCELL_MEMBRANES_ACT_MAST_CELL_UP		152	0.333043	1.30676	0.03125	0.2485	1	1202	tags=17%, list=13%, signal=19%
GSE46606_UNSTIM_VS_CD40L_IL2_IL5_DAY3_STIMULATED_BCELL_DN	GSE46606_UNSTIM_VS_CD40L_IL2_IL5_DAY3_STIMULATED_BCELL_DN		160	0.319872	1.30601	0.0526316	0.249723	1	1598	tags=23%, list=17%, signal=27%
GSE2770_IL4_ACT_VS_ACT_CD4_TCELL_48H_UP	GSE2770_IL4_ACT_VS_ACT_CD4_TCELL_48H_UP		146	0.322714	1.30588	0.0298507	0.249593	1	1150	tags=18%, list=12%, signal=21%
GSE20366_TREG_VS_NAIVE_CD4_TCELL_DEC205_CONVERSION_UP	GSE20366_TREG_VS_NAIVE_CD4_TCELL_DEC205_CONVERSION_UP		117	0.344289	1.30468	0.015873	0.251952	1	969	tags=23%, list=10%, signal=25%
GSE4590_PRE_BCELL_VS_SMALL_PRE_BCELL_UP	GSE4590_PRE_BCELL_VS_SMALL_PRE_BCELL_UP		80	0.376587	1.3045	0.0597015	0.252015	1	1990	tags=38%, list=21%, signal=47%
GSE37532_WT_VS_PPARG_KO_VISCERAL_ADIPOSE_TISSUE_TREG_DN	GSE37532_WT_VS_PPARG_KO_VISCERAL_ADIPOSE_TISSUE_TREG_DN		134	0.328236	1.30448	0.0508475	0.251658	1	1532	tags=23%, list=16%, signal=27%
GSE5589_LPS_VS_LPS_AND_IL10_STIM_MACROPHAGE_180MIN_DN	GSE5589_LPS_VS_LPS_AND_IL10_STIM_MACROPHAGE_180MIN_DN		118	0.342819	1.3042	0.0793651	0.251841	1	1167	tags=22%, list=13%, signal=25%
GSE1460_NAIVE_CD4_TCELL_ADULT_BLOOD_VS_THYMIC_STROMAL_CELL_DN	GSE1460_NAIVE_CD4_TCELL_ADULT_BLOOD_VS_THYMIC_STROMAL_CELL_DN		115	0.336784	1.30323	0.0357143	0.253485	1	2149	tags=32%, list=23%, signal=41%
GSE24142_DN2_VS_DN3_THYMOCYTE_FETAL_DN	GSE24142_DN2_VS_DN3_THYMOCYTE_FETAL_DN		108	0.339941	1.30312	0.101695	0.253381	1	1390	tags=26%, list=15%, signal=30%
GSE23568_CTRL_VS_ID3_TRANSDUCED_CD8_TCELL_DN	GSE23568_CTRL_VS_ID3_TRANSDUCED_CD8_TCELL_DN		162	0.329777	1.30302	0.0149254	0.253174	1	1882	tags=30%, list=20%, signal=37%
GSE32423_CTRL_VS_IL7_MEMORY_CD8_TCELL_UP	GSE32423_CTRL_VS_IL7_MEMORY_CD8_TCELL_UP		56	0.397801	1.30282	0.0227273	0.253056	1	637	tags=16%, list=7%, signal=17%
GSE1460_INTRATHYMIC_T_PROGENITOR_VS_THYMIC_STROMAL_CELL_DN	GSE1460_INTRATHYMIC_T_PROGENITOR_VS_THYMIC_STROMAL_CELL_DN		93	0.339228	1.3026	0.015873	0.25316	1	1340	tags=26%, list=14%, signal=30%
GSE9650_GP33_VS_GP276_LCMV_SPECIFIC_EXHAUSTED_CD8_TCELL_UP	GSE9650_GP33_VS_GP276_LCMV_SPECIFIC_EXHAUSTED_CD8_TCELL_UP		66	0.37123	1.30259	0.0833333	0.252761	1	1372	tags=27%, list=15%, signal=32%
GSE18281_PERIMEDULLARY_CORTICAL_REGION_VS_WHOLE_MEDULLA_THYMUS_DN	GSE18281_PERIMEDULLARY_CORTICAL_REGION_VS_WHOLE_MEDULLA_THYMUS_DN		54	0.391475	1.30251	0.0943396	0.252585	1	2909	tags=43%, list=31%, signal=62%
GSE36888_UNTREATED_VS_IL2_TREATED_TCELL_6H_UP	GSE36888_UNTREATED_VS_IL2_TREATED_TCELL_6H_UP		116	0.336555	1.30229	0.0357143	0.252777	1	1237	tags=25%, list=13%, signal=28%
GSE7852_TREG_VS_TCONV_THYMUS_UP	GSE7852_TREG_VS_TCONV_THYMUS_UP		131	0.343381	1.30221	0.0769231	0.252586	1	1050	tags=27%, list=11%, signal=30%
GSE11057_NAIVE_VS_CENT_MEMORY_CD4_TCELL_DN	GSE11057_NAIVE_VS_CENT_MEMORY_CD4_TCELL_DN		183	0.324317	1.30189	0.03125	0.25285	1	1567	tags=29%, list=17%, signal=34%
GSE23568_CTRL_TRANSDUCED_VS_WT_CD8_TCELL_UP	GSE23568_CTRL_TRANSDUCED_VS_WT_CD8_TCELL_UP		134	0.337154	1.30139	0.0338983	0.253716	1	1500	tags=29%, list=16%, signal=34%
GSE19888_CTRL_VS_A3R_INHIBITOR_TREATED_MAST_CELL_DN	GSE19888_CTRL_VS_A3R_INHIBITOR_TREATED_MAST_CELL_DN		151	0.327725	1.3007	0.0545455	0.254975	1	1225	tags=19%, list=13%, signal=21%
GSE17974_0H_VS_4H_IN_VITRO_ACT_CD4_TCELL_DN	GSE17974_0H_VS_4H_IN_VITRO_ACT_CD4_TCELL_DN		152	0.320498	1.29951	0.0677966	0.257239	1	1718	tags=25%, list=18%, signal=30%
GSE27786_LSK_VS_NEUTROPHIL_UP	GSE27786_LSK_VS_NEUTROPHIL_UP		167	0.322083	1.2994	0.031746	0.257014	1	2492	tags=34%, list=27%, signal=45%
GSE3982_EOSINOPHIL_VS_MAC_DN	GSE3982_EOSINOPHIL_VS_MAC_DN		147	0.319385	1.29925	0.0322581	0.256863	1	2235	tags=31%, list=24%, signal=40%
GSE33424_CD161_HIGH_VS_NEG_CD8_TCELL_DN	GSE33424_CD161_HIGH_VS_NEG_CD8_TCELL_DN		143	0.340031	1.29923	0.0892857	0.256523	1	1882	tags=31%, list=20%, signal=38%
GSE33425_CD161_INT_VS_NEG_CD8_TCELL_DN	GSE33425_CD161_INT_VS_NEG_CD8_TCELL_DN		145	0.337959	1.29922	0.05	0.256126	1	1415	tags=21%, list=15%, signal=24%
GSE3920_IFNA_VS_IFNG_TREATED_ENDOTHELIAL_CELL_UP	GSE3920_IFNA_VS_IFNG_TREATED_ENDOTHELIAL_CELL_UP		126	0.329184	1.29877	0.0588235	0.256498	1	751	tags=14%, list=8%, signal=15%
GSE10211_UV_INACT_SENDAI_VS_LIVE_SENDAI_VIRUS_TRACHEAL_EPITHELIAL_CELLS_UP	GSE10211_UV_INACT_SENDAI_VS_LIVE_SENDAI_VIRUS_TRACHEAL_EPITHELIAL_CELLS_UP		107	0.346216	1.29803	0.0806452	0.257666	1	1218	tags=22%, list=13%, signal=26%
GSE9006_1MONTH_VS_4MONTH_POST_TYPE_1_DIABETES_DX_PBMC_DN	GSE9006_1MONTH_VS_4MONTH_POST_TYPE_1_DIABETES_DX_PBMC_DN		84	0.347124	1.29746	0.0877193	0.258675	1	1521	tags=23%, list=16%, signal=27%
GSE43863_NAIVE_VS_LY6C_INT_CXCR5POS_CD4_EFF_TCELL_D6_LCMV_DN	GSE43863_NAIVE_VS_LY6C_INT_CXCR5POS_CD4_EFF_TCELL_D6_LCMV_DN		54	0.366237	1.29729	0.0967742	0.258782	1	955	tags=24%, list=10%, signal=27%
GSE39110_UNTREATED_VS_IL2_TREATED_CD8_TCELL_DAY6_POST_IMMUNIZATION_DN	GSE39110_UNTREATED_VS_IL2_TREATED_CD8_TCELL_DAY6_POST_IMMUNIZATION_DN		120	0.337807	1.29727	0.0322581	0.258413	1	1516	tags=35%, list=16%, signal=41%
GSE23925_LIGHT_ZONE_VS_DARK_ZONE_BCELL_DN	GSE23925_LIGHT_ZONE_VS_DARK_ZONE_BCELL_DN		115	0.341734	1.29718	0.0638298	0.258247	1	868	tags=17%, list=9%, signal=18%
GSE32423_MEMORY_VS_NAIVE_CD8_TCELL_IL7_UP	GSE32423_MEMORY_VS_NAIVE_CD8_TCELL_IL7_UP		124	0.345009	1.29639	0.030303	0.259416	1	1528	tags=29%, list=16%, signal=34%
GSE39556_UNTREATED_VS_3H_POLYIC_INJ_MOUSE_CD8A_DC_UP	GSE39556_UNTREATED_VS_3H_POLYIC_INJ_MOUSE_CD8A_DC_UP		114	0.329631	1.29595	0.0689655	0.260153	1	772	tags=19%, list=8%, signal=21%
GSE40666_UNTREATED_VS_IFNA_STIM_STAT1_KO_CD8_TCELL_90MIN_DN	GSE40666_UNTREATED_VS_IFNA_STIM_STAT1_KO_CD8_TCELL_90MIN_DN		131	0.332662	1.29577	0.05	0.260273	1	1160	tags=25%, list=12%, signal=28%
GSE41087_WT_VS_FOXP3_MUT_ANTI_CD3_CD28_STIM_CD4_TCELL_UP	GSE41087_WT_VS_FOXP3_MUT_ANTI_CD3_CD28_STIM_CD4_TCELL_UP		131	0.335923	1.29573	0.0689655	0.25999	1	1039	tags=23%, list=11%, signal=25%
GSE17974_CTRL_VS_ACT_IL4_AND_ANTI_IL12_24H_CD4_TCELL_DN	GSE17974_CTRL_VS_ACT_IL4_AND_ANTI_IL12_24H_CD4_TCELL_DN		175	0.323114	1.29496	0.0645161	0.261622	1	2001	tags=27%, list=21%, signal=34%
GSE9650_EXHAUSTED_VS_MEMORY_CD8_TCELL_UP	GSE9650_EXHAUSTED_VS_MEMORY_CD8_TCELL_UP		98	0.355281	1.29489	0.0408163	0.261367	1	1340	tags=30%, list=14%, signal=34%
GSE2405_HEAT_KILLED_LYSATE_VS_LIVE_A_PHAGOCYTOPHILUM_STIM_NEUTROPHIL_24H_UP	GSE2405_HEAT_KILLED_LYSATE_VS_LIVE_A_PHAGOCYTOPHILUM_STIM_NEUTROPHIL_24H_UP		91	0.346318	1.29445	0.142857	0.262066	1	547	tags=16%, list=6%, signal=17%
GSE24634_TREG_VS_TCONV_POST_DAY10_IL4_CONVERSION_DN	GSE24634_TREG_VS_TCONV_POST_DAY10_IL4_CONVERSION_DN		75	0.366872	1.29397	0.0566038	0.26292	1	1029	tags=27%, list=11%, signal=30%
GSE18791_UNSTIM_VS_NEWCATSLE_VIRUS_DC_6H_UP	GSE18791_UNSTIM_VS_NEWCATSLE_VIRUS_DC_6H_UP		165	0.316123	1.29364	0.078125	0.263261	1	2399	tags=33%, list=26%, signal=43%
GSE22611_MUTANT_NOD2_TRANSDUCED_VS_CTRL_HEK293T_STIMULATED_WITH_MDP_6H_UP	GSE22611_MUTANT_NOD2_TRANSDUCED_VS_CTRL_HEK293T_STIMULATED_WITH_MDP_6H_UP		94	0.326915	1.29316	0.113208	0.264124	1	1466	tags=20%, list=16%, signal=24%
GSE19888_CTRL_VS_TCELL_MEMBRANES_ACT_MAST_CELL_PRETREAT_A3R_INH_UP	GSE19888_CTRL_VS_TCELL_MEMBRANES_ACT_MAST_CELL_PRETREAT_A3R_INH_UP		91	0.361014	1.29306	0.0806452	0.263895	1	1662	tags=30%, list=18%, signal=36%
GSE20366_TREG_VS_NAIVE_CD4_TCELL_HOMEOSTATIC_CONVERSION_DN	GSE20366_TREG_VS_NAIVE_CD4_TCELL_HOMEOSTATIC_CONVERSION_DN		137	0.325564	1.29288	0.0350877	0.263965	1	920	tags=20%, list=10%, signal=22%
GSE11057_EFF_MEM_VS_CENT_MEM_CD4_TCELL_DN	GSE11057_EFF_MEM_VS_CENT_MEM_CD4_TCELL_DN		119	0.324337	1.29241	0.1	0.264401	1	853	tags=18%, list=9%, signal=19%
GSE17721_0.5H_VS_4H_LPS_BMDC_UP	GSE17721_0.5H_VS_4H_LPS_BMDC_UP		164	0.32228	1.29209	0.0961538	0.264711	1	1242	tags=21%, list=13%, signal=24%
GSE360_CTRL_VS_B_MALAYI_LOW_DOSE_DC_DN	GSE360_CTRL_VS_B_MALAYI_LOW_DOSE_DC_DN		92	0.349238	1.29206	0.0754717	0.264384	1	1783	tags=27%, list=19%, signal=33%
GSE18804_SPLEEN_MACROPHAGE_VS_BRAIN_TUMORAL_MACROPHAGE_DN	GSE18804_SPLEEN_MACROPHAGE_VS_BRAIN_TUMORAL_MACROPHAGE_DN		142	0.329204	1.2914	0.0724638	0.265591	1	1835	tags=25%, list=20%, signal=31%
GSE37301_CD4_TCELL_VS_RAG2_KO_NK_CELL_DN	GSE37301_CD4_TCELL_VS_RAG2_KO_NK_CELL_DN		146	0.320273	1.29088	0.0461538	0.266288	1	1387	tags=21%, list=15%, signal=24%
GSE9988_ANTI_TREM1_AND_LPS_VS_CTRL_TREATED_MONOCYTES_UP	GSE9988_ANTI_TREM1_AND_LPS_VS_CTRL_TREATED_MONOCYTES_UP		118	0.330271	1.29072	0.0862069	0.266242	1	878	tags=19%, list=9%, signal=20%
GSE45739_NRAS_KO_VS_WT_UNSTIM_CD4_TCELL_DN	GSE45739_NRAS_KO_VS_WT_UNSTIM_CD4_TCELL_DN		156	0.335907	1.29071	0.0508475	0.265887	1	1588	tags=22%, list=17%, signal=27%
GSE21670_UNTREATED_VS_TGFB_IL6_TREATED_CD4_TCELL_DN	GSE21670_UNTREATED_VS_TGFB_IL6_TREATED_CD4_TCELL_DN		107	0.338585	1.29033	0.0545455	0.266302	1	2436	tags=39%, list=26%, signal=53%
GSE6259_FLT3L_INDUCED_33D1_POS_DC_VS_CD4_TCELL_DN	GSE6259_FLT3L_INDUCED_33D1_POS_DC_VS_CD4_TCELL_DN		135	0.329171	1.29012	0.031746	0.266421	1	1845	tags=24%, list=20%, signal=30%
GSE32901_NAIVE_VS_TH17_NEG_CD4_TCELL_DN	GSE32901_NAIVE_VS_TH17_NEG_CD4_TCELL_DN		42	0.388679	1.2899	0.0877193	0.26668	1	1447	tags=29%, list=16%, signal=34%
GSE21927_C26GM_VS_4T1_TUMOR_MONOCYTE_BALBC_UP	GSE21927_C26GM_VS_4T1_TUMOR_MONOCYTE_BALBC_UP		136	0.326462	1.2896	0.0483871	0.267049	1	1386	tags=21%, list=15%, signal=25%
GSE360_DC_VS_MAC_M_TUBERCULOSIS_UP	GSE360_DC_VS_MAC_M_TUBERCULOSIS_UP		120	0.338352	1.28868	0.0862069	0.268734	1	625	tags=16%, list=7%, signal=17%
GSE6259_33D1_POS_DC_VS_BCELL_DN	GSE6259_33D1_POS_DC_VS_BCELL_DN		111	0.337048	1.28865	0.0517241	0.268434	1	2314	tags=39%, list=25%, signal=51%
GSE20366_CD103_POS_VS_CD103_KLRG1_DP_TREG_UP	GSE20366_CD103_POS_VS_CD103_KLRG1_DP_TREG_UP		114	0.333648	1.28832	0.107143	0.268979	1	765	tags=16%, list=8%, signal=17%
GSE2706_UNSTIM_VS_8H_LPS_DC_UP	GSE2706_UNSTIM_VS_8H_LPS_DC_UP		150	0.329966	1.28827	0.0454545	0.268638	1	1936	tags=35%, list=21%, signal=44%
GSE37532_VISCERAL_ADIPOSE_TISSUE_VS_LN_DERIVED_TCONV_CD4_TCELL_UP	GSE37532_VISCERAL_ADIPOSE_TISSUE_VS_LN_DERIVED_TCONV_CD4_TCELL_UP		55	0.386715	1.2877	0.0851064	0.269985	1	1842	tags=36%, list=20%, signal=45%
GSE19941_IL10_KO_VS_IL10_KO_AND_NFKBP50_KO_LPS_STIM_MACROPHAGE_DN	GSE19941_IL10_KO_VS_IL10_KO_AND_NFKBP50_KO_LPS_STIM_MACROPHAGE_DN		150	0.325116	1.28743	0.0169492	0.270388	1	1792	tags=26%, list=19%, signal=32%
GSE1460_DP_VS_CD4_THYMOCYTE_UP	GSE1460_DP_VS_CD4_THYMOCYTE_UP		134	0.334587	1.28656	0.0634921	0.272014	1	1163	tags=18%, list=12%, signal=20%
GSE411_WT_VS_SOCS3_KO_MACROPHAGE_IL6_STIM_400MIN_UP	GSE411_WT_VS_SOCS3_KO_MACROPHAGE_IL6_STIM_400MIN_UP		130	0.328116	1.28607	0.0983607	0.27266	1	731	tags=16%, list=8%, signal=17%
GSE23502_BM_VS_COLON_TUMOR_HDC_KO_MYELOID_DERIVED_SUPPRESSOR_CELL_UP	GSE23502_BM_VS_COLON_TUMOR_HDC_KO_MYELOID_DERIVED_SUPPRESSOR_CELL_UP		53	0.395944	1.286	0.125	0.272521	1	899	tags=21%, list=10%, signal=23%
GSE37533_PPARG2_FOXP3_VS_FOXP3_TRANSDUCED_CD4_TCELL_UP	GSE37533_PPARG2_FOXP3_VS_FOXP3_TRANSDUCED_CD4_TCELL_UP		152	0.322584	1.28586	0.031746	0.272358	1	1728	tags=25%, list=19%, signal=30%
GSE11057_CD4_EFF_MEM_VS_PBMC_UP	GSE11057_CD4_EFF_MEM_VS_PBMC_UP		171	0.325381	1.28529	0.0327869	0.273315	1	1135	tags=20%, list=12%, signal=23%
GSE7831_UNSTIM_VS_INFLUENZA_STIM_PDC_4H_UP	GSE7831_UNSTIM_VS_INFLUENZA_STIM_PDC_4H_UP		119	0.33648	1.28456	0.122807	0.274489	1	1238	tags=20%, list=13%, signal=23%
GSE22443_IL2_VS_IL12_TREATED_ACT_CD8_TCELL_UP	GSE22443_IL2_VS_IL12_TREATED_ACT_CD8_TCELL_UP		71	0.339156	1.28379	0.0869565	0.275671	1	1084	tags=20%, list=12%, signal=22%
GSE6269_FLU_VS_STAPH_AUREUS_INF_PBMC_DN	GSE6269_FLU_VS_STAPH_AUREUS_INF_PBMC_DN		98	0.344337	1.28276	0.0925926	0.277667	1	1083	tags=26%, list=12%, signal=29%
GSE15659_CD45RA_NEG_CD4_TCELL_VS_RESTING_TREG_DN	GSE15659_CD45RA_NEG_CD4_TCELL_VS_RESTING_TREG_DN		98	0.33929	1.28217	0.0821918	0.278436	1	2080	tags=33%, list=22%, signal=42%
GSE32986_UNSTIM_VS_GMCSF_AND_CURDLAN_HIGHDOSE_STIM_DC_UP	GSE32986_UNSTIM_VS_GMCSF_AND_CURDLAN_HIGHDOSE_STIM_DC_UP		183	0.315444	1.28196	0.046875	0.278508	1	1514	tags=23%, list=16%, signal=27%
GSE17974_IL4_AND_ANTI_IL12_VS_UNTREATED_1H_ACT_CD4_TCELL_DN	GSE17974_IL4_AND_ANTI_IL12_VS_UNTREATED_1H_ACT_CD4_TCELL_DN		45	0.387383	1.2817	0.0862069	0.278554	1	1059	tags=27%, list=11%, signal=30%
GSE23925_LIGHT_ZONE_VS_DARK_ZONE_BCELL_UP	GSE23925_LIGHT_ZONE_VS_DARK_ZONE_BCELL_UP		90	0.344836	1.28133	0.113208	0.278856	1	538	tags=16%, list=6%, signal=16%
GSE12507_PDC_CELL_LINE_VS_IMMATUE_T_CELL_LINE_UP	GSE12507_PDC_CELL_LINE_VS_IMMATUE_T_CELL_LINE_UP		106	0.317206	1.28102	0.0689655	0.279224	1	696	tags=13%, list=7%, signal=14%
GSE1791_CTRL_VS_NEUROMEDINU_IN_T_CELL_LINE_12H_UP	GSE1791_CTRL_VS_NEUROMEDINU_IN_T_CELL_LINE_12H_UP		159	0.32561	1.27999	0.0344828	0.28109	1	1741	tags=25%, list=19%, signal=30%
GSE45739_UNSTIM_VS_ACD3_ACD28_STIM_NRAS_KO_CD4_TCELL_UP	GSE45739_UNSTIM_VS_ACD3_ACD28_STIM_NRAS_KO_CD4_TCELL_UP		155	0.312773	1.27979	0.031746	0.281157	1	1306	tags=20%, list=14%, signal=23%
GSE25123_WT_VS_PPARG_KO_MACROPHAGE_IL4_STIM_DN	GSE25123_WT_VS_PPARG_KO_MACROPHAGE_IL4_STIM_DN		131	0.324481	1.27858	0.0350877	0.283676	1	744	tags=21%, list=8%, signal=23%
GSE14415_INDUCED_VS_NATURAL_TREG_DN	GSE14415_INDUCED_VS_NATURAL_TREG_DN		150	0.322893	1.27856	0.09375	0.283322	1	1902	tags=27%, list=20%, signal=34%
GSE9037_WT_VS_IRAK4_KO_BMDM_DN	GSE9037_WT_VS_IRAK4_KO_BMDM_DN		88	0.33722	1.27835	0.148148	0.283427	1	1539	tags=28%, list=17%, signal=34%
GSE10325_LUPUS_CD4_TCELL_VS_LUPUS_MYELOID_DN	GSE10325_LUPUS_CD4_TCELL_VS_LUPUS_MYELOID_DN		87	0.34678	1.27786	0.142857	0.284229	1	1308	tags=25%, list=14%, signal=29%
GSE17186_BLOOD_VS_CORD_BLOOD_CD21LOW_TRANSITIONAL_BCELL_DN	GSE17186_BLOOD_VS_CORD_BLOOD_CD21LOW_TRANSITIONAL_BCELL_DN		146	0.336679	1.27764	0.0655738	0.284306	1	1455	tags=23%, list=16%, signal=27%
GSE16385_MONOCYTE_VS_12H_IFNG_TNF_TREATED_MACROPHAGE_DN	GSE16385_MONOCYTE_VS_12H_IFNG_TNF_TREATED_MACROPHAGE_DN		95	0.341328	1.27762	0.114754	0.283941	1	1721	tags=24%, list=18%, signal=29%
GSE39556_UNTREATED_VS_3H_POLYIC_INJ_MOUSE_CD8A_DC_DN	GSE39556_UNTREATED_VS_3H_POLYIC_INJ_MOUSE_CD8A_DC_DN		137	0.321376	1.27756	0.0615385	0.283684	1	1676	tags=28%, list=18%, signal=34%
GSE44649_WT_VS_MIR155_KO_NAIVE_CD8_TCELL_UP	GSE44649_WT_VS_MIR155_KO_NAIVE_CD8_TCELL_UP		82	0.356281	1.27713	0.0545455	0.284134	1	434	tags=13%, list=5%, signal=14%
GSE37301_HEMATOPOIETIC_STEM_CELL_VS_GRAN_MONO_PROGENITOR_UP	GSE37301_HEMATOPOIETIC_STEM_CELL_VS_GRAN_MONO_PROGENITOR_UP		114	0.33261	1.27703	0.0985916	0.28393	1	596	tags=16%, list=6%, signal=17%
GSE10325_LUPUS_BCELL_VS_LUPUS_MYELOID_UP	GSE10325_LUPUS_BCELL_VS_LUPUS_MYELOID_UP		152	0.339774	1.27672	0.118644	0.284257	1	1865	tags=36%, list=20%, signal=44%
GSE19772_HCMV_INFL_VS_HCMV_INF_MONOCYTES_AND_PI3K_INHIBITION_UP	GSE19772_HCMV_INFL_VS_HCMV_INF_MONOCYTES_AND_PI3K_INHIBITION_UP		76	0.377685	1.27656	0.101695	0.284228	1	1493	tags=24%, list=16%, signal=28%
GSE34217_MIR17_92_OVEREXPRESS_VS_WT_ACT_CD8_TCELL_UP	GSE34217_MIR17_92_OVEREXPRESS_VS_WT_ACT_CD8_TCELL_UP		53	0.377088	1.27637	0.142857	0.284237	1	1401	tags=28%, list=15%, signal=33%
GSE23568_ID3_KO_VS_WT_CD8_TCELL_UP	GSE23568_ID3_KO_VS_WT_CD8_TCELL_UP		173	0.314116	1.27623	0.0526316	0.284193	1	1904	tags=29%, list=20%, signal=36%
GSE17721_CTRL_VS_POLYIC_12H_BMDC_DN	GSE17721_CTRL_VS_POLYIC_12H_BMDC_DN		114	0.333714	1.27611	0.0615385	0.284017	1	1603	tags=25%, list=17%, signal=29%
GSE24634_NAIVE_CD4_TCELL_VS_DAY5_IL4_CONV_TREG_DN	GSE24634_NAIVE_CD4_TCELL_VS_DAY5_IL4_CONV_TREG_DN		188	0.305161	1.2761	0.0508475	0.283631	1	2018	tags=24%, list=22%, signal=30%
GSE43863_TFH_VS_LY6C_INT_CXCR5POS_EFFECTOR_CD4_TCELL_DN	GSE43863_TFH_VS_LY6C_INT_CXCR5POS_EFFECTOR_CD4_TCELL_DN		111	0.347501	1.27507	0.0862069	0.285591	1	656	tags=17%, list=7%, signal=18%
GSE7852_TREG_VS_TCONV_FAT_UP	GSE7852_TREG_VS_TCONV_FAT_UP		140	0.32644	1.27439	0.0384615	0.286942	1	1248	tags=23%, list=13%, signal=26%
GSE17721_CTRL_VS_GARDIQUIMOD_2H_BMDC_DN	GSE17721_CTRL_VS_GARDIQUIMOD_2H_BMDC_DN		125	0.33589	1.27437	0.131148	0.286567	1	1169	tags=18%, list=13%, signal=20%
KAECH_DAY8_EFF_VS_DAY15_EFF_CD8_TCELL_UP	KAECH_DAY8_EFF_VS_DAY15_EFF_CD8_TCELL_UP		181	0.307981	1.27436	0.0149254	0.286206	1	2510	tags=39%, list=27%, signal=52%
GSE16385_MONOCYTE_VS_12H_ROSIGLITAZONE_IL4_TREATED_MACROPHAGE_DN	GSE16385_MONOCYTE_VS_12H_ROSIGLITAZONE_IL4_TREATED_MACROPHAGE_DN		161	0.31309	1.27434	0.0746269	0.285871	1	1144	tags=17%, list=12%, signal=19%
GSE21063_CTRL_VS_ANTI_IGM_STIM_BCELL_16H_UP	GSE21063_CTRL_VS_ANTI_IGM_STIM_BCELL_16H_UP		137	0.325802	1.27389	0.0909091	0.286324	1	2471	tags=39%, list=27%, signal=52%
GSE44649_WT_VS_MIR155_KO_NAIVE_CD8_TCELL_DN	GSE44649_WT_VS_MIR155_KO_NAIVE_CD8_TCELL_DN		124	0.338628	1.27359	0.0806452	0.286513	1	1746	tags=33%, list=19%, signal=40%
GSE40666_UNTREATED_VS_IFNA_STIM_EFFECTOR_CD8_TCELL_90MIN_UP	GSE40666_UNTREATED_VS_IFNA_STIM_EFFECTOR_CD8_TCELL_90MIN_UP		134	0.331713	1.27345	0.0615385	0.286442	1	752	tags=19%, list=8%, signal=21%
GSE29618_PRE_VS_DAY7_POST_LAIV_FLU_VACCINE_PDC_UP	GSE29618_PRE_VS_DAY7_POST_LAIV_FLU_VACCINE_PDC_UP		45	0.408581	1.27329	0.153846	0.286448	1	964	tags=22%, list=10%, signal=25%
GSE22886_NAIVE_BCELL_VS_BM_PLASMA_CELL_DN	GSE22886_NAIVE_BCELL_VS_BM_PLASMA_CELL_DN		132	0.324081	1.27323	0.0454545	0.286129	1	1533	tags=28%, list=16%, signal=33%
GSE13522_CTRL_VS_T_CRUZI_BRAZIL_STRAIN_INF_SKIN_UP	GSE13522_CTRL_VS_T_CRUZI_BRAZIL_STRAIN_INF_SKIN_UP		62	0.358451	1.27323	0.145161	0.285733	1	853	tags=16%, list=9%, signal=18%
GSE40274_FOXP3_VS_FOXP3_AND_LEF1_TRANSDUCED_ACTIVATED_CD4_TCELL_UP	GSE40274_FOXP3_VS_FOXP3_AND_LEF1_TRANSDUCED_ACTIVATED_CD4_TCELL_UP		130	0.345975	1.27271	0.0285714	0.286674	1	1013	tags=21%, list=11%, signal=23%
GSE17186_CD21LOW_VS_CD21HIGH_TRANSITIONAL_BCELL_UP	GSE17186_CD21LOW_VS_CD21HIGH_TRANSITIONAL_BCELL_UP		150	0.326288	1.27267	0.0566038	0.286316	1	952	tags=17%, list=10%, signal=19%
GSE22886_NAIVE_CD4_TCELL_VS_NEUTROPHIL_DN	GSE22886_NAIVE_CD4_TCELL_VS_NEUTROPHIL_DN		63	0.358398	1.27259	0.122449	0.286179	1	368	tags=14%, list=4%, signal=15%
GSE15735_CTRL_VS_HDAC_INHIBITOR_TREATED_CD4_TCELL_2H_UP	GSE15735_CTRL_VS_HDAC_INHIBITOR_TREATED_CD4_TCELL_2H_UP		134	0.324782	1.27252	0.0461538	0.285889	1	697	tags=16%, list=7%, signal=17%
GSE13547_WT_VS_ZFX_KO_BCELL_ANTI_IGM_STIM_2H_UP	GSE13547_WT_VS_ZFX_KO_BCELL_ANTI_IGM_STIM_2H_UP		165	0.329845	1.27246	0.0769231	0.285612	1	2753	tags=41%, list=30%, signal=57%
GSE17721_LPS_VS_CPG_12H_BMDC_UP	GSE17721_LPS_VS_CPG_12H_BMDC_UP		144	0.314425	1.27176	0.111111	0.286896	1	1312	tags=19%, list=14%, signal=21%
GSE29618_PRE_VS_DAY7_FLU_VACCINE_PDC_UP	GSE29618_PRE_VS_DAY7_FLU_VACCINE_PDC_UP		48	0.364461	1.27172	0.152542	0.286618	1	606	tags=15%, list=7%, signal=16%
GSE27241_WT_VS_RORGT_KO_TH17_POLARIZED_CD4_TCELL_DN	GSE27241_WT_VS_RORGT_KO_TH17_POLARIZED_CD4_TCELL_DN		133	0.337874	1.27169	0.0983607	0.286302	1	2211	tags=34%, list=24%, signal=44%
GSE22432_MULTIPOTENT_VS_COMMON_DC_PROGENITOR_UP	GSE22432_MULTIPOTENT_VS_COMMON_DC_PROGENITOR_UP		151	0.319976	1.26989	0.0689655	0.290378	1	2371	tags=34%, list=25%, signal=45%
GSE33424_CD161_HIGH_VS_NEG_CD8_TCELL_UP	GSE33424_CD161_HIGH_VS_NEG_CD8_TCELL_UP		135	0.318509	1.26955	0.0566038	0.290969	1	1563	tags=24%, list=17%, signal=29%
GSE360_L_DONOVANI_VS_T_GONDII_MAC_UP	GSE360_L_DONOVANI_VS_T_GONDII_MAC_UP		108	0.354698	1.26864	0.0597015	0.292709	1	1406	tags=19%, list=15%, signal=22%
GSE26290_CTRL_VS_AKT_INHIBITOR_TREATED_ANTI_CD3_AND_IL2_STIM_CD8_TCELL_UP	GSE26290_CTRL_VS_AKT_INHIBITOR_TREATED_ANTI_CD3_AND_IL2_STIM_CD8_TCELL_UP		86	0.340365	1.26829	0.0892857	0.293013	1	787	tags=17%, list=8%, signal=19%
GSE21927_SPLENIC_C26GM_TUMOROUS_VS_4T1_TUMOR_MONOCYTES_DN	GSE21927_SPLENIC_C26GM_TUMOROUS_VS_4T1_TUMOR_MONOCYTES_DN		134	0.321985	1.26669	0.0571429	0.296944	1	2225	tags=32%, list=24%, signal=42%
GSE46242_TH1_VS_ANERGIC_TH1_CD4_TCELL_UP	GSE46242_TH1_VS_ANERGIC_TH1_CD4_TCELL_UP		115	0.324497	1.2657	0.0634921	0.298832	1	773	tags=17%, list=8%, signal=18%
GSE20715_0H_VS_48H_OZONE_TLR4_KO_LUNG_DN	GSE20715_0H_VS_48H_OZONE_TLR4_KO_LUNG_DN		136	0.322864	1.26523	0.0740741	0.299534	1	1868	tags=27%, list=20%, signal=34%
GSE25087_TREG_VS_TCONV_ADULT_UP	GSE25087_TREG_VS_TCONV_ADULT_UP		163	0.318416	1.26513	0.0597015	0.29937	1	1156	tags=25%, list=12%, signal=28%
GSE17974_IL4_AND_ANTI_IL12_VS_UNTREATED_12H_ACT_CD4_TCELL_UP	GSE17974_IL4_AND_ANTI_IL12_VS_UNTREATED_12H_ACT_CD4_TCELL_UP		138	0.326677	1.26412	0.0819672	0.301504	1	897	tags=20%, list=10%, signal=21%
GSE8921_UNSTIM_0H_VS_TLR1_2_STIM_MONOCYTE_24H_UP	GSE8921_UNSTIM_0H_VS_TLR1_2_STIM_MONOCYTE_24H_UP		49	0.3878	1.26328	0.1875	0.303328	1	2417	tags=39%, list=26%, signal=52%
GSE24634_TREG_VS_TCONV_POST_DAY7_IL4_CONVERSION_UP	GSE24634_TREG_VS_TCONV_POST_DAY7_IL4_CONVERSION_UP		164	0.3188	1.2625	0.0434783	0.305197	1	1862	tags=26%, list=20%, signal=31%
GSE43955_1H_VS_20H_ACT_CD4_TCELL_UP	GSE43955_1H_VS_20H_ACT_CD4_TCELL_UP		141	0.31813	1.26241	0.0735294	0.305102	1	1706	tags=26%, list=18%, signal=31%
GSE3982_DC_VS_BASOPHIL_UP	GSE3982_DC_VS_BASOPHIL_UP		118	0.321875	1.26233	0.12963	0.304843	1	1913	tags=36%, list=21%, signal=45%
GSE29614_CTRL_VS_TIV_FLU_VACCINE_PBMC_2007_UP	GSE29614_CTRL_VS_TIV_FLU_VACCINE_PBMC_2007_UP		28	0.450126	1.26083	0.180328	0.308532	1	1050	tags=25%, list=11%, signal=28%
GSE17721_CTRL_VS_GARDIQUIMOD_12H_BMDC_UP	GSE17721_CTRL_VS_GARDIQUIMOD_12H_BMDC_UP		137	0.323325	1.26071	0.1	0.308582	1	1637	tags=26%, list=18%, signal=31%
GSE17721_4_VS_24H_GARDIQUIMOD_BMDC_UP	GSE17721_4_VS_24H_GARDIQUIMOD_BMDC_UP		137	0.324858	1.26054	0.142857	0.308685	1	2358	tags=34%, list=25%, signal=45%
GSE2585_AIRE_KO_VS_WT_CD80_HIGH_MTEC_UP	GSE2585_AIRE_KO_VS_WT_CD80_HIGH_MTEC_UP		158	0.32007	1.26034	0.0909091	0.308737	1	1181	tags=18%, list=13%, signal=21%
GSE36078_WT_VS_IL1R_KO_LUNG_DC_AFTER_AD5_T425A_HEXON_INF_DN	GSE36078_WT_VS_IL1R_KO_LUNG_DC_AFTER_AD5_T425A_HEXON_INF_DN		134	0.319409	1.26034	0.037037	0.308337	1	1366	tags=22%, list=15%, signal=26%
GSE2585_CTEC_VS_MTEC_THYMUS_DN	GSE2585_CTEC_VS_MTEC_THYMUS_DN		91	0.34041	1.25979	0.150943	0.309518	1	700	tags=19%, list=8%, signal=20%
GSE19198_CTRL_VS_IL21_TREATED_TCELL_1H_UP	GSE19198_CTRL_VS_IL21_TREATED_TCELL_1H_UP		58	0.37102	1.2595	0.190476	0.30988	1	1060	tags=26%, list=11%, signal=29%
GSE29164_DAY3_VS_DAY7_CD8_TCELL_AND_IL12_TREATED_MELANOMA_UP	GSE29164_DAY3_VS_DAY7_CD8_TCELL_AND_IL12_TREATED_MELANOMA_UP		156	0.312701	1.25882	0.0666667	0.311154	1	1905	tags=29%, list=20%, signal=36%
GSE15930_STIM_VS_STIM_AND_TRICHOSTATINA_72H_CD8_T_CELL_DN	GSE15930_STIM_VS_STIM_AND_TRICHOSTATINA_72H_CD8_T_CELL_DN		104	0.337767	1.25876	0.15873	0.310939	1	1774	tags=26%, list=19%, signal=32%
GSE17721_CTRL_VS_LPS_0.5H_BMDC_DN	GSE17721_CTRL_VS_LPS_0.5H_BMDC_DN		113	0.324684	1.25872	0.118644	0.310677	1	1544	tags=26%, list=17%, signal=30%
GSE29618_MONOCYTE_VS_PDC_DN	GSE29618_MONOCYTE_VS_PDC_DN		137	0.322646	1.25836	0.0952381	0.311135	1	1415	tags=24%, list=15%, signal=28%
GSE29618_PRE_VS_DAY7_POST_TIV_FLU_VACCINE_PDC_UP	GSE29618_PRE_VS_DAY7_POST_TIV_FLU_VACCINE_PDC_UP		76	0.361569	1.25691	0.0862069	0.314713	1	1670	tags=24%, list=18%, signal=29%
GSE3039_CD4_TCELL_VS_ALPHABETA_CD8_TCELL_DN	GSE3039_CD4_TCELL_VS_ALPHABETA_CD8_TCELL_DN		134	0.317106	1.25686	0.0923077	0.314446	1	1944	tags=32%, list=21%, signal=40%
GSE17721_PAM3CSK4_VS_GADIQUIMOD_16H_BMDC_UP	GSE17721_PAM3CSK4_VS_GADIQUIMOD_16H_BMDC_UP		114	0.324354	1.25679	0.107143	0.314167	1	1587	tags=19%, list=17%, signal=23%
GSE17721_0.5H_VS_12H_CPG_BMDC_UP	GSE17721_0.5H_VS_12H_CPG_BMDC_UP		152	0.319162	1.25674	0.0877193	0.313852	1	1819	tags=32%, list=20%, signal=39%
GSE29949_MICROGLIA_BRAIN_VS_CD8_POS_DC_SPLEEN_DN	GSE29949_MICROGLIA_BRAIN_VS_CD8_POS_DC_SPLEEN_DN		64	0.366862	1.25561	0.0961538	0.316505	1	713	tags=19%, list=8%, signal=20%
GSE1460_CORD_VS_ADULT_BLOOD_NAIVE_CD4_TCELL_UP	GSE1460_CORD_VS_ADULT_BLOOD_NAIVE_CD4_TCELL_UP		129	0.317944	1.25536	0.112903	0.316792	1	1567	tags=24%, list=17%, signal=28%
GSE5589_WT_VS_IL6_KO_LPS_AND_IL10_STIM_MACROPHAGE_45MIN_DN	GSE5589_WT_VS_IL6_KO_LPS_AND_IL10_STIM_MACROPHAGE_45MIN_DN		146	0.315499	1.25481	0.0689655	0.317561	1	1188	tags=19%, list=13%, signal=22%
GSE14769_UNSTIM_VS_60MIN_LPS_BMDM_DN	GSE14769_UNSTIM_VS_60MIN_LPS_BMDM_DN		148	0.31813	1.25477	0.0447761	0.317218	1	731	tags=17%, list=8%, signal=18%
GSE30971_2H_VS_4H_LPS_STIM_MACROPHAGE_WBP7_KO_DN	GSE30971_2H_VS_4H_LPS_STIM_MACROPHAGE_WBP7_KO_DN		95	0.334319	1.25463	0.109091	0.31711	1	1594	tags=25%, list=17%, signal=30%
GSE22935_24H_VS_48H_MBOVIS_BCG_STIM_MACROPHAGE_UP	GSE22935_24H_VS_48H_MBOVIS_BCG_STIM_MACROPHAGE_UP		108	0.342271	1.25449	0.125	0.316904	1	734	tags=12%, list=8%, signal=13%
GSE14308_TH1_VS_TH17_DN	GSE14308_TH1_VS_TH17_DN		156	0.311985	1.2537	0.0338983	0.318479	1	2428	tags=36%, list=26%, signal=48%
GSE28737_BCL6_HET_VS_BCL6_KO_FOLLICULAR_BCELL_DN	GSE28737_BCL6_HET_VS_BCL6_KO_FOLLICULAR_BCELL_DN		111	0.328531	1.25144	0.118644	0.323944	1	1238	tags=25%, list=13%, signal=29%
GSE41176_WT_VS_TAK1_KO_ANTI_IGM_STIM_BCELL_1H_DN	GSE41176_WT_VS_TAK1_KO_ANTI_IGM_STIM_BCELL_1H_DN		63	0.345839	1.25139	0.0983607	0.323717	1	546	tags=14%, list=6%, signal=15%
GSE7852_LN_VS_FAT_TREG_DN	GSE7852_LN_VS_FAT_TREG_DN		127	0.320816	1.25101	0.0793651	0.324285	1	317	tags=12%, list=3%, signal=12%
GSE24671_CTRL_VS_BAKIMULC_INFECTED_MOUSE_SPLENOCYTES_DN	GSE24671_CTRL_VS_BAKIMULC_INFECTED_MOUSE_SPLENOCYTES_DN		93	0.32765	1.25045	0.0784314	0.325314	1	1374	tags=28%, list=15%, signal=32%
GSE21360_PRIMARY_VS_TERTIARY_MEMORY_CD8_TCELL_UP	GSE21360_PRIMARY_VS_TERTIARY_MEMORY_CD8_TCELL_UP		156	0.314082	1.25002	0.114754	0.326049	1	1862	tags=28%, list=20%, signal=34%
GSE26488_CTRL_VS_PEPTIDE_INJECTION_HDAC7_DELTAP_TG_OT2_THYMOCYTE_DN	GSE26488_CTRL_VS_PEPTIDE_INJECTION_HDAC7_DELTAP_TG_OT2_THYMOCYTE_DN		133	0.322254	1.24964	0.111111	0.326611	1	1564	tags=25%, list=17%, signal=29%
GSE22886_NAIVE_VS_MEMORY_TCELL_DN	GSE22886_NAIVE_VS_MEMORY_TCELL_DN		167	0.312596	1.24929	0.03125	0.327208	1	1125	tags=17%, list=12%, signal=19%
GSE29615_CTRL_VS_DAY7_LAIV_FLU_VACCINE_PBMC_DN	GSE29615_CTRL_VS_DAY7_LAIV_FLU_VACCINE_PBMC_DN		62	0.35157	1.24926	0.142857	0.326833	1	2216	tags=32%, list=24%, signal=42%
GSE29618_BCELL_VS_MONOCYTE_UP	GSE29618_BCELL_VS_MONOCYTE_UP		129	0.319634	1.24906	0.0476191	0.32692	1	914	tags=21%, list=10%, signal=23%
GSE22886_NEUTROPHIL_VS_MONOCYTE_UP	GSE22886_NEUTROPHIL_VS_MONOCYTE_UP		44	0.395335	1.24869	0.145455	0.327528	1	1078	tags=25%, list=12%, signal=28%
GSE15930_NAIVE_VS_48H_IN_VITRO_STIM_CD8_TCELL_UP	GSE15930_NAIVE_VS_48H_IN_VITRO_STIM_CD8_TCELL_UP		109	0.334901	1.24862	0.0952381	0.327263	1	747	tags=19%, list=8%, signal=21%
GSE21546_SAP1A_KO_VS_SAP1A_KO_AND_ELK1_KO_DP_THYMOCYTES_UP	GSE21546_SAP1A_KO_VS_SAP1A_KO_AND_ELK1_KO_DP_THYMOCYTES_UP		122	0.324575	1.2482	0.109375	0.328012	1	1254	tags=24%, list=13%, signal=27%
GSE46606_UNSTIM_VS_CD40L_IL2_IL5_1DAY_STIMULATED_IRF4_KO_BCELL_DN	GSE46606_UNSTIM_VS_CD40L_IL2_IL5_1DAY_STIMULATED_IRF4_KO_BCELL_DN		126	0.308155	1.24819	0.106061	0.327591	1	1433	tags=21%, list=15%, signal=25%
GSE15330_HSC_VS_MEGAKARYOCYTE_ERYTHROID_PROGENITOR_DN	GSE15330_HSC_VS_MEGAKARYOCYTE_ERYTHROID_PROGENITOR_DN		113	0.323398	1.24799	0.0735294	0.327663	1	974	tags=19%, list=10%, signal=21%
GSE32423_MEMORY_VS_NAIVE_CD8_TCELL_DN	GSE32423_MEMORY_VS_NAIVE_CD8_TCELL_DN		148	0.309569	1.24788	0.0909091	0.327544	1	1393	tags=23%, list=15%, signal=27%
GSE24634_TREG_VS_TCONV_POST_DAY7_IL4_CONVERSION_DN	GSE24634_TREG_VS_TCONV_POST_DAY7_IL4_CONVERSION_DN		94	0.322446	1.2477	0.105263	0.327593	1	1042	tags=21%, list=11%, signal=24%
GSE2585_CD80_HIGH_VS_LOW_MTEC_DN	GSE2585_CD80_HIGH_VS_LOW_MTEC_DN		84	0.332564	1.24709	0.0689655	0.328698	1	1996	tags=33%, list=21%, signal=42%
GSE17721_0.5H_VS_24H_CPG_BMDC_UP	GSE17721_0.5H_VS_24H_CPG_BMDC_UP		139	0.300736	1.24701	0.0819672	0.328445	1	1566	tags=29%, list=17%, signal=35%
GSE14769_UNSTIM_VS_120MIN_LPS_BMDM_DN	GSE14769_UNSTIM_VS_120MIN_LPS_BMDM_DN		141	0.308077	1.24658	0.106061	0.328974	1	1015	tags=18%, list=11%, signal=20%
GSE15930_NAIVE_VS_72H_IN_VITRO_STIM_IL12_CD8_TCELL_DN	GSE15930_NAIVE_VS_72H_IN_VITRO_STIM_IL12_CD8_TCELL_DN		167	0.311996	1.24591	0.0735294	0.330207	1	2396	tags=36%, list=26%, signal=48%
GSE6875_WT_VS_FOXP3_KO_TREG_DN	GSE6875_WT_VS_FOXP3_KO_TREG_DN		117	0.31623	1.24582	0.0655738	0.32993	1	1850	tags=29%, list=20%, signal=36%
GSE3920_UNTREATED_VS_IFNG_TREATED_ENDOTHELIAL_CELL_UP	GSE3920_UNTREATED_VS_IFNG_TREATED_ENDOTHELIAL_CELL_UP		78	0.357954	1.24582	0.125	0.329511	1	295	tags=10%, list=3%, signal=11%
GSE24026_PD1_LIGATION_VS_CTRL_IN_ACT_TCELL_LINE_UP	GSE24026_PD1_LIGATION_VS_CTRL_IN_ACT_TCELL_LINE_UP		145	0.32289	1.24538	0.15625	0.330412	1	1806	tags=32%, list=19%, signal=39%
GSE17974_0.5H_VS_72H_UNTREATED_IN_VITRO_CD4_TCELL_DN	GSE17974_0.5H_VS_72H_UNTREATED_IN_VITRO_CD4_TCELL_DN		166	0.308641	1.24501	0.078125	0.330838	1	2335	tags=32%, list=25%, signal=42%
GSE34179_THPOK_KO_VS_WT_VA14I_NKTCELL_DN	GSE34179_THPOK_KO_VS_WT_VA14I_NKTCELL_DN		100	0.335591	1.24467	0.125	0.331181	1	1603	tags=26%, list=17%, signal=31%
GSE11961_PLASMA_CELL_DAY7_VS_GERMINAL_CENTER_BCELL_DAY40_UP	GSE11961_PLASMA_CELL_DAY7_VS_GERMINAL_CENTER_BCELL_DAY40_UP		105	0.34462	1.24466	0.0677966	0.330763	1	1618	tags=24%, list=17%, signal=28%
GSE32986_CURDLAN_HIGHDOSE_VS_GMCSF_AND_CURDLAN_HIGHDOSE_STIM_DC_DN	GSE32986_CURDLAN_HIGHDOSE_VS_GMCSF_AND_CURDLAN_HIGHDOSE_STIM_DC_DN		135	0.322584	1.24465	0.12069	0.330369	1	1012	tags=22%, list=11%, signal=25%
GSE42088_UNINF_VS_LEISHMANIA_INF_DC_24H_DN	GSE42088_UNINF_VS_LEISHMANIA_INF_DC_24H_DN		123	0.321682	1.24446	0.016129	0.33039	1	1132	tags=21%, list=12%, signal=24%
GSE3982_NKCELL_VS_TH1_DN	GSE3982_NKCELL_VS_TH1_DN		162	0.32171	1.24428	0.0757576	0.330529	1	2036	tags=32%, list=22%, signal=40%
GSE27291_0H_VS_6H_STIM_GAMMADELTA_TCELL_UP	GSE27291_0H_VS_6H_STIM_GAMMADELTA_TCELL_UP		101	0.329224	1.24405	0.0909091	0.33068	1	1256	tags=19%, list=13%, signal=22%
GSE16522_MEMORY_VS_NAIVE_CD8_TCELL_DN	GSE16522_MEMORY_VS_NAIVE_CD8_TCELL_DN		107	0.326824	1.24404	0.0746269	0.3303	1	1583	tags=23%, list=17%, signal=28%
GSE24142_DN2_VS_DN3_THYMOCYTE_FETAL_UP	GSE24142_DN2_VS_DN3_THYMOCYTE_FETAL_UP		115	0.32558	1.24366	0.0806452	0.330839	1	1085	tags=19%, list=12%, signal=21%
GSE3982_DC_VS_TH1_DN	GSE3982_DC_VS_TH1_DN		153	0.307135	1.24343	0.115942	0.33099	1	2535	tags=37%, list=27%, signal=49%
GSE9037_WT_VS_IRAK4_KO_LPS_1H_STIM_BMDM_DN	GSE9037_WT_VS_IRAK4_KO_LPS_1H_STIM_BMDM_DN		92	0.334844	1.24301	0.163636	0.331845	1	934	tags=23%, list=10%, signal=25%
GSE2706_2H_VS_8H_R848_AND_LPS_STIM_DC_UP	GSE2706_2H_VS_8H_R848_AND_LPS_STIM_DC_UP		144	0.318757	1.24266	0.0655738	0.332473	1	1733	tags=26%, list=19%, signal=32%
GSE12003_MIR223_KO_VS_WT_BM_PROGENITOR_4D_CULTURE_DN	GSE12003_MIR223_KO_VS_WT_BM_PROGENITOR_4D_CULTURE_DN		71	0.356839	1.24257	0.140351	0.33235	1	1459	tags=28%, list=16%, signal=33%
GSE37605_C57BL6_VS_NOD_FOXP3_FUSION_GFP_TREG_DN	GSE37605_C57BL6_VS_NOD_FOXP3_FUSION_GFP_TREG_DN		119	0.328926	1.24219	0.1	0.332837	1	746	tags=18%, list=8%, signal=20%
GSE25123_IL4_VS_IL4_AND_ROSIGLITAZONE_STIM_MACROPHAGE_DAY10_DN	GSE25123_IL4_VS_IL4_AND_ROSIGLITAZONE_STIM_MACROPHAGE_DAY10_DN		125	0.31014	1.24207	0.0769231	0.332679	1	1521	tags=19%, list=16%, signal=23%
GSE27670_BLIMP1_VS_LMP1_TRANSDUCED_GC_BCELL_UP	GSE27670_BLIMP1_VS_LMP1_TRANSDUCED_GC_BCELL_UP		109	0.319775	1.24203	0.127273	0.332418	1	1128	tags=18%, list=12%, signal=21%
GSE19401_UNSTIM_VS_RETINOIC_ACID_STIM_FOLLICULAR_DC_UP	GSE19401_UNSTIM_VS_RETINOIC_ACID_STIM_FOLLICULAR_DC_UP		142	0.311951	1.24141	0.107692	0.333811	1	942	tags=17%, list=10%, signal=19%
GSE16385_ROSIGLITAZONE_IL4_VS_IFNG_TNF_STIM_MACROPHAGE_UP	GSE16385_ROSIGLITAZONE_IL4_VS_IFNG_TNF_STIM_MACROPHAGE_UP		171	0.303181	1.24116	0.0666667	0.33406	1	839	tags=16%, list=9%, signal=18%
GSE6259_FLT3L_INDUCED_DEC205_POS_DC_VS_CD4_TCELL_DN	GSE6259_FLT3L_INDUCED_DEC205_POS_DC_VS_CD4_TCELL_DN		16	0.489826	1.241	0.178571	0.334089	1	274	tags=25%, list=3%, signal=26%
GSE43955_TGFB_IL6_VS_TGFB_IL6_IL23_TH17_ACT_CD4_TCELL_52H_DN	GSE43955_TGFB_IL6_VS_TGFB_IL6_IL23_TH17_ACT_CD4_TCELL_52H_DN		139	0.318376	1.24061	0.0491803	0.334603	1	1717	tags=24%, list=18%, signal=30%
GSE19401_NAIVE_VS_IMMUNIZED_MOUSE_PLN_FOLLICULAR_DC_UP	GSE19401_NAIVE_VS_IMMUNIZED_MOUSE_PLN_FOLLICULAR_DC_UP		149	0.301007	1.24061	0.107692	0.334201	1	1127	tags=21%, list=12%, signal=24%
GSE3203_INFLUENZA_INF_VS_IFNB_TREATED_LN_BCELL_DN	GSE3203_INFLUENZA_INF_VS_IFNB_TREATED_LN_BCELL_DN		136	0.318917	1.24052	0.129032	0.334078	1	988	tags=16%, list=11%, signal=18%
GSE29618_MONOCYTE_VS_PDC_DAY7_FLU_VACCINE_DN	GSE29618_MONOCYTE_VS_PDC_DAY7_FLU_VACCINE_DN		142	0.327041	1.24033	0.0892857	0.334142	1	1951	tags=31%, list=21%, signal=39%
GSE46242_CTRL_VS_EGR2_DELETED_TH1_CD4_TCELL_UP	GSE46242_CTRL_VS_EGR2_DELETED_TH1_CD4_TCELL_UP		133	0.32525	1.23997	0.0877193	0.334803	1	1111	tags=19%, list=12%, signal=21%
GSE6259_33D1_POS_VS_DEC205_POS_FLT3L_INDUCED_SPLENIC_DC_UP	GSE6259_33D1_POS_VS_DEC205_POS_FLT3L_INDUCED_SPLENIC_DC_UP		96	0.333968	1.23975	0.105263	0.334899	1	971	tags=19%, list=10%, signal=21%
GSE16450_IMMATURE_VS_MATURE_NEURON_CELL_LINE_DN	GSE16450_IMMATURE_VS_MATURE_NEURON_CELL_LINE_DN		149	0.315219	1.23848	0.133333	0.338003	1	1804	tags=25%, list=19%, signal=30%
GSE1460_INTRATHYMIC_T_PROGENITOR_VS_NAIVE_CD4_TCELL_ADULT_BLOOD_UP	GSE1460_INTRATHYMIC_T_PROGENITOR_VS_NAIVE_CD4_TCELL_ADULT_BLOOD_UP		158	0.312014	1.23819	0.0819672	0.338382	1	2048	tags=29%, list=22%, signal=37%
GSE360_HIGH_DOSE_B_MALAYI_VS_M_TUBERCULOSIS_MAC_DN	GSE360_HIGH_DOSE_B_MALAYI_VS_M_TUBERCULOSIS_MAC_DN		118	0.325335	1.23798	0.116667	0.338497	1	746	tags=17%, list=8%, signal=18%
GSE15750_WT_VS_TRAF6KO_DAY10_EFF_CD8_TCELL_UP	GSE15750_WT_VS_TRAF6KO_DAY10_EFF_CD8_TCELL_UP		128	0.311961	1.23788	0.05	0.338415	1	2713	tags=39%, list=29%, signal=54%
GSE40666_WT_VS_STAT4_KO_CD8_TCELL_WITH_IFNA_STIM_90MIN_DN	GSE40666_WT_VS_STAT4_KO_CD8_TCELL_WITH_IFNA_STIM_90MIN_DN		147	0.29612	1.23763	0.0307692	0.338643	1	1098	tags=21%, list=12%, signal=24%
GSE3982_EOSINOPHIL_VS_NKCELL_UP	GSE3982_EOSINOPHIL_VS_NKCELL_UP		119	0.321903	1.23712	0.118644	0.339651	1	1324	tags=20%, list=14%, signal=23%
GSE32901_TH17_EMRICHED_VS_TH17_NEG_CD4_TCELL_DN	GSE32901_TH17_EMRICHED_VS_TH17_NEG_CD4_TCELL_DN		137	0.305345	1.23678	0.112676	0.340072	1	1434	tags=21%, list=15%, signal=25%
GSE28130_ACTIVATED_VS_INDUCEED_TREG_UP	GSE28130_ACTIVATED_VS_INDUCEED_TREG_UP		109	0.325768	1.23677	0.142857	0.339669	1	816	tags=19%, list=9%, signal=21%
GSE6674_UNSTIM_VS_CPG_STIM_BCELL_UP	GSE6674_UNSTIM_VS_CPG_STIM_BCELL_UP		86	0.330753	1.23636	0.0833333	0.340467	1	146	tags=9%, list=2%, signal=9%
GSE16450_IMMATURE_VS_MATURE_NEURON_CELL_LINE_6H_IFNA_STIM_UP	GSE16450_IMMATURE_VS_MATURE_NEURON_CELL_LINE_6H_IFNA_STIM_UP		77	0.341879	1.23619	0.107692	0.340509	1	581	tags=14%, list=6%, signal=15%
GSE43955_10H_VS_60H_ACT_CD4_TCELL_UP	GSE43955_10H_VS_60H_ACT_CD4_TCELL_UP		134	0.319696	1.23572	0.0350877	0.341167	1	1554	tags=19%, list=17%, signal=23%
GSE20366_TREG_VS_NAIVE_CD4_TCELL_UP	GSE20366_TREG_VS_NAIVE_CD4_TCELL_UP		129	0.320556	1.23566	0.0746269	0.340913	1	742	tags=17%, list=8%, signal=18%
GSE8685_IL2_ACT_IL2_STARVED_VS_IL21_ACT_IL2_STARVED_CD4_TCELL_DN	GSE8685_IL2_ACT_IL2_STARVED_VS_IL21_ACT_IL2_STARVED_CD4_TCELL_DN		69	0.365174	1.23545	0.0909091	0.341012	1	929	tags=16%, list=10%, signal=18%
GSE26488_HDAC7_KO_VS_VP16_TRANSGENIC_HDAC7_KO_DOUBLE_POSITIVE_THYMOCYTE_UP	GSE26488_HDAC7_KO_VS_VP16_TRANSGENIC_HDAC7_KO_DOUBLE_POSITIVE_THYMOCYTE_UP		89	0.347821	1.23473	0.107692	0.342585	1	1431	tags=24%, list=15%, signal=28%
GSE339_CD4POS_VS_CD8POS_DC_IN_CULTURE_DN	GSE339_CD4POS_VS_CD8POS_DC_IN_CULTURE_DN		144	0.314156	1.2344	0.0847458	0.342987	1	1986	tags=33%, list=21%, signal=41%
GSE11057_NAIVE_VS_EFF_MEMORY_CD4_TCELL_UP	GSE11057_NAIVE_VS_EFF_MEMORY_CD4_TCELL_UP		112	0.330324	1.23431	0.105263	0.342833	1	772	tags=17%, list=8%, signal=18%
GSE24142_DN2_VS_DN3_THYMOCYTE_DN	GSE24142_DN2_VS_DN3_THYMOCYTE_DN		135	0.302162	1.2338	0.0476191	0.343551	1	1401	tags=25%, list=15%, signal=29%
GSE20715_0H_VS_24H_OZONE_TLR4_KO_LUNG_UP	GSE20715_0H_VS_24H_OZONE_TLR4_KO_LUNG_UP		108	0.344177	1.23369	0.1	0.343443	1	2066	tags=40%, list=22%, signal=51%
GSE7460_FOXP3_MUT_VS_WT_ACT_WITH_TGFB_TCONV_UP	GSE7460_FOXP3_MUT_VS_WT_ACT_WITH_TGFB_TCONV_UP		140	0.317748	1.2336	0.127273	0.343244	1	1395	tags=24%, list=15%, signal=27%
GSE29618_BCELL_VS_PDC_DN	GSE29618_BCELL_VS_PDC_DN		137	0.30771	1.23346	0.109375	0.343282	1	1676	tags=27%, list=18%, signal=32%
GSE360_CTRL_VS_B_MALAYI_HIGH_DOSE_DC_UP	GSE360_CTRL_VS_B_MALAYI_HIGH_DOSE_DC_UP		127	0.323482	1.23302	0.135593	0.344061	1	1202	tags=18%, list=13%, signal=21%
GSE21546_WT_VS_SAP1A_KO_AND_ELK1_KO_ANTI_CD3_STIM_DP_THYMOCYTES_UP	GSE21546_WT_VS_SAP1A_KO_AND_ELK1_KO_ANTI_CD3_STIM_DP_THYMOCYTES_UP		104	0.329657	1.23283	0.0819672	0.344087	1	1107	tags=24%, list=12%, signal=27%
GSE43955_1H_VS_10H_ACT_CD4_TCELL_WITH_TGFB_IL6_DN	GSE43955_1H_VS_10H_ACT_CD4_TCELL_WITH_TGFB_IL6_DN		111	0.316044	1.23274	0.0869565	0.343889	1	1032	tags=18%, list=11%, signal=20%
GSE17721_0.5H_VS_12H_LPS_BMDC_UP	GSE17721_0.5H_VS_12H_LPS_BMDC_UP		142	0.312305	1.23267	0.0819672	0.343703	1	2357	tags=34%, list=25%, signal=45%
GSE15624_CTRL_VS_3H_HALOFUGINONE_TREATED_CD4_TCELL_DN	GSE15624_CTRL_VS_3H_HALOFUGINONE_TREATED_CD4_TCELL_DN		126	0.335206	1.2324	0.0833333	0.34393	1	2945	tags=43%, list=32%, signal=62%
GSE17974_0H_VS_1H_IN_VITRO_ACT_CD4_TCELL_DN	GSE17974_0H_VS_1H_IN_VITRO_ACT_CD4_TCELL_DN		159	0.303289	1.23167	0.078125	0.345736	1	2036	tags=27%, list=22%, signal=34%
GSE18281_CORTICAL_VS_MEDULLARY_THYMOCYTE_DN	GSE18281_CORTICAL_VS_MEDULLARY_THYMOCYTE_DN		70	0.34684	1.23156	0.131148	0.345603	1	371	tags=10%, list=4%, signal=10%
GSE2770_UNTREATED_VS_TGFB_AND_IL12_TREATED_ACT_CD4_TCELL_2H_UP	GSE2770_UNTREATED_VS_TGFB_AND_IL12_TREATED_ACT_CD4_TCELL_2H_UP		86	0.341367	1.23079	0.113208	0.347268	1	1117	tags=15%, list=12%, signal=17%
GSE32423_IL7_VS_IL4_MEMORY_CD8_TCELL_DN	GSE32423_IL7_VS_IL4_MEMORY_CD8_TCELL_DN		136	0.304922	1.23076	0.118644	0.346955	1	850	tags=15%, list=9%, signal=16%
GSE24142_EARLY_THYMIC_PROGENITOR_VS_DN3_THYMOCYTE_ADULT_DN	GSE24142_EARLY_THYMIC_PROGENITOR_VS_DN3_THYMOCYTE_ADULT_DN		143	0.312239	1.23024	0.109375	0.347802	1	1790	tags=29%, list=19%, signal=36%
GSE22886_NAIVE_CD8_TCELL_VS_MONOCYTE_DN	GSE22886_NAIVE_CD8_TCELL_VS_MONOCYTE_DN		106	0.311528	1.23019	0.0943396	0.347556	1	1628	tags=27%, list=17%, signal=33%
GSE46606_UNSTIM_VS_CD40L_IL2_IL5_1DAY_STIMULATED_IRF4HIGH_SORTED_BCELL_DN	GSE46606_UNSTIM_VS_CD40L_IL2_IL5_1DAY_STIMULATED_IRF4HIGH_SORTED_BCELL_DN		141	0.315235	1.2293	0.0307692	0.349674	1	1050	tags=21%, list=11%, signal=24%
GSE40274_GATA1_VS_FOXP3_AND_GATA1_TRANSDUCED_ACTIVATED_CD4_TCELL_DN	GSE40274_GATA1_VS_FOXP3_AND_GATA1_TRANSDUCED_ACTIVATED_CD4_TCELL_DN		154	0.30359	1.22896	0.05	0.350125	1	1098	tags=20%, list=12%, signal=22%
GSE17301_CTRL_VS_48H_ACD3_ACD28_STIM_CD8_TCELL_UP	GSE17301_CTRL_VS_48H_ACD3_ACD28_STIM_CD8_TCELL_UP		135	0.3093	1.22882	0.0625	0.350034	1	1632	tags=26%, list=18%, signal=31%
GSE26912_TUMORICIDAL_VS_CTRL_MACROPHAGE_UP	GSE26912_TUMORICIDAL_VS_CTRL_MACROPHAGE_UP		92	0.328813	1.22869	0.0967742	0.349876	1	1707	tags=27%, list=18%, signal=33%
GSE7852_LN_VS_THYMUS_TCONV_DN	GSE7852_LN_VS_THYMUS_TCONV_DN		152	0.308531	1.22854	0.0877193	0.349851	1	792	tags=13%, list=9%, signal=13%
GSE22045_TREG_VS_TCONV_UP	GSE22045_TREG_VS_TCONV_UP		103	0.336736	1.22839	0.1	0.349891	1	1445	tags=23%, list=16%, signal=27%
GSE22033_WT_VS_PPARG_KO_MEF_UP	GSE22033_WT_VS_PPARG_KO_MEF_UP		97	0.320024	1.22831	0.137931	0.349778	1	891	tags=16%, list=10%, signal=18%
GSE14769_UNSTIM_VS_20MIN_LPS_BMDM_DN	GSE14769_UNSTIM_VS_20MIN_LPS_BMDM_DN		140	0.312482	1.22823	0.131148	0.349632	1	561	tags=14%, list=6%, signal=15%
GSE32034_UNTREATED_VS_ROSIGLIZATONE_TREATED_LY6C_LOW_MONOCYTE_DN	GSE32034_UNTREATED_VS_ROSIGLIZATONE_TREATED_LY6C_LOW_MONOCYTE_DN		110	0.327632	1.22777	0.125	0.350388	1	1029	tags=21%, list=11%, signal=23%
GSE29618_LAIV_VS_TIV_FLU_VACCINE_DAY7_MDC_DN	GSE29618_LAIV_VS_TIV_FLU_VACCINE_DAY7_MDC_DN		87	0.344333	1.22743	0.112903	0.350847	1	1166	tags=21%, list=13%, signal=23%
GSE43863_NAIVE_VS_TH1_EFF_CD4_TCELL_D6_LCMV_UP	GSE43863_NAIVE_VS_TH1_EFF_CD4_TCELL_D6_LCMV_UP		109	0.329281	1.22737	0.1	0.350623	1	1266	tags=22%, list=14%, signal=25%
GSE5589_WT_VS_IL10_KO_LPS_STIM_MACROPHAGE_45MIN_DN	GSE5589_WT_VS_IL10_KO_LPS_STIM_MACROPHAGE_45MIN_DN		139	0.305366	1.22726	0.1	0.350531	1	1280	tags=20%, list=14%, signal=23%
GSE22229_RENAL_TRANSPLANT_VS_HEALTHY_PBMC_DN	GSE22229_RENAL_TRANSPLANT_VS_HEALTHY_PBMC_DN		117	0.31767	1.22715	0.125	0.350407	1	1041	tags=23%, list=11%, signal=26%
GSE22886_TH1_VS_TH2_12H_ACT_UP	GSE22886_TH1_VS_TH2_12H_ACT_UP		121	0.320341	1.2271	0.0909091	0.350119	1	1051	tags=22%, list=11%, signal=25%
GSE17580_UNINFECTED_VS_S_MANSONI_INF_TREG_DN	GSE17580_UNINFECTED_VS_S_MANSONI_INF_TREG_DN		154	0.308006	1.22673	0.125	0.350804	1	2254	tags=40%, list=24%, signal=52%
GSE2405_0H_VS_9H_A_PHAGOCYTOPHILUM_STIM_NEUTROPHIL_UP	GSE2405_0H_VS_9H_A_PHAGOCYTOPHILUM_STIM_NEUTROPHIL_UP		118	0.312382	1.22653	0.112903	0.351084	1	1344	tags=21%, list=14%, signal=24%
GSE5589_LPS_VS_LPS_AND_IL6_STIM_IL10_KO_MACROPHAGE_45MIN_DN	GSE5589_LPS_VS_LPS_AND_IL6_STIM_IL10_KO_MACROPHAGE_45MIN_DN		144	0.300186	1.22557	0.145455	0.353481	1	1773	tags=24%, list=19%, signal=29%
GSE15330_LYMPHOID_MULTIPOTENT_VS_MEGAKARYOCYTE_ERYTHROID_PROGENITOR_IKAROS_KO_UP	GSE15330_LYMPHOID_MULTIPOTENT_VS_MEGAKARYOCYTE_ERYTHROID_PROGENITOR_IKAROS_KO_UP		101	0.324728	1.22542	0.206349	0.353474	1	1042	tags=19%, list=11%, signal=21%
GSE21033_CTRL_VS_POLYIC_STIM_DC_24H_DN	GSE21033_CTRL_VS_POLYIC_STIM_DC_24H_DN		104	0.323203	1.22535	0.115385	0.353162	1	1655	tags=26%, list=18%, signal=31%
GSE17721_CTRL_VS_PAM3CSK4_12H_BMDC_UP	GSE17721_CTRL_VS_PAM3CSK4_12H_BMDC_UP		150	0.319386	1.22523	0.133333	0.353057	1	2404	tags=37%, list=26%, signal=49%
GSE17721_POLYIC_VS_PAM3CSK4_0.5H_BMDC_UP	GSE17721_POLYIC_VS_PAM3CSK4_0.5H_BMDC_UP		91	0.337948	1.2244	0.105263	0.354959	1	1666	tags=33%, list=18%, signal=40%
GSE20198_IL12_IL18_VS_IFNA_TREATED_ACT_CD4_TCELL_UP	GSE20198_IL12_IL18_VS_IFNA_TREATED_ACT_CD4_TCELL_UP		144	0.309431	1.22409	0.117647	0.355536	1	1901	tags=26%, list=20%, signal=33%
GSE33292_DN3_THYMOCYTE_VS_TCF1_KO_TCELL_LYMPHOMA_DN	GSE33292_DN3_THYMOCYTE_VS_TCF1_KO_TCELL_LYMPHOMA_DN		68	0.344957	1.22385	0.153846	0.355798	1	1387	tags=26%, list=15%, signal=31%
GSE46606_IRF4MID_VS_WT_CD40L_IL2_IL5_DAY3_STIMULATED_BCELL_UP	GSE46606_IRF4MID_VS_WT_CD40L_IL2_IL5_DAY3_STIMULATED_BCELL_UP		137	0.299303	1.22385	0.125	0.355399	1	1387	tags=20%, list=15%, signal=23%
GSE13547_WT_VS_ZFX_KO_BCELL_ANTI_IGM_STIM_2H_DN	GSE13547_WT_VS_ZFX_KO_BCELL_ANTI_IGM_STIM_2H_DN		124	0.312937	1.2238	0.155172	0.355174	1	1053	tags=19%, list=11%, signal=22%
GSE1448_CTRL_VS_ANTI_VBETA5_DP_THYMOCYTE_UP	GSE1448_CTRL_VS_ANTI_VBETA5_DP_THYMOCYTE_UP		142	0.314236	1.22377	0.0909091	0.35482	1	2140	tags=30%, list=23%, signal=38%
GSE27241_CTRL_VS_DIGOXIN_TREATED_CD4_TCELL_IN_TH17_POLARIZING_CONDITIONS_DN	GSE27241_CTRL_VS_DIGOXIN_TREATED_CD4_TCELL_IN_TH17_POLARIZING_CONDITIONS_DN		138	0.318035	1.22369	0.0806452	0.354606	1	996	tags=24%, list=11%, signal=26%
GSE5589_LPS_VS_LPS_AND_IL6_STIM_IL6_KO_MACROPHAGE_45MIN_UP	GSE5589_LPS_VS_LPS_AND_IL6_STIM_IL6_KO_MACROPHAGE_45MIN_UP		115	0.321877	1.22321	0.101695	0.355413	1	882	tags=18%, list=9%, signal=20%
GSE24671_BAKIMULC_VS_SENDAI_VIRUS_INFECTED_MOUSE_SPLENOCYTES_UP	GSE24671_BAKIMULC_VS_SENDAI_VIRUS_INFECTED_MOUSE_SPLENOCYTES_UP		155	0.318632	1.22301	0.138462	0.355521	1	2359	tags=40%, list=25%, signal=53%
GSE17186_NAIVE_VS_CD21LOW_TRANSITIONAL_BCELL_CORD_BLOOD_DN	GSE17186_NAIVE_VS_CD21LOW_TRANSITIONAL_BCELL_CORD_BLOOD_DN		144	0.325703	1.22233	0.0793651	0.357058	1	1132	tags=22%, list=12%, signal=24%
GSE9239_CTRL_VS_TNF_INHIBITOR_TREATED_DC_UP	GSE9239_CTRL_VS_TNF_INHIBITOR_TREATED_DC_UP		128	0.319543	1.22231	0.145161	0.35665	1	989	tags=17%, list=11%, signal=19%
GSE19941_IL10_KO_VS_IL10_KO_AND_NFKBP50_KO_LPS_AND_IL10_STIM_MACROPHAGE_UP	GSE19941_IL10_KO_VS_IL10_KO_AND_NFKBP50_KO_LPS_AND_IL10_STIM_MACROPHAGE_UP		117	0.319357	1.22199	0.0833333	0.357217	1	1266	tags=21%, list=14%, signal=23%
GSE15659_NAIVE_VS_PTPRC_NEG_CD4_TCELL_UP	GSE15659_NAIVE_VS_PTPRC_NEG_CD4_TCELL_UP		85	0.317623	1.22169	0.118644	0.357548	1	1680	tags=22%, list=18%, signal=27%
GSE35685_CD34POS_CD38NEG_VS_CD34POS_CD10NEG_CD62LPOS_BONE_MARROW_UP	GSE35685_CD34POS_CD38NEG_VS_CD34POS_CD10NEG_CD62LPOS_BONE_MARROW_UP		162	0.299066	1.22159	0.0967742	0.357398	1	1371	tags=23%, list=15%, signal=26%
GSE3203_INFLUENZA_INF_VS_IFNB_TREATED_LN_BCELL_UP	GSE3203_INFLUENZA_INF_VS_IFNB_TREATED_LN_BCELL_UP		87	0.321073	1.22152	0.137931	0.357173	1	2306	tags=32%, list=25%, signal=42%
GSE36888_UNTREATED_VS_IL2_TREATED_STAT5_AB_KNOCKIN_TCELL_6H_DN	GSE36888_UNTREATED_VS_IL2_TREATED_STAT5_AB_KNOCKIN_TCELL_6H_DN		133	0.307299	1.22098	0.104478	0.358282	1	2619	tags=35%, list=28%, signal=48%
GSE34006_WT_VS_A2AR_KO_TREG_UP	GSE34006_WT_VS_A2AR_KO_TREG_UP		113	0.322727	1.22089	0.127273	0.358045	1	553	tags=14%, list=6%, signal=15%
GSE37301_MULTIPOTENT_PROGENITOR_VS_GRAN_MONO_PROGENITOR_DN	GSE37301_MULTIPOTENT_PROGENITOR_VS_GRAN_MONO_PROGENITOR_DN		139	0.302587	1.22041	0.111111	0.359034	1	477	tags=12%, list=5%, signal=12%
GSE26030_TH1_VS_TH17_DAY5_POST_POLARIZATION_DN	GSE26030_TH1_VS_TH17_DAY5_POST_POLARIZATION_DN		148	0.31143	1.22011	0.151515	0.359372	1	1286	tags=22%, list=14%, signal=25%
GSE42724_NAIVE_VS_MEMORY_BCELL_DN	GSE42724_NAIVE_VS_MEMORY_BCELL_DN		146	0.305442	1.22008	0.106061	0.359071	1	1579	tags=21%, list=17%, signal=24%
GSE360_L_MAJOR_VS_T_GONDII_MAC_DN	GSE360_L_MAJOR_VS_T_GONDII_MAC_DN		147	0.309758	1.21991	0.0833333	0.359175	1	2054	tags=29%, list=22%, signal=37%
GSE36888_UNTREATED_VS_IL2_TREATED_TCELL_2H_DN	GSE36888_UNTREATED_VS_IL2_TREATED_TCELL_2H_DN		86	0.327025	1.21979	0.114754	0.359087	1	2180	tags=40%, list=23%, signal=51%
GSE39820_CTRL_VS_TGFBETA3_IL6_IL23A_CD4_TCELL_DN	GSE39820_CTRL_VS_TGFBETA3_IL6_IL23A_CD4_TCELL_DN		154	0.300697	1.21959	0.119403	0.35919	1	1822	tags=28%, list=20%, signal=34%
GSE3720_VD1_VS_VD2_GAMMADELTA_TCELL_WITH_LPS_STIM_UP	GSE3720_VD1_VS_VD2_GAMMADELTA_TCELL_WITH_LPS_STIM_UP		141	0.319807	1.21954	0.0862069	0.358954	1	1975	tags=29%, list=21%, signal=36%
GSE7831_1H_VS_4H_INFLUENZA_STIM_PDC_DN	GSE7831_1H_VS_4H_INFLUENZA_STIM_PDC_DN		125	0.307638	1.21937	0.0909091	0.359003	1	1042	tags=16%, list=11%, signal=18%
GSE26928_NAIVE_VS_CXCR5_POS_CD4_TCELL_DN	GSE26928_NAIVE_VS_CXCR5_POS_CD4_TCELL_DN		140	0.30471	1.21918	0.172414	0.359232	1	1407	tags=21%, list=15%, signal=24%
GSE6269_HEALTHY_VS_E_COLI_INF_PBMC_DN	GSE6269_HEALTHY_VS_E_COLI_INF_PBMC_DN		61	0.36497	1.21914	0.173077	0.358913	1	1340	tags=31%, list=14%, signal=36%
GSE45739_NRAS_KO_VS_WT_ACD3_ACD28_STIM_CD4_TCELL_UP	GSE45739_NRAS_KO_VS_WT_ACD3_ACD28_STIM_CD4_TCELL_UP		166	0.286007	1.21901	0.0746269	0.358827	1	2234	tags=29%, list=24%, signal=37%
GSE7509_DC_VS_MONOCYTE_DN	GSE7509_DC_VS_MONOCYTE_DN		124	0.324886	1.21899	0.109375	0.358509	1	646	tags=16%, list=7%, signal=17%
GSE22886_NAIVE_TCELL_VS_MONOCYTE_DN	GSE22886_NAIVE_TCELL_VS_MONOCYTE_DN		121	0.313078	1.21892	0.0491803	0.358308	1	1532	tags=26%, list=16%, signal=31%
GSE35685_CD34POS_CD38NEG_VS_CD34POS_CD10POS_BONE_MARROW_UP	GSE35685_CD34POS_CD38NEG_VS_CD34POS_CD10POS_BONE_MARROW_UP		131	0.3186	1.21875	0.112903	0.358411	1	1260	tags=22%, list=14%, signal=25%
GSE13484_12H_VS_3H_YF17D_VACCINE_STIM_PBMC_DN	GSE13484_12H_VS_3H_YF17D_VACCINE_STIM_PBMC_DN		151	0.295345	1.21856	0.0806452	0.358566	1	1851	tags=28%, list=20%, signal=34%
GSE13306_TREG_VS_TCONV_SPLEEN_UP	GSE13306_TREG_VS_TCONV_SPLEEN_UP		93	0.345188	1.21856	0.2	0.358209	1	1213	tags=23%, list=13%, signal=26%
GSE2770_UNTREATED_VS_IL4_TREATED_ACT_CD4_TCELL_48H_UP	GSE2770_UNTREATED_VS_IL4_TREATED_ACT_CD4_TCELL_48H_UP		140	0.317294	1.21786	0.09375	0.359471	1	1410	tags=21%, list=15%, signal=24%
GSE26488_WT_VS_VP16_TRANSGENIC_HDAC7_KO_DOUBLE_POSITIVE_THYMOCYTE_DN	GSE26488_WT_VS_VP16_TRANSGENIC_HDAC7_KO_DOUBLE_POSITIVE_THYMOCYTE_DN		107	0.329735	1.21772	0.09375	0.359459	1	1012	tags=20%, list=11%, signal=22%
GSE17974_IL4_AND_ANTI_IL12_VS_UNTREATED_72H_ACT_CD4_TCELL_UP	GSE17974_IL4_AND_ANTI_IL12_VS_UNTREATED_72H_ACT_CD4_TCELL_UP		84	0.334349	1.21772	0.175439	0.359059	1	1274	tags=24%, list=14%, signal=27%
GSE37416_CTRL_VS_12H_F_TULARENSIS_LVS_NEUTROPHIL_DN	GSE37416_CTRL_VS_12H_F_TULARENSIS_LVS_NEUTROPHIL_DN		156	0.306831	1.21745	0.0983607	0.359181	1	1842	tags=26%, list=20%, signal=32%
GSE4748_CTRL_VS_CYANOBACTERIUM_LPSLIKE_STIM_DC_3H_DN	GSE4748_CTRL_VS_CYANOBACTERIUM_LPSLIKE_STIM_DC_3H_DN		151	0.33325	1.21738	0.0625	0.358918	1	1449	tags=23%, list=16%, signal=27%
GSE30971_CTRL_VS_LPS_STIM_MACROPHAGE_WBP7_KO_2H_DN	GSE30971_CTRL_VS_LPS_STIM_MACROPHAGE_WBP7_KO_2H_DN		128	0.304726	1.21734	0.169231	0.358666	1	1541	tags=25%, list=17%, signal=30%
GOLDRATH_NAIVE_VS_MEMORY_CD8_TCELL_UP	GOLDRATH_NAIVE_VS_MEMORY_CD8_TCELL_UP		161	0.300191	1.21723	0.140625	0.358467	1	1694	tags=29%, list=18%, signal=35%
GSE22229_RENAL_TRANSPLANT_IMMUNOSUPP_THERAPY_VS_HEALTHY_PBMC_DN	GSE22229_RENAL_TRANSPLANT_IMMUNOSUPP_THERAPY_VS_HEALTHY_PBMC_DN		129	0.329586	1.21686	0.12963	0.359148	1	1713	tags=26%, list=18%, signal=31%
GSE40274_FOXP3_VS_FOXP3_AND_PBX1_TRANSDUCED_ACTIVATED_CD4_TCELL_UP	GSE40274_FOXP3_VS_FOXP3_AND_PBX1_TRANSDUCED_ACTIVATED_CD4_TCELL_UP		141	0.293646	1.21656	0.0819672	0.359548	1	1167	tags=22%, list=13%, signal=25%
GSE11961_FOLLICULAR_BCELL_VS_MEMORY_BCELL_DAY40_UP	GSE11961_FOLLICULAR_BCELL_VS_MEMORY_BCELL_DAY40_UP		115	0.314116	1.21641	0.174603	0.359534	1	1486	tags=24%, list=16%, signal=29%
GSE36078_UNTREATED_VS_AD5_T425A_HEXON_INF_IL1R_KO_MOUSE_LUNG_DC_DN	GSE36078_UNTREATED_VS_AD5_T425A_HEXON_INF_IL1R_KO_MOUSE_LUNG_DC_DN		85	0.335656	1.21641	0.0943396	0.359138	1	1939	tags=35%, list=21%, signal=44%
GSE11961_FOLLICULAR_BCELL_VS_MEMORY_BCELL_DAY40_DN	GSE11961_FOLLICULAR_BCELL_VS_MEMORY_BCELL_DAY40_DN		93	0.332654	1.21621	0.121212	0.359292	1	1167	tags=22%, list=13%, signal=24%
GSE6259_DEC205_POS_DC_VS_CD4_TCELL_UP	GSE6259_DEC205_POS_DC_VS_CD4_TCELL_UP		133	0.30139	1.21553	0.121212	0.360876	1	1124	tags=17%, list=12%, signal=19%
GSE45365_CD8A_DC_VS_CD11B_DC_IFNAR_KO_MCMV_INFECTION_DN	GSE45365_CD8A_DC_VS_CD11B_DC_IFNAR_KO_MCMV_INFECTION_DN		49	0.354471	1.21517	0.218182	0.361581	1	746	tags=20%, list=8%, signal=22%
GSE11961_GERMINAL_CENTER_BCELL_DAY7_VS_PLASMA_CELL_DAY7_UP	GSE11961_GERMINAL_CENTER_BCELL_DAY7_VS_PLASMA_CELL_DAY7_UP		127	0.312451	1.21476	0.163934	0.362163	1	1595	tags=25%, list=17%, signal=30%
GSE17721_POLYIC_VS_CPG_6H_BMDC_UP	GSE17721_POLYIC_VS_CPG_6H_BMDC_UP		155	0.292455	1.21465	0.0735294	0.362075	1	1265	tags=17%, list=14%, signal=19%
GSE19198_CTRL_VS_IL21_TREATED_TCELL_6H_UP	GSE19198_CTRL_VS_IL21_TREATED_TCELL_6H_UP		154	0.302838	1.21388	0.057971	0.3636	1	1892	tags=31%, list=20%, signal=38%
GSE36826_WT_VS_IL1R_KO_SKIN_UP	GSE36826_WT_VS_IL1R_KO_SKIN_UP		117	0.31674	1.2136	0.125	0.363809	1	1602	tags=24%, list=17%, signal=29%
GSE40666_WT_VS_STAT1_KO_CD8_TCELL_DN	GSE40666_WT_VS_STAT1_KO_CD8_TCELL_DN		140	0.311089	1.21331	0.142857	0.364231	1	1674	tags=29%, list=18%, signal=34%
GSE30971_CTRL_VS_LPS_STIM_MACROPHAGE_WBP7_KO_4H_DN	GSE30971_CTRL_VS_LPS_STIM_MACROPHAGE_WBP7_KO_4H_DN		111	0.322487	1.21301	0.137255	0.36456	1	1626	tags=26%, list=17%, signal=31%
GSE22601_DOUBLE_NEGATIVE_VS_CD4_SINGLE_POSITIVE_THYMOCYTE_UP	GSE22601_DOUBLE_NEGATIVE_VS_CD4_SINGLE_POSITIVE_THYMOCYTE_UP		162	0.312492	1.21301	0.0923077	0.364184	1	1676	tags=28%, list=18%, signal=33%
KAECH_DAY8_EFF_VS_MEMORY_CD8_TCELL_DN	KAECH_DAY8_EFF_VS_MEMORY_CD8_TCELL_DN		162	0.306407	1.21274	0.111111	0.364523	1	895	tags=17%, list=10%, signal=19%
GSE28783_CTRL_ANTI_MIR_VS_UNTREATED_ATHEROSCLEROSIS_MACROPHAGE_DN	GSE28783_CTRL_ANTI_MIR_VS_UNTREATED_ATHEROSCLEROSIS_MACROPHAGE_DN		108	0.315005	1.21269	0.15625	0.364249	1	680	tags=16%, list=7%, signal=17%
GSE34205_RSV_VS_FLU_INF_INFANT_PBMC_UP	GSE34205_RSV_VS_FLU_INF_INFANT_PBMC_UP		55	0.353479	1.2124	0.196429	0.364627	1	1911	tags=33%, list=21%, signal=41%
GSE19888_NO_PRETREAT_VS_ADENOSINE_A3R_INHIBITOR_PRETREATED_MAST_CELL_TCELL_MEMBRANES_ACT_UP	GSE19888_NO_PRETREAT_VS_ADENOSINE_A3R_INHIBITOR_PRETREATED_MAST_CELL_TCELL_MEMBRANES_ACT_UP		134	0.3064	1.2123	0.0689655	0.364537	1	2161	tags=29%, list=23%, signal=37%
GSE7460_FOXP3_MUT_VS_WT_ACT_TCONV_UP	GSE7460_FOXP3_MUT_VS_WT_ACT_TCONV_UP		132	0.320148	1.21163	0.0943396	0.366024	1	687	tags=14%, list=7%, signal=15%
GSE37532_TREG_VS_TCONV_PPARG_KO_CD4_TCELL_FROM_VISCERAL_ADIPOSE_TISSUE_UP	GSE37532_TREG_VS_TCONV_PPARG_KO_CD4_TCELL_FROM_VISCERAL_ADIPOSE_TISSUE_UP		151	0.301581	1.21153	0.119403	0.365862	1	1866	tags=29%, list=20%, signal=36%
GSE17974_CTRL_VS_ACT_IL4_AND_ANTI_IL12_2H_CD4_TCELL_DN	GSE17974_CTRL_VS_ACT_IL4_AND_ANTI_IL12_2H_CD4_TCELL_DN		167	0.297558	1.21088	0.125	0.367393	1	2045	tags=27%, list=22%, signal=34%
GSE46606_UNSTIM_VS_CD40L_IL2_IL5_DAY3_STIMULATED_BCELL_UP	GSE46606_UNSTIM_VS_CD40L_IL2_IL5_DAY3_STIMULATED_BCELL_UP		121	0.305534	1.2106	0.12069	0.367766	1	904	tags=13%, list=10%, signal=14%
GSE18791_UNSTIM_VS_NEWCATSLE_VIRUS_DC_18H_UP	GSE18791_UNSTIM_VS_NEWCATSLE_VIRUS_DC_18H_UP		156	0.307692	1.21044	0.0983607	0.368038	1	1965	tags=27%, list=21%, signal=34%
GSE22025_UNTREATED_VS_TGFB1_AND_PROGESTERONE_TREATED_CD4_TCELL_DN	GSE22025_UNTREATED_VS_TGFB1_AND_PROGESTERONE_TREATED_CD4_TCELL_DN		76	0.328153	1.21027	0.122807	0.368036	1	1171	tags=18%, list=13%, signal=21%
GSE43863_DAY6_EFF_VS_DAY150_MEM_TH1_CD4_TCELL_UP	GSE43863_DAY6_EFF_VS_DAY150_MEM_TH1_CD4_TCELL_UP		139	0.304337	1.21019	0.09375	0.367781	1	1037	tags=23%, list=11%, signal=26%
GSE3039_CD4_TCELL_VS_B2_BCELL_UP	GSE3039_CD4_TCELL_VS_B2_BCELL_UP		103	0.315657	1.2091	0.152542	0.370382	1	717	tags=18%, list=8%, signal=20%
GSE8678_IL7R_LOW_VS_HIGH_EFF_CD8_TCELL_DN	GSE8678_IL7R_LOW_VS_HIGH_EFF_CD8_TCELL_DN		162	0.31364	1.20902	0.112903	0.370247	1	2232	tags=34%, list=24%, signal=44%
GSE37533_UNTREATED_VS_PIOGLIZATONE_TREATED_CD4_TCELL_PPARG2_AND_FOXP3_TRASDUCED_UP	GSE37533_UNTREATED_VS_PIOGLIZATONE_TREATED_CD4_TCELL_PPARG2_AND_FOXP3_TRASDUCED_UP		63	0.351891	1.20886	0.22807	0.370343	1	1160	tags=22%, list=12%, signal=25%
GSE4142_NAIVE_VS_GC_BCELL_UP	GSE4142_NAIVE_VS_GC_BCELL_UP		111	0.321224	1.20789	0.111111	0.372432	1	731	tags=17%, list=8%, signal=18%
GSE17721_CTRL_VS_PAM3CSK4_8H_BMDC_UP	GSE17721_CTRL_VS_PAM3CSK4_8H_BMDC_UP		160	0.302704	1.20769	0.16129	0.372616	1	1491	tags=20%, list=16%, signal=23%
GSE12198_NK_VS_NK_ACT_EXPANSION_SYSTEM_DERIVED_NK_CELL_DN	GSE12198_NK_VS_NK_ACT_EXPANSION_SYSTEM_DERIVED_NK_CELL_DN		153	0.299825	1.20741	0.129032	0.37282	1	1982	tags=31%, list=21%, signal=39%
GSE13411_NAIVE_VS_IGM_MEMORY_BCELL_UP	GSE13411_NAIVE_VS_IGM_MEMORY_BCELL_UP		102	0.327284	1.20696	0.14	0.373936	1	1232	tags=22%, list=13%, signal=25%
GSE43955_1H_VS_60H_ACT_CD4_TCELL_WITH_TGFB_IL6_DN	GSE43955_1H_VS_60H_ACT_CD4_TCELL_WITH_TGFB_IL6_DN		111	0.328136	1.20627	0.111111	0.375679	1	1715	tags=26%, list=18%, signal=32%
GSE1112_HY_CD8AB_VS_HY_CD8AA_THYMOCYTE_RTOC_CULTURE_DN	GSE1112_HY_CD8AB_VS_HY_CD8AA_THYMOCYTE_RTOC_CULTURE_DN		94	0.341429	1.20624	0.152542	0.375338	1	1050	tags=21%, list=11%, signal=24%
GSE16451_CTRL_VS_WEST_EQUINE_ENC_VIRUS_MATURE_NEURON_CELL_LINE_UP	GSE16451_CTRL_VS_WEST_EQUINE_ENC_VIRUS_MATURE_NEURON_CELL_LINE_UP		128	0.312912	1.2061	0.130435	0.375338	1	1506	tags=23%, list=16%, signal=28%
GSE32986_GMCSF_VS_GMCSF_AND_CURDLAN_LOWDOSE_STIM_DC_UP	GSE32986_GMCSF_VS_GMCSF_AND_CURDLAN_LOWDOSE_STIM_DC_UP		188	0.29542	1.20588	0.111111	0.375588	1	1571	tags=27%, list=17%, signal=32%
GSE17721_CTRL_VS_PAM3CSK4_8H_BMDC_DN	GSE17721_CTRL_VS_PAM3CSK4_8H_BMDC_DN		123	0.306447	1.20526	0.0689655	0.377003	1	1313	tags=17%, list=14%, signal=20%
GSE29618_PRE_VS_DAY7_POST_TIV_FLU_VACCINE_MDC_UP	GSE29618_PRE_VS_DAY7_POST_TIV_FLU_VACCINE_MDC_UP		104	0.30998	1.20524	0.148148	0.376663	1	1476	tags=21%, list=16%, signal=25%
GSE339_CD4POS_VS_CD8POS_DC_DN	GSE339_CD4POS_VS_CD8POS_DC_DN		142	0.296049	1.20497	0.160714	0.376959	1	1932	tags=30%, list=21%, signal=38%
GSE41867_DAY8_VS_DAY15_LCMV_ARMSTRONG_EFFECTOR_CD8_TCELL_DN	GSE41867_DAY8_VS_DAY15_LCMV_ARMSTRONG_EFFECTOR_CD8_TCELL_DN		41	0.354408	1.20495	0.183333	0.376649	1	1868	tags=34%, list=20%, signal=43%
GSE1925_CTRL_VS_3H_IFNG_STIM_MACROPHAGE_UP	GSE1925_CTRL_VS_3H_IFNG_STIM_MACROPHAGE_UP		147	0.312365	1.20487	0.131148	0.376468	1	2067	tags=35%, list=22%, signal=44%
GSE36527_CD62L_HIGH_CD69_NEG_VS_CD62L_LOW_CD69_POS_TREG_KLRG1_NEG_UP	GSE36527_CD62L_HIGH_CD69_NEG_VS_CD62L_LOW_CD69_POS_TREG_KLRG1_NEG_UP		132	0.31208	1.2048	0.163265	0.376309	1	960	tags=17%, list=10%, signal=19%
GSE26351_UNSTIM_VS_BMP_PATHWAY_STIM_HEMATOPOIETIC_PROGENITORS_UP	GSE26351_UNSTIM_VS_BMP_PATHWAY_STIM_HEMATOPOIETIC_PROGENITORS_UP		158	0.304476	1.20464	0.078125	0.376429	1	1942	tags=31%, list=21%, signal=39%
GSE3982_MAC_VS_NEUTROPHIL_UP	GSE3982_MAC_VS_NEUTROPHIL_UP		157	0.304451	1.20443	0.109375	0.376666	1	2623	tags=34%, list=28%, signal=46%
GSE6259_CD4_TCELL_VS_CD8_TCELL_UP	GSE6259_CD4_TCELL_VS_CD8_TCELL_UP		86	0.332276	1.20417	0.111111	0.377011	1	2001	tags=30%, list=21%, signal=38%
GSE30962_PRIMARY_VS_SECONDARY_CHRONIC_LCMV_INF_CD8_TCELL_UP	GSE30962_PRIMARY_VS_SECONDARY_CHRONIC_LCMV_INF_CD8_TCELL_UP		155	0.304772	1.20377	0.125	0.377702	1	2641	tags=39%, list=28%, signal=53%
GSE6674_PL2_3_VS_ANTI_IGM_AND_CPG_STIM_BCELL_DN	GSE6674_PL2_3_VS_ANTI_IGM_AND_CPG_STIM_BCELL_DN		155	0.297389	1.20349	0.0882353	0.378115	1	698	tags=14%, list=7%, signal=14%
GSE32255_UNSTIM_VS_4H_LPS_STIM_DC_UP	GSE32255_UNSTIM_VS_4H_LPS_STIM_DC_UP		136	0.325035	1.20347	0.148148	0.377748	1	1506	tags=26%, list=16%, signal=30%
GSE12003_4D_VS_8D_CULTURE_MIR223_KO_BM_PROGENITOR_DN	GSE12003_4D_VS_8D_CULTURE_MIR223_KO_BM_PROGENITOR_DN		126	0.312239	1.2033	0.0833333	0.37799	1	1611	tags=28%, list=17%, signal=33%
GSE16385_IFNG_TNF_VS_IL4_STIM_MACROPHAGE_UP	GSE16385_IFNG_TNF_VS_IL4_STIM_MACROPHAGE_UP		141	0.300612	1.20298	0.1	0.378509	1	1218	tags=21%, list=13%, signal=23%
GSE11961_PLASMA_CELL_DAY7_VS_MEMORY_BCELL_DAY40_UP	GSE11961_PLASMA_CELL_DAY7_VS_MEMORY_BCELL_DAY40_UP		125	0.312215	1.20252	0.0925926	0.379402	1	1255	tags=19%, list=13%, signal=22%
GSE15324_NAIVE_VS_ACTIVATED_ELF4_KO_CD8_TCELL_DN	GSE15324_NAIVE_VS_ACTIVATED_ELF4_KO_CD8_TCELL_DN		154	0.298009	1.20241	0.135593	0.379348	1	1519	tags=23%, list=16%, signal=27%
GSE45365_CD8A_DC_VS_CD11B_DC_DN	GSE45365_CD8A_DC_VS_CD11B_DC_DN		143	0.302674	1.20201	0.0754717	0.380129	1	1061	tags=17%, list=11%, signal=19%
GSE41867_DAY8_VS_DAY15_LCMV_ARMSTRONG_EFFECTOR_CD8_TCELL_UP	GSE41867_DAY8_VS_DAY15_LCMV_ARMSTRONG_EFFECTOR_CD8_TCELL_UP		34	0.396666	1.20178	0.173077	0.38033	1	1998	tags=38%, list=21%, signal=49%
GSE8835_CD4_VS_CD8_TCELL_UP	GSE8835_CD4_VS_CD8_TCELL_UP		146	0.292964	1.20107	0.132075	0.381902	1	2003	tags=25%, list=22%, signal=31%
GSE4748_CTRL_VS_LPS_AND_CYANOBACTERIUM_LPSLIKE_STIM_DC_3H_UP	GSE4748_CTRL_VS_LPS_AND_CYANOBACTERIUM_LPSLIKE_STIM_DC_3H_UP		117	0.325844	1.20072	0.16129	0.382647	1	1125	tags=18%, list=12%, signal=20%
GSE28408_LY6G_POS_VS_NEG_DC_UP	GSE28408_LY6G_POS_VS_NEG_DC_UP		169	0.290036	1.20041	0.0833333	0.383167	1	853	tags=15%, list=9%, signal=16%
GSE35825_IFNA_VS_IFNG_STIM_MACROPHAGE_DN	GSE35825_IFNA_VS_IFNG_STIM_MACROPHAGE_DN		155	0.295717	1.19984	0.16129	0.38425	1	1275	tags=21%, list=14%, signal=24%
GSE4984_LPS_VS_VEHICLE_CTRL_TREATED_DC_DN	GSE4984_LPS_VS_VEHICLE_CTRL_TREATED_DC_DN		166	0.301938	1.19915	0.0909091	0.38591	1	873	tags=18%, list=9%, signal=20%
GSE3565_CTRL_VS_LPS_INJECTED_DUSP1_KO_SPLENOCYTES_DN	GSE3565_CTRL_VS_LPS_INJECTED_DUSP1_KO_SPLENOCYTES_DN		132	0.30797	1.19913	0.112903	0.385568	1	862	tags=17%, list=9%, signal=19%
GSE17721_LPS_VS_POLYIC_4H_BMDC_UP	GSE17721_LPS_VS_POLYIC_4H_BMDC_UP		123	0.303256	1.19911	0.169492	0.385198	1	1312	tags=18%, list=14%, signal=21%
GSE28783_CTRL_ANTI_MIR_VS_UNTREATED_ATHEROSCLEROSIS_MACROPHAGE_UP	GSE28783_CTRL_ANTI_MIR_VS_UNTREATED_ATHEROSCLEROSIS_MACROPHAGE_UP		110	0.310656	1.19895	0.0851064	0.385314	1	1862	tags=24%, list=20%, signal=29%
GSE21379_WT_VS_SAP_KO_TFH_CD4_TCELL_UP	GSE21379_WT_VS_SAP_KO_TFH_CD4_TCELL_UP		49	0.364957	1.19873	0.225806	0.38547	1	1357	tags=41%, list=15%, signal=48%
GSE33425_CD161_INT_VS_NEG_CD8_TCELL_UP	GSE33425_CD161_INT_VS_NEG_CD8_TCELL_UP		179	0.294415	1.19793	0.145161	0.387444	1	1328	tags=19%, list=14%, signal=22%
GSE28737_BCL6_HET_VS_BCL6_KO_FOLLICULAR_BCELL_UP	GSE28737_BCL6_HET_VS_BCL6_KO_FOLLICULAR_BCELL_UP		132	0.303736	1.19718	0.142857	0.389137	1	2062	tags=32%, list=22%, signal=40%
GSE22886_NAIVE_TCELL_VS_DC_DN	GSE22886_NAIVE_TCELL_VS_DC_DN		141	0.306518	1.19523	0.172414	0.39515	1	1511	tags=24%, list=16%, signal=28%
GSE18281_CORTEX_VS_MEDULLA_THYMUS_DN	GSE18281_CORTEX_VS_MEDULLA_THYMUS_DN		107	0.309941	1.19514	0.15	0.394946	1	1486	tags=23%, list=16%, signal=27%
GSE36888_UNTREATED_VS_IL2_TREATED_TCELL_6H_DN	GSE36888_UNTREATED_VS_IL2_TREATED_TCELL_6H_DN		138	0.306773	1.1949	0.132353	0.395119	1	1795	tags=24%, list=19%, signal=29%
GSE17721_PAM3CSK4_VS_GADIQUIMOD_2H_BMDC_UP	GSE17721_PAM3CSK4_VS_GADIQUIMOD_2H_BMDC_UP		84	0.32213	1.19479	0.132353	0.394993	1	1169	tags=17%, list=13%, signal=19%
GSE5589_IL6_KO_VS_IL10_KO_LPS_AND_IL10_STIM_MACROPHAGE_45MIN_DN	GSE5589_IL6_KO_VS_IL10_KO_LPS_AND_IL10_STIM_MACROPHAGE_45MIN_DN		140	0.307092	1.19478	0.137255	0.394635	1	2058	tags=33%, list=22%, signal=42%
GSE18804_SPLEEN_MACROPHAGE_VS_TUMORAL_MACROPHAGE_DN	GSE18804_SPLEEN_MACROPHAGE_VS_TUMORAL_MACROPHAGE_DN		134	0.295913	1.19417	0.142857	0.396136	1	2523	tags=33%, list=27%, signal=44%
GSE2405_0H_VS_24H_A_PHAGOCYTOPHILUM_STIM_NEUTROPHIL_DN	GSE2405_0H_VS_24H_A_PHAGOCYTOPHILUM_STIM_NEUTROPHIL_DN		95	0.336102	1.19399	0.225806	0.396251	1	2017	tags=33%, list=22%, signal=41%
GSE36891_UNSTIM_VS_POLYIC_TLR3_STIM_PERITONEAL_MACROPHAGE_UP	GSE36891_UNSTIM_VS_POLYIC_TLR3_STIM_PERITONEAL_MACROPHAGE_UP		57	0.357146	1.19397	0.218182	0.395864	1	962	tags=26%, list=10%, signal=29%
GSE24102_GRANULOCYSTIC_MDSC_VS_NEUTROPHIL_DN	GSE24102_GRANULOCYSTIC_MDSC_VS_NEUTROPHIL_DN		135	0.298819	1.19363	0.0980392	0.396439	1	2245	tags=32%, list=24%, signal=41%
GSE17721_4_VS_24H_GARDIQUIMOD_BMDC_DN	GSE17721_4_VS_24H_GARDIQUIMOD_BMDC_DN		159	0.295083	1.19353	0.140351	0.396341	1	1760	tags=25%, list=19%, signal=30%
GSE15659_NAIVE_CD4_TCELL_VS_NONSUPPRESSIVE_TCELL_DN	GSE15659_NAIVE_CD4_TCELL_VS_NONSUPPRESSIVE_TCELL_DN		96	0.319541	1.19323	0.184615	0.396762	1	2463	tags=34%, list=26%, signal=46%
GSE16451_CTRL_VS_WEST_EQUINE_ENC_VIRUS_IMMATURE_NEURON_CELL_LINE_UP	GSE16451_CTRL_VS_WEST_EQUINE_ENC_VIRUS_IMMATURE_NEURON_CELL_LINE_UP		134	0.310174	1.19296	0.140625	0.397055	1	929	tags=18%, list=10%, signal=20%
GSE40274_CTRL_VS_FOXP3_AND_IRF4_TRANSDUCED_ACTIVATED_CD4_TCELL_DN	GSE40274_CTRL_VS_FOXP3_AND_IRF4_TRANSDUCED_ACTIVATED_CD4_TCELL_DN		96	0.337809	1.1928	0.140625	0.397177	1	975	tags=18%, list=10%, signal=20%
GSE8921_UNSTIM_VS_TLR1_2_STIM_MONOCYTE_12H_UP	GSE8921_UNSTIM_VS_TLR1_2_STIM_MONOCYTE_12H_UP		129	0.298245	1.19216	0.196429	0.398663	1	1541	tags=22%, list=17%, signal=26%
GSE27786_LIN_NEG_VS_CD8_TCELL_UP	GSE27786_LIN_NEG_VS_CD8_TCELL_UP		146	0.299182	1.19208	0.145161	0.398468	1	1464	tags=19%, list=16%, signal=22%
GSE26912_TUMORICIDAL_VS_CTRL_MACROPHAGE_DN	GSE26912_TUMORICIDAL_VS_CTRL_MACROPHAGE_DN		135	0.295687	1.1919	0.105263	0.398444	1	1631	tags=26%, list=18%, signal=31%
GSE19401_PAM2CSK4_VS_RETINOIC_ACID_AND_PAM2CSK4_STIM_FOLLICULAR_DC_UP	GSE19401_PAM2CSK4_VS_RETINOIC_ACID_AND_PAM2CSK4_STIM_FOLLICULAR_DC_UP		107	0.317625	1.1919	0.160714	0.39804	1	1213	tags=21%, list=13%, signal=24%
GSE19825_NAIVE_VS_IL2RALOW_DAY3_EFF_CD8_TCELL_UP	GSE19825_NAIVE_VS_IL2RALOW_DAY3_EFF_CD8_TCELL_UP		26	0.416388	1.1917	0.126984	0.398293	1	199	tags=15%, list=2%, signal=16%
GSE37605_TREG_VS_TCONV_NOD_FOXP3_FUSION_GFP_UP	GSE37605_TREG_VS_TCONV_NOD_FOXP3_FUSION_GFP_UP		58	0.345299	1.19085	0.183333	0.400437	1	609	tags=21%, list=7%, signal=22%
GSE29618_PDC_VS_MDC_DAY7_FLU_VACCINE_UP	GSE29618_PDC_VS_MDC_DAY7_FLU_VACCINE_UP		125	0.315849	1.19077	0.196721	0.400202	1	552	tags=15%, list=6%, signal=16%
GSE16385_UNTREATED_VS_12H_ROSIGLITAZONE_TREATED_MACROPHAGE_UP	GSE16385_UNTREATED_VS_12H_ROSIGLITAZONE_TREATED_MACROPHAGE_UP		28	0.385365	1.19073	0.263158	0.399921	1	739	tags=25%, list=8%, signal=27%
GSE11961_MARGINAL_ZONE_BCELL_VS_MEMORY_BCELL_DAY7_UP	GSE11961_MARGINAL_ZONE_BCELL_VS_MEMORY_BCELL_DAY7_UP		131	0.306331	1.19055	0.163934	0.400028	1	1183	tags=17%, list=13%, signal=19%
GSE9988_ANTI_TREM1_VS_VEHICLE_TREATED_MONOCYTES_UP	GSE9988_ANTI_TREM1_VS_VEHICLE_TREATED_MONOCYTES_UP		115	0.314267	1.19039	0.125	0.400024	1	491	tags=14%, list=5%, signal=15%
GSE43955_10H_VS_30H_ACT_CD4_TCELL_WITH_TGFB_IL6_DN	GSE43955_10H_VS_30H_ACT_CD4_TCELL_WITH_TGFB_IL6_DN		109	0.321619	1.19003	0.169231	0.400832	1	1523	tags=22%, list=16%, signal=26%
GSE23321_CD8_STEM_CELL_MEMORY_VS_NAIVE_CD8_TCELL_UP	GSE23321_CD8_STEM_CELL_MEMORY_VS_NAIVE_CD8_TCELL_UP		151	0.30575	1.18996	0.140351	0.400628	1	1405	tags=21%, list=15%, signal=24%
GSE25123_CTRL_VS_IL4_AND_ROSIGLITAZONE_STIM_PPARG_KO_MACROPHAGE_DN	GSE25123_CTRL_VS_IL4_AND_ROSIGLITAZONE_STIM_PPARG_KO_MACROPHAGE_DN		119	0.333185	1.18956	0.16129	0.401261	1	1002	tags=20%, list=11%, signal=22%
GSE15659_NAIVE_CD4_TCELL_VS_RESTING_TREG_DN	GSE15659_NAIVE_CD4_TCELL_VS_RESTING_TREG_DN		89	0.297328	1.18934	0.15873	0.401414	1	1723	tags=27%, list=19%, signal=33%
GSE360_CTRL_VS_B_MALAYI_HIGH_DOSE_DC_DN	GSE360_CTRL_VS_B_MALAYI_HIGH_DOSE_DC_DN		102	0.305119	1.18905	0.111111	0.401936	1	1380	tags=20%, list=15%, signal=23%
GSE17721_CTRL_VS_LPS_0.5H_BMDC_UP	GSE17721_CTRL_VS_LPS_0.5H_BMDC_UP		134	0.309554	1.18904	0.121212	0.401599	1	1360	tags=18%, list=15%, signal=21%
GSE17322_CD103_POS_VS_CD11B_HIGH_LUNG_DC_UP	GSE17322_CD103_POS_VS_CD11B_HIGH_LUNG_DC_UP		155	0.293793	1.18883	0.15873	0.401865	1	898	tags=15%, list=10%, signal=16%
GSE11961_MEMORY_BCELL_DAY7_VS_MEMORY_BCELL_DAY40_UP	GSE11961_MEMORY_BCELL_DAY7_VS_MEMORY_BCELL_DAY40_UP		114	0.311079	1.18846	0.117647	0.402775	1	1218	tags=23%, list=13%, signal=26%
GSE3039_B2_VS_B1_BCELL_DN	GSE3039_B2_VS_B1_BCELL_DN		127	0.304587	1.18844	0.09375	0.402411	1	1124	tags=17%, list=12%, signal=19%
GSE22601_IMMATURE_CD4_SINGLE_POSITIVE_VS_CD4_SINGLE_POSITIVE_THYMOCYTE_DN	GSE22601_IMMATURE_CD4_SINGLE_POSITIVE_VS_CD4_SINGLE_POSITIVE_THYMOCYTE_DN		122	0.305896	1.18789	0.135593	0.403657	1	1692	tags=23%, list=18%, signal=28%
GSE16266_CTRL_VS_LPS_STIM_MEF_DN	GSE16266_CTRL_VS_LPS_STIM_MEF_DN		72	0.340242	1.1877	0.142857	0.40375	1	1415	tags=29%, list=15%, signal=34%
GSE5542_IFNA_VS_IFNA_AND_IFNG_TREATED_EPITHELIAL_CELLS_24H_UP	GSE5542_IFNA_VS_IFNA_AND_IFNG_TREATED_EPITHELIAL_CELLS_24H_UP		119	0.310681	1.18703	0.188406	0.405171	1	1388	tags=25%, list=15%, signal=29%
GSE36527_CD62L_HIGH_VS_CD62L_LOW_TREG_CD69_NEG_KLRG1_NEG_DN	GSE36527_CD62L_HIGH_VS_CD62L_LOW_TREG_CD69_NEG_KLRG1_NEG_DN		89	0.31685	1.1867	0.186441	0.405729	1	1409	tags=25%, list=15%, signal=29%
GSE17721_ALL_VS_24H_PAM3CSK4_BMDC_UP	GSE17721_ALL_VS_24H_PAM3CSK4_BMDC_UP		131	0.297939	1.18665	0.123077	0.405512	1	1297	tags=18%, list=14%, signal=21%
GSE32986_UNSTIM_VS_CURDLAN_HIGHDOSE_STIM_DC_UP	GSE32986_UNSTIM_VS_CURDLAN_HIGHDOSE_STIM_DC_UP		172	0.293013	1.18656	0.111111	0.405333	1	2337	tags=33%, list=25%, signal=43%
GSE15624_3H_VS_6H_HALOFUGINONE_TREATED_CD4_TCELL_DN	GSE15624_3H_VS_6H_HALOFUGINONE_TREATED_CD4_TCELL_DN		102	0.30608	1.18653	0.137931	0.405015	1	947	tags=14%, list=10%, signal=15%
GSE17721_CTRL_VS_CPG_1H_BMDC_DN	GSE17721_CTRL_VS_CPG_1H_BMDC_DN		85	0.324	1.18653	0.172414	0.404614	1	1182	tags=22%, list=13%, signal=25%
GSE29618_PRE_VS_DAY7_POST_TIV_FLU_VACCINE_BCELL_UP	GSE29618_PRE_VS_DAY7_POST_TIV_FLU_VACCINE_BCELL_UP		46	0.375598	1.1865	0.210526	0.404306	1	2023	tags=46%, list=22%, signal=58%
GSE22432_CONVENTIONAL_CDC_VS_PLASMACYTOID_PDC_UP	GSE22432_CONVENTIONAL_CDC_VS_PLASMACYTOID_PDC_UP		167	0.295149	1.18639	0.0967742	0.404277	1	2148	tags=28%, list=23%, signal=35%
GSE41867_DAY8_VS_DAY15_LCMV_CLONE13_EFFECTOR_CD8_TCELL_DN	GSE41867_DAY8_VS_DAY15_LCMV_CLONE13_EFFECTOR_CD8_TCELL_DN		159	0.300652	1.18616	0.126984	0.404686	1	2353	tags=34%, list=25%, signal=45%
GSE21546_WT_VS_SAP1A_KO_AND_ELK1_KO_DP_THYMOCYTES_DN	GSE21546_WT_VS_SAP1A_KO_AND_ELK1_KO_DP_THYMOCYTES_DN		114	0.309017	1.18562	0.20339	0.405882	1	1044	tags=22%, list=11%, signal=24%
GSE39820_CTRL_VS_TGFBETA3_IL6_CD4_TCELL_DN	GSE39820_CTRL_VS_TGFBETA3_IL6_CD4_TCELL_DN		144	0.304054	1.18554	0.111111	0.40574	1	971	tags=18%, list=10%, signal=20%
GSE21063_CTRL_VS_ANTI_IGM_STIM_BCELL_NFATC1_KO_3H_UP	GSE21063_CTRL_VS_ANTI_IGM_STIM_BCELL_NFATC1_KO_3H_UP		121	0.316754	1.18531	0.126984	0.406119	1	736	tags=17%, list=8%, signal=19%
GSE28237_FOLLICULAR_VS_LATE_GC_BCELL_UP	GSE28237_FOLLICULAR_VS_LATE_GC_BCELL_UP		91	0.299996	1.18524	0.181818	0.405904	1	1286	tags=18%, list=14%, signal=20%
GSE16385_UNTREATED_VS_12H_ROSIGLITAZONE_IL4_TREATED_MACROPHAGE_DN	GSE16385_UNTREATED_VS_12H_ROSIGLITAZONE_IL4_TREATED_MACROPHAGE_DN		108	0.315265	1.18515	0.183333	0.405735	1	2091	tags=26%, list=22%, signal=33%
GSE9946_MATURE_STIMULATORY_VS_PROSTAGLANDINE2_TREATED_MATURE_DC_DN	GSE9946_MATURE_STIMULATORY_VS_PROSTAGLANDINE2_TREATED_MATURE_DC_DN		25	0.40904	1.18513	0.27451	0.405456	1	1181	tags=24%, list=13%, signal=27%
GSE16385_UNTREATED_VS_12H_IL4_TREATED_MACROPHAGE_UP	GSE16385_UNTREATED_VS_12H_IL4_TREATED_MACROPHAGE_UP		100	0.311475	1.18486	0.119403	0.405694	1	1023	tags=17%, list=11%, signal=19%
GSE29618_BCELL_VS_MDC_DAY7_FLU_VACCINE_DN	GSE29618_BCELL_VS_MDC_DAY7_FLU_VACCINE_DN		128	0.29805	1.18474	0.114754	0.405692	1	1253	tags=26%, list=13%, signal=29%
GSE43863_TFH_VS_LY6C_LOW_CXCR5NEG_EFFECTOR_CD4_TCELL_DN	GSE43863_TFH_VS_LY6C_LOW_CXCR5NEG_EFFECTOR_CD4_TCELL_DN		90	0.337506	1.18462	0.137931	0.405588	1	1037	tags=26%, list=11%, signal=28%
GSE37301_MULTIPOTENT_PROGENITOR_VS_LYMPHOID_PRIMED_MPP_DN	GSE37301_MULTIPOTENT_PROGENITOR_VS_LYMPHOID_PRIMED_MPP_DN		124	0.315198	1.18461	0.140351	0.405256	1	674	tags=18%, list=7%, signal=19%
GSE17721_LPS_VS_PAM3CSK4_16H_BMDC_UP	GSE17721_LPS_VS_PAM3CSK4_16H_BMDC_UP		149	0.292893	1.1844	0.178571	0.40552	1	1270	tags=19%, list=14%, signal=22%
GSE13522_WT_VS_IFNG_KO_SKIN_UP	GSE13522_WT_VS_IFNG_KO_SKIN_UP		21	0.433569	1.18427	0.220339	0.405455	1	192	tags=19%, list=2%, signal=19%
GSE39152_SPLEEN_CD103_NEG_VS_BRAIN_CD103_POS_MEMORY_CD8_TCELL_DN	GSE39152_SPLEEN_CD103_NEG_VS_BRAIN_CD103_POS_MEMORY_CD8_TCELL_DN		90	0.320928	1.18424	0.169811	0.405196	1	1152	tags=20%, list=12%, signal=23%
GSE17186_MEMORY_VS_NAIVE_BCELL_DN	GSE17186_MEMORY_VS_NAIVE_BCELL_DN		146	0.288965	1.1842	0.107143	0.404993	1	1085	tags=16%, list=12%, signal=18%
GSE32986_CURDLAN_LOWDOSE_VS_GMCSF_AND_CURDLAN_LOWDOSE_STIM_DC_DN	GSE32986_CURDLAN_LOWDOSE_VS_GMCSF_AND_CURDLAN_LOWDOSE_STIM_DC_DN		161	0.29528	1.18407	0.188406	0.405001	1	2264	tags=33%, list=24%, signal=43%
GSE39110_DAY3_VS_DAY6_POST_IMMUNIZATION_CD8_TCELL_WITH_IL2_TREATMENT_UP	GSE39110_DAY3_VS_DAY6_POST_IMMUNIZATION_CD8_TCELL_WITH_IL2_TREATMENT_UP		149	0.29941	1.18396	0.15873	0.404882	1	1817	tags=23%, list=20%, signal=29%
GSE21670_TGFB_VS_TGFB_AND_IL6_TREATED_CD4_TCELL_UP	GSE21670_TGFB_VS_TGFB_AND_IL6_TREATED_CD4_TCELL_UP		132	0.302121	1.18359	0.0634921	0.40553	1	1524	tags=25%, list=16%, signal=29%
GSE360_CTRL_VS_T_GONDII_MAC_DN	GSE360_CTRL_VS_T_GONDII_MAC_DN		136	0.313216	1.18329	0.147059	0.405928	1	1163	tags=18%, list=12%, signal=20%
GSE19923_WT_VS_E2A_KO_DP_THYMOCYTE_UP	GSE19923_WT_VS_E2A_KO_DP_THYMOCYTE_UP		103	0.329521	1.18313	0.147059	0.406108	1	1614	tags=27%, list=17%, signal=33%
GSE5142_CTRL_VS_HTERT_TRANSDUCED_CD8_TCELL_EARLY_PASSAGE_CLONE_DN	GSE5142_CTRL_VS_HTERT_TRANSDUCED_CD8_TCELL_EARLY_PASSAGE_CLONE_DN		128	0.30025	1.18299	0.147541	0.406114	1	1266	tags=20%, list=14%, signal=23%
GSE21380_NON_TFH_VS_GERMINAL_CENTER_TFH_CD4_TCELL_UP	GSE21380_NON_TFH_VS_GERMINAL_CENTER_TFH_CD4_TCELL_UP		62	0.344586	1.18284	0.160714	0.40621	1	918	tags=23%, list=10%, signal=25%
GSE3337_CTRL_VS_16H_IFNG_IN_CD8POS_DC_UP	GSE3337_CTRL_VS_16H_IFNG_IN_CD8POS_DC_UP		99	0.331004	1.18232	0.209677	0.40738	1	647	tags=13%, list=7%, signal=14%
GSE10239_KLRG1INT_VS_KLRG1HIGH_EFF_CD8_TCELL_UP	GSE10239_KLRG1INT_VS_KLRG1HIGH_EFF_CD8_TCELL_UP		134	0.306894	1.1823	0.1	0.407013	1	1896	tags=29%, list=20%, signal=36%
GSE17974_IL4_AND_ANTI_IL12_VS_UNTREATED_12H_ACT_CD4_TCELL_DN	GSE17974_IL4_AND_ANTI_IL12_VS_UNTREATED_12H_ACT_CD4_TCELL_DN		72	0.341881	1.18194	0.161765	0.40739	1	1050	tags=29%, list=11%, signal=33%
GSE12392_CD8A_POS_VS_NEG_SPLEEN_DC_UP	GSE12392_CD8A_POS_VS_NEG_SPLEEN_DC_UP		140	0.302341	1.18192	0.160714	0.407052	1	1514	tags=21%, list=16%, signal=25%
GSE9946_LISTERIA_INF_MATURE_VS_PROSTAGLANDINE2_TREATED_MATURE_DC_DN	GSE9946_LISTERIA_INF_MATURE_VS_PROSTAGLANDINE2_TREATED_MATURE_DC_DN		18	0.463052	1.18191	0.234043	0.406687	1	2692	tags=56%, list=29%, signal=78%
GSE39820_CTRL_VS_IL1B_IL6_CD4_TCELL_DN	GSE39820_CTRL_VS_IL1B_IL6_CD4_TCELL_DN		133	0.300425	1.18187	0.196429	0.406467	1	1125	tags=21%, list=12%, signal=24%
GSE8621_LPS_PRIMED_UNSTIM_VS_LPS_PRIMED_AND_LPS_STIM_MACROPHAGE_UP	GSE8621_LPS_PRIMED_UNSTIM_VS_LPS_PRIMED_AND_LPS_STIM_MACROPHAGE_UP		129	0.300729	1.18175	0.174603	0.406437	1	1533	tags=25%, list=16%, signal=29%
GSE5960_TH1_VS_ANERGIC_TH1_DN	GSE5960_TH1_VS_ANERGIC_TH1_DN		150	0.308622	1.18147	0.177419	0.40693	1	1334	tags=19%, list=14%, signal=22%
GSE26488_HDAC7_KO_VS_VP16_TRANSGENIC_HDAC7_KO_DOUBLE_POSITIVE_THYMOCYTE_DN	GSE26488_HDAC7_KO_VS_VP16_TRANSGENIC_HDAC7_KO_DOUBLE_POSITIVE_THYMOCYTE_DN		107	0.301075	1.18061	0.216667	0.408829	1	495	tags=9%, list=5%, signal=10%
GSE29618_PDC_VS_MDC_DAY7_FLU_VACCINE_DN	GSE29618_PDC_VS_MDC_DAY7_FLU_VACCINE_DN		130	0.297457	1.18037	0.0952381	0.409301	1	726	tags=19%, list=8%, signal=21%
GSE38304_MYC_NEG_VS_POS_GC_BCELL_UP	GSE38304_MYC_NEG_VS_POS_GC_BCELL_UP		124	0.306946	1.18022	0.183333	0.40934	1	557	tags=15%, list=6%, signal=15%
GSE1566_WT_VS_EZH2_KO_LN_TCELL_DN	GSE1566_WT_VS_EZH2_KO_LN_TCELL_DN		97	0.318839	1.17992	0.15873	0.409855	1	1749	tags=25%, list=19%, signal=30%
GSE17721_LPS_VS_GARDIQUIMOD_24H_BMDC_DN	GSE17721_LPS_VS_GARDIQUIMOD_24H_BMDC_DN		143	0.292285	1.1798	0.155172	0.409823	1	1241	tags=19%, list=13%, signal=21%
GSE36826_WT_VS_IL1R_KO_SKIN_DN	GSE36826_WT_VS_IL1R_KO_SKIN_DN		150	0.301049	1.17958	0.153846	0.410112	1	587	tags=11%, list=6%, signal=11%
GSE15330_LYMPHOID_MULTIPOTENT_VS_GRANULOCYTE_MONOCYTE_PROGENITOR_DN	GSE15330_LYMPHOID_MULTIPOTENT_VS_GRANULOCYTE_MONOCYTE_PROGENITOR_DN		165	0.295513	1.17941	0.130435	0.410284	1	1512	tags=22%, list=16%, signal=26%
GSE9650_EFFECTOR_VS_MEMORY_CD8_TCELL_DN	GSE9650_EFFECTOR_VS_MEMORY_CD8_TCELL_DN		167	0.291846	1.1792	0.140625	0.410501	1	953	tags=16%, list=10%, signal=17%
GSE41176_UNSTIM_VS_ANTI_IGM_STIM_TAK1_KO_BCELL_3H_UP	GSE41176_UNSTIM_VS_ANTI_IGM_STIM_TAK1_KO_BCELL_3H_UP		76	0.321814	1.17919	0.211538	0.410137	1	1007	tags=17%, list=11%, signal=19%
GSE13229_IMM_VS_MATURE_NKCELL_DN	GSE13229_IMM_VS_MATURE_NKCELL_DN		128	0.289006	1.17917	0.126984	0.409872	1	1125	tags=18%, list=12%, signal=20%
GSE25088_CTRL_VS_IL4_AND_ROSIGLITAZONE_STIM_STAT6_KO_MACROPHAGE_UP	GSE25088_CTRL_VS_IL4_AND_ROSIGLITAZONE_STIM_STAT6_KO_MACROPHAGE_UP		145	0.302965	1.1787	0.166667	0.410837	1	2025	tags=25%, list=22%, signal=31%
GSE5589_LPS_VS_LPS_AND_IL10_STIM_IL10_KO_MACROPHAGE_180MIN_DN	GSE5589_LPS_VS_LPS_AND_IL10_STIM_IL10_KO_MACROPHAGE_180MIN_DN		125	0.303634	1.17856	0.181818	0.410901	1	877	tags=15%, list=9%, signal=17%
GSE11961_GERMINAL_CENTER_BCELL_DAY7_VS_PLASMA_CELL_DAY7_DN	GSE11961_GERMINAL_CENTER_BCELL_DAY7_VS_PLASMA_CELL_DAY7_DN		136	0.314156	1.17837	0.166667	0.411135	1	1671	tags=27%, list=18%, signal=33%
GSE21670_STAT3_KO_VS_WT_CD4_TCELL_TGFB_TREATED_DN	GSE21670_STAT3_KO_VS_WT_CD4_TCELL_TGFB_TREATED_DN		73	0.329188	1.1783	0.207547	0.410914	1	1331	tags=19%, list=14%, signal=22%
GSE2706_LPS_VS_R848_AND_LPS_8H_STIM_DC_DN	GSE2706_LPS_VS_R848_AND_LPS_8H_STIM_DC_DN		80	0.334514	1.17818	0.193548	0.410898	1	1482	tags=30%, list=16%, signal=35%
GSE21063_CTRL_VS_ANTI_IGM_STIM_BCELL_NFATC1_KO_8H_DN	GSE21063_CTRL_VS_ANTI_IGM_STIM_BCELL_NFATC1_KO_8H_DN		185	0.296313	1.17799	0.117647	0.411032	1	2490	tags=35%, list=27%, signal=47%
GSE10211_UV_INACT_SENDAI_VS_LIVE_SENDAI_VIRUS_TRACHEAL_EPITHELIAL_CELLS_DN	GSE10211_UV_INACT_SENDAI_VS_LIVE_SENDAI_VIRUS_TRACHEAL_EPITHELIAL_CELLS_DN		100	0.31615	1.1779	0.122807	0.410919	1	1167	tags=22%, list=13%, signal=25%
GSE43955_TH0_VS_TGFB_IL6_TH17_ACT_CD4_TCELL_42H_DN	GSE43955_TH0_VS_TGFB_IL6_TH17_ACT_CD4_TCELL_42H_DN		99	0.334623	1.17788	0.185185	0.410584	1	830	tags=16%, list=9%, signal=18%
GSE7831_UNSTIM_VS_CPG_STIM_PDC_4H_UP	GSE7831_UNSTIM_VS_CPG_STIM_PDC_4H_UP		166	0.287604	1.17712	0.173913	0.412421	1	1611	tags=25%, list=17%, signal=29%
GSE22886_NAIVE_CD8_TCELL_VS_NEUTROPHIL_DN	GSE22886_NAIVE_CD8_TCELL_VS_NEUTROPHIL_DN		55	0.352424	1.17648	0.214286	0.413812	1	351	tags=16%, list=4%, signal=17%
GSE17721_CTRL_VS_CPG_6H_BMDC_UP	GSE17721_CTRL_VS_CPG_6H_BMDC_UP		153	0.284494	1.17636	0.0677966	0.413731	1	1227	tags=20%, list=13%, signal=23%
GSE23502_BM_VS_COLON_TUMOR_MYELOID_DERIVED_SUPPRESSOR_CELL_UP	GSE23502_BM_VS_COLON_TUMOR_MYELOID_DERIVED_SUPPRESSOR_CELL_UP		128	0.303515	1.1763	0.258621	0.413606	1	1132	tags=23%, list=12%, signal=26%
GSE22935_UNSTIM_VS_12H_MBOVIS_BCG_STIM_MYD88_KO_MACROPHAGE_DN	GSE22935_UNSTIM_VS_12H_MBOVIS_BCG_STIM_MYD88_KO_MACROPHAGE_DN		150	0.29865	1.17625	0.177419	0.41335	1	1774	tags=24%, list=19%, signal=29%
GSE22886_NAIVE_CD4_TCELL_VS_12H_ACT_TH1_DN	GSE22886_NAIVE_CD4_TCELL_VS_12H_ACT_TH1_DN		176	0.27246	1.17608	0.152542	0.413534	1	2356	tags=27%, list=25%, signal=35%
GSE17721_CPG_VS_GARDIQUIMOD_24H_BMDC_DN	GSE17721_CPG_VS_GARDIQUIMOD_24H_BMDC_DN		122	0.307026	1.17576	0.142857	0.414158	1	1079	tags=17%, list=12%, signal=19%
GSE24142_EARLY_THYMIC_PROGENITOR_VS_DN3_THYMOCYTE_FETAL_DN	GSE24142_EARLY_THYMIC_PROGENITOR_VS_DN3_THYMOCYTE_FETAL_DN		120	0.317436	1.1753	0.166667	0.415221	1	1453	tags=30%, list=16%, signal=35%
GSE5589_WT_VS_IL10_KO_LPS_STIM_MACROPHAGE_180MIN_DN	GSE5589_WT_VS_IL10_KO_LPS_STIM_MACROPHAGE_180MIN_DN		57	0.338657	1.17521	0.175439	0.415043	1	847	tags=21%, list=9%, signal=23%
GSE21670_IL6_VS_TGFB_AND_IL6_TREATED_STAT3_KO_CD4_TCELL_DN	GSE21670_IL6_VS_TGFB_AND_IL6_TREATED_STAT3_KO_CD4_TCELL_DN		134	0.296906	1.17501	0.142857	0.415182	1	1042	tags=17%, list=11%, signal=19%
GSE24142_DN2_VS_DN3_THYMOCYTE_ADULT_UP	GSE24142_DN2_VS_DN3_THYMOCYTE_ADULT_UP		91	0.318039	1.17493	0.185185	0.415048	1	1724	tags=27%, list=19%, signal=33%
GSE43955_1H_VS_10H_ACT_CD4_TCELL_WITH_TGFB_IL6_UP	GSE43955_1H_VS_10H_ACT_CD4_TCELL_WITH_TGFB_IL6_UP		132	0.310413	1.17481	0.16129	0.415002	1	1711	tags=27%, list=18%, signal=32%
GSE4142_PLASMA_CELL_VS_MEMORY_BCELL_DN	GSE4142_PLASMA_CELL_VS_MEMORY_BCELL_DN		103	0.310474	1.17474	0.234375	0.414843	1	1922	tags=29%, list=21%, signal=36%
GSE17721_CTRL_VS_POLYIC_0.5H_BMDC_UP	GSE17721_CTRL_VS_POLYIC_0.5H_BMDC_UP		146	0.300319	1.17409	0.188406	0.416378	1	1344	tags=18%, list=14%, signal=21%
GSE13547_2H_VS_12_H_ANTI_IGM_STIM_ZFX_KO_BCELL_DN	GSE13547_2H_VS_12_H_ANTI_IGM_STIM_ZFX_KO_BCELL_DN		143	0.302493	1.17377	0.183333	0.416873	1	1699	tags=24%, list=18%, signal=29%
GSE5455_HEALTHY_VS_TUMOR_BEARING_MOUSE_SPLEEN_MONOCYTE_UP	GSE5455_HEALTHY_VS_TUMOR_BEARING_MOUSE_SPLEEN_MONOCYTE_UP		111	0.322918	1.17348	0.138462	0.417377	1	1187	tags=22%, list=13%, signal=24%
GSE44649_WT_VS_MIR155_KO_ACTIVATED_CD8_TCELL_DN	GSE44649_WT_VS_MIR155_KO_ACTIVATED_CD8_TCELL_DN		106	0.312605	1.17307	0.163265	0.418281	1	1688	tags=26%, list=18%, signal=32%
GSE22935_WT_VS_MYD88_KO_MACROPHAGE_12H_MBOVIS_BCG_STIM_UP	GSE22935_WT_VS_MYD88_KO_MACROPHAGE_12H_MBOVIS_BCG_STIM_UP		121	0.301597	1.17282	0.222222	0.418695	1	1557	tags=25%, list=17%, signal=29%
GSE13522_CTRL_VS_T_CRUZI_Y_STRAIN_INF_SKIN_IFNG_KO_DN	GSE13522_CTRL_VS_T_CRUZI_Y_STRAIN_INF_SKIN_IFNG_KO_DN		69	0.323361	1.17188	0.190476	0.421215	1	1230	tags=22%, list=13%, signal=25%
GSE29618_BCELL_VS_MONOCYTE_DN	GSE29618_BCELL_VS_MONOCYTE_DN		133	0.29445	1.17165	0.186441	0.421355	1	1297	tags=25%, list=14%, signal=28%
GSE10240_IL17_VS_IL17_AND_IL22_STIM_PRIMARY_BRONCHIAL_EPITHELIAL_CELLS_DN	GSE10240_IL17_VS_IL17_AND_IL22_STIM_PRIMARY_BRONCHIAL_EPITHELIAL_CELLS_DN		87	0.331175	1.17153	0.21875	0.421364	1	2031	tags=32%, list=22%, signal=41%
GSE2405_HEAT_KILLED_VS_LIVE_A_PHAGOCYTOPHILUM_STIM_NEUTROPHIL_24H_DN	GSE2405_HEAT_KILLED_VS_LIVE_A_PHAGOCYTOPHILUM_STIM_NEUTROPHIL_24H_DN		80	0.329267	1.17113	0.137931	0.422243	1	1780	tags=29%, list=19%, signal=35%
GSE24142_ADULT_VS_FETAL_DN3_THYMOCYTE_DN	GSE24142_ADULT_VS_FETAL_DN3_THYMOCYTE_DN		100	0.301552	1.1711	0.232143	0.421922	1	765	tags=17%, list=8%, signal=18%
GSE41867_NAIVE_VS_EFFECTOR_CD8_TCELL_DN	GSE41867_NAIVE_VS_EFFECTOR_CD8_TCELL_DN		180	0.281371	1.17107	0.122807	0.421593	1	2170	tags=29%, list=23%, signal=38%
GSE21360_NAIVE_VS_PRIMARY_MEMORY_CD8_TCELL_UP	GSE21360_NAIVE_VS_PRIMARY_MEMORY_CD8_TCELL_UP		94	0.302066	1.1703	0.15625	0.423708	1	556	tags=18%, list=6%, signal=19%
GSE7509_UNSTIM_VS_FCGRIIB_STIM_MONOCYTE_UP	GSE7509_UNSTIM_VS_FCGRIIB_STIM_MONOCYTE_UP		122	0.296063	1.17027	0.111111	0.423438	1	2779	tags=42%, list=30%, signal=59%
GSE25088_WT_VS_STAT6_KO_MACROPHAGE_ROSIGLITAZONE_AND_IL4_STIM_DN	GSE25088_WT_VS_STAT6_KO_MACROPHAGE_ROSIGLITAZONE_AND_IL4_STIM_DN		113	0.317803	1.16983	0.123077	0.42418	1	834	tags=19%, list=9%, signal=20%
GSE43863_NAIVE_VS_LY6C_INT_CXCR5POS_CD4_EFF_TCELL_D6_LCMV_UP	GSE43863_NAIVE_VS_LY6C_INT_CXCR5POS_CD4_EFF_TCELL_D6_LCMV_UP		125	0.290122	1.16971	0.152542	0.424222	1	1484	tags=18%, list=16%, signal=22%
GSE22886_NAIVE_BCELL_VS_NEUTROPHIL_UP	GSE22886_NAIVE_BCELL_VS_NEUTROPHIL_UP		159	0.288904	1.16962	0.222222	0.424005	1	2317	tags=38%, list=25%, signal=49%
GSE27786_LSK_VS_CD4_TCELL_UP	GSE27786_LSK_VS_CD4_TCELL_UP		138	0.307137	1.1696	0.131148	0.423685	1	2098	tags=26%, list=23%, signal=33%
GSE22443_NAIVE_VS_ACT_AND_IL2_TREATED_CD8_TCELL_UP	GSE22443_NAIVE_VS_ACT_AND_IL2_TREATED_CD8_TCELL_UP		51	0.340742	1.16956	0.238806	0.423357	1	834	tags=16%, list=9%, signal=17%
GSE14769_UNSTIM_VS_40MIN_LPS_BMDM_DN	GSE14769_UNSTIM_VS_40MIN_LPS_BMDM_DN		149	0.293098	1.16936	0.20339	0.423759	1	791	tags=17%, list=8%, signal=18%
GSE6269_HEALTHY_VS_FLU_INF_PBMC_UP	GSE6269_HEALTHY_VS_FLU_INF_PBMC_UP		133	0.297222	1.16849	0.155172	0.425991	1	2298	tags=32%, list=25%, signal=42%
GSE8921_UNSTIM_VS_TLR1_2_STIM_MONOCYTE_6H_UP	GSE8921_UNSTIM_VS_TLR1_2_STIM_MONOCYTE_6H_UP		121	0.311637	1.16785	0.114754	0.427371	1	892	tags=16%, list=10%, signal=17%
GSE22886_IGG_IGA_MEMORY_BCELL_VS_BLOOD_PLASMA_CELL_DN	GSE22886_IGG_IGA_MEMORY_BCELL_VS_BLOOD_PLASMA_CELL_DN		170	0.273241	1.16763	0.0895522	0.427546	1	1235	tags=17%, list=13%, signal=19%
GSE25147_UNSTIM_VS_HELIOBACTER_PYLORI_LPS_STIM_MKN45_CELL_UP	GSE25147_UNSTIM_VS_HELIOBACTER_PYLORI_LPS_STIM_MKN45_CELL_UP		101	0.31062	1.16755	0.205882	0.427362	1	2513	tags=39%, list=27%, signal=52%
GSE20500_CTRL_VS_RARA_ANTAGONIST_TREATED_CD4_TCELL_DN	GSE20500_CTRL_VS_RARA_ANTAGONIST_TREATED_CD4_TCELL_DN		167	0.281467	1.16755	0.114754	0.426997	1	1934	tags=23%, list=21%, signal=28%
GSE2405_0H_VS_1.5H_A_PHAGOCYTOPHILUM_STIM_NEUTROPHIL_UP	GSE2405_0H_VS_1.5H_A_PHAGOCYTOPHILUM_STIM_NEUTROPHIL_UP		72	0.341743	1.16741	0.172414	0.42707	1	1395	tags=22%, list=15%, signal=26%
GSE16385_UNTREATED_VS_12H_IFNG_TNF_TREATED_MACROPHAGE_UP	GSE16385_UNTREATED_VS_12H_IFNG_TNF_TREATED_MACROPHAGE_UP		65	0.318236	1.16712	0.210526	0.427468	1	1681	tags=26%, list=18%, signal=32%
GSE31082_DN_VS_CD8_SP_THYMOCYTE_UP	GSE31082_DN_VS_CD8_SP_THYMOCYTE_UP		163	0.29403	1.16651	0.163934	0.428923	1	2067	tags=26%, list=22%, signal=33%
GSE46242_TH1_VS_ANERGIC_TH1_CD4_TCELL_WITH_EGR2_DELETED_DN	GSE46242_TH1_VS_ANERGIC_TH1_CD4_TCELL_WITH_EGR2_DELETED_DN		116	0.315343	1.16634	0.126984	0.429087	1	1631	tags=29%, list=18%, signal=35%
GSE16385_MONOCYTE_VS_12H_ROSIGLITAZONE_TREATED_MACROPHAGE_DN	GSE16385_MONOCYTE_VS_12H_ROSIGLITAZONE_TREATED_MACROPHAGE_DN		179	0.289966	1.16622	0.119403	0.428995	1	2485	tags=30%, list=27%, signal=40%
GSE17721_LPS_VS_GARDIQUIMOD_2H_BMDC_DN	GSE17721_LPS_VS_GARDIQUIMOD_2H_BMDC_DN		165	0.286927	1.16612	0.126984	0.428802	1	1930	tags=25%, list=21%, signal=32%
GSE45365_NK_CELL_VS_BCELL_MCMV_INFECTION_DN	GSE45365_NK_CELL_VS_BCELL_MCMV_INFECTION_DN		156	0.305522	1.16608	0.2	0.428584	1	1116	tags=19%, list=12%, signal=21%
GSE1460_DP_THYMOCYTE_VS_NAIVE_CD4_TCELL_ADULT_BLOOD_UP	GSE1460_DP_THYMOCYTE_VS_NAIVE_CD4_TCELL_ADULT_BLOOD_UP		153	0.286327	1.16571	0.147541	0.429388	1	2131	tags=24%, list=23%, signal=31%
GSE13411_NAIVE_VS_SWITCHED_MEMORY_BCELL_UP	GSE13411_NAIVE_VS_SWITCHED_MEMORY_BCELL_UP		44	0.339576	1.16549	0.262295	0.429636	1	400	tags=11%, list=4%, signal=12%
GSE17721_LPS_VS_GARDIQUIMOD_24H_BMDC_UP	GSE17721_LPS_VS_GARDIQUIMOD_24H_BMDC_UP		125	0.299603	1.16544	0.196721	0.429375	1	1459	tags=21%, list=16%, signal=24%
GSE44732_UNSTIM_VS_IL27_STIM_IMATURE_DC_DN	GSE44732_UNSTIM_VS_IL27_STIM_IMATURE_DC_DN		115	0.308666	1.16517	0.166667	0.429844	1	738	tags=16%, list=8%, signal=17%
GSE3337_4H_VS_16H_IFNG_IN_CD8POS_DC_DN	GSE3337_4H_VS_16H_IFNG_IN_CD8POS_DC_DN		105	0.321252	1.16516	0.183333	0.429473	1	1449	tags=27%, list=16%, signal=31%
GSE26488_CTRL_VS_PEPTIDE_INJECTION_OT2_THYMOCYTE_UP	GSE26488_CTRL_VS_PEPTIDE_INJECTION_OT2_THYMOCYTE_UP		67	0.339193	1.16513	0.163636	0.429128	1	1676	tags=25%, list=18%, signal=31%
GSE37534_PIOGLITAZONE_VS_ROSIGLITAZONE_TREATED_CD4_TCELL_PPARG1_FOXP3_TRANSDUCED_DN	GSE37534_PIOGLITAZONE_VS_ROSIGLITAZONE_TREATED_CD4_TCELL_PPARG1_FOXP3_TRANSDUCED_DN		91	0.316673	1.16501	0.206349	0.429087	1	920	tags=16%, list=10%, signal=18%
GSE17974_0H_VS_72H_IN_VITRO_ACT_CD4_TCELL_UP	GSE17974_0H_VS_72H_IN_VITRO_ACT_CD4_TCELL_UP		128	0.29354	1.16489	0.16129	0.428921	1	772	tags=18%, list=8%, signal=19%
GSE27786_NKTCELL_VS_ERYTHROBLAST_DN	GSE27786_NKTCELL_VS_ERYTHROBLAST_DN		71	0.33102	1.16485	0.238095	0.428662	1	1482	tags=21%, list=16%, signal=25%
GSE14308_TH2_VS_NATURAL_TREG_UP	GSE14308_TH2_VS_NATURAL_TREG_UP		137	0.301203	1.16456	0.128571	0.429137	1	1845	tags=25%, list=20%, signal=30%
GSE6259_FLT3L_INDUCED_VS_WT_SPLENIC_DC_33D1_POS_DN	GSE6259_FLT3L_INDUCED_VS_WT_SPLENIC_DC_33D1_POS_DN		55	0.349435	1.1642	0.280702	0.429923	1	924	tags=22%, list=10%, signal=24%
GSE24210_CTRL_VS_IL35_TREATED_TCONV_CD4_TCELL_DN	GSE24210_CTRL_VS_IL35_TREATED_TCONV_CD4_TCELL_DN		177	0.294142	1.16415	0.132353	0.429689	1	1896	tags=29%, list=20%, signal=35%
GSE35543_IN_VIVO_NTREG_VS_IN_VITRO_ITREG_UP	GSE35543_IN_VIVO_NTREG_VS_IN_VITRO_ITREG_UP		48	0.351035	1.16394	0.216667	0.429943	1	812	tags=19%, list=9%, signal=20%
GSE17974_0H_VS_12H_IN_VITRO_ACT_CD4_TCELL_UP	GSE17974_0H_VS_12H_IN_VITRO_ACT_CD4_TCELL_UP		129	0.303382	1.16352	0.189655	0.430752	1	1115	tags=21%, list=12%, signal=23%
GSE3203_UNTREATED_VS_IFNB_TREATED_LN_BCELL_UP	GSE3203_UNTREATED_VS_IFNB_TREATED_LN_BCELL_UP		122	0.295722	1.16342	0.122807	0.430677	1	1167	tags=16%, list=13%, signal=18%
GSE22886_NAIVE_BCELL_VS_NEUTROPHIL_DN	GSE22886_NAIVE_BCELL_VS_NEUTROPHIL_DN		115	0.304464	1.16341	0.211538	0.430309	1	605	tags=17%, list=6%, signal=17%
GSE22886_NAIVE_CD8_TCELL_VS_DC_DN	GSE22886_NAIVE_CD8_TCELL_VS_DC_DN		158	0.295577	1.16339	0.157895	0.429983	1	2019	tags=30%, list=22%, signal=37%
GSE46606_UNSTIM_VS_CD40L_IL2_IL5_1DAY_STIMULATED_IRF4MID_SORTED_BCELL_UP	GSE46606_UNSTIM_VS_CD40L_IL2_IL5_1DAY_STIMULATED_IRF4MID_SORTED_BCELL_UP		161	0.287984	1.16324	0.16129	0.430094	1	1275	tags=19%, list=14%, signal=22%
GSE29949_CD8_POS_DC_SPLEEN_VS_DC_BRAIN_UP	GSE29949_CD8_POS_DC_SPLEEN_VS_DC_BRAIN_UP		158	0.281741	1.16322	0.153846	0.429786	1	1428	tags=20%, list=15%, signal=23%
GSE32423_MEMORY_VS_NAIVE_CD8_TCELL_IL7_IL4_DN	GSE32423_MEMORY_VS_NAIVE_CD8_TCELL_IL7_IL4_DN		166	0.28309	1.16313	0.0952381	0.429697	1	1415	tags=17%, list=15%, signal=20%
GSE20366_CD103_KLRG1_DP_VS_DN_TREG_UP	GSE20366_CD103_KLRG1_DP_VS_DN_TREG_UP		109	0.301258	1.16311	0.214286	0.429381	1	1819	tags=26%, list=20%, signal=32%
GSE2405_HEAT_KILLED_VS_LIVE_A_PHAGOCYTOPHILUM_STIM_NEUTROPHIL_9H_DN	GSE2405_HEAT_KILLED_VS_LIVE_A_PHAGOCYTOPHILUM_STIM_NEUTROPHIL_9H_DN		106	0.305401	1.16301	0.20339	0.429307	1	1748	tags=25%, list=19%, signal=31%
GSE11864_CSF1_PAM3CYS_VS_CSF1_IFNG_PAM3CYS_IN_MAC_UP	GSE11864_CSF1_PAM3CYS_VS_CSF1_IFNG_PAM3CYS_IN_MAC_UP		123	0.306492	1.16299	0.15	0.428984	1	1766	tags=29%, list=19%, signal=36%
GSE10147_IL3_AND_HIVP17_VS_IL3_AND_CPG_STIM_PDC_DN	GSE10147_IL3_AND_HIVP17_VS_IL3_AND_CPG_STIM_PDC_DN		110	0.295584	1.16269	0.189655	0.429536	1	986	tags=15%, list=11%, signal=17%
GSE23505_IL6_IL1_VS_IL6_IL1_TGFB_TREATED_CD4_TCELL_UP	GSE23505_IL6_IL1_VS_IL6_IL1_TGFB_TREATED_CD4_TCELL_UP		137	0.301783	1.16259	0.190476	0.429497	1	1390	tags=20%, list=15%, signal=23%
GSE13306_TREG_RA_VS_TCONV_RA_DN	GSE13306_TREG_RA_VS_TCONV_RA_DN		69	0.319806	1.16236	0.22	0.429838	1	1507	tags=25%, list=16%, signal=29%
GSE43863_NAIVE_VS_MEMORY_TH1_CD4_TCELL_D150_LCMV_DN	GSE43863_NAIVE_VS_MEMORY_TH1_CD4_TCELL_D150_LCMV_DN		62	0.329858	1.16202	0.172414	0.430546	1	1840	tags=24%, list=20%, signal=30%
GSE41867_NAIVE_VS_DAY8_LCMV_ARMSTRONG_EFFECTOR_CD8_TCELL_UP	GSE41867_NAIVE_VS_DAY8_LCMV_ARMSTRONG_EFFECTOR_CD8_TCELL_UP		126	0.296005	1.16194	0.118644	0.430497	1	1655	tags=25%, list=18%, signal=30%
GSE27896_HDAC6_KO_VS_WT_TREG_DN	GSE27896_HDAC6_KO_VS_WT_TREG_DN		112	0.305804	1.16078	0.185185	0.433617	1	1251	tags=22%, list=13%, signal=25%
GSE3982_DC_VS_BCELL_UP	GSE3982_DC_VS_BCELL_UP		111	0.300315	1.16075	0.216667	0.433292	1	701	tags=17%, list=8%, signal=18%
GSE22886_NAIVE_BCELL_VS_BLOOD_PLASMA_CELL_DN	GSE22886_NAIVE_BCELL_VS_BLOOD_PLASMA_CELL_DN		174	0.277264	1.16065	0.15873	0.433233	1	925	tags=14%, list=10%, signal=16%
GSE18791_CTRL_VS_NEWCASTLE_VIRUS_DC_6H_UP	GSE18791_CTRL_VS_NEWCASTLE_VIRUS_DC_6H_UP		158	0.292057	1.15967	0.133333	0.435596	1	1749	tags=27%, list=19%, signal=32%
GSE28737_FOLLICULAR_VS_MARGINAL_ZONE_BCELL_DN	GSE28737_FOLLICULAR_VS_MARGINAL_ZONE_BCELL_DN		78	0.324427	1.1596	0.189655	0.435461	1	677	tags=14%, list=7%, signal=15%
GSE25123_CTRL_VS_IL4_AND_ROSIGLITAZONE_STIM_PPARG_KO_MACROPHAGE_UP	GSE25123_CTRL_VS_IL4_AND_ROSIGLITAZONE_STIM_PPARG_KO_MACROPHAGE_UP		98	0.29595	1.15954	0.192982	0.435194	1	984	tags=19%, list=11%, signal=21%
GSE23114_PERITONEAL_CAVITY_B1A_BCELL_VS_SPLEEN_BCELL_UP	GSE23114_PERITONEAL_CAVITY_B1A_BCELL_VS_SPLEEN_BCELL_UP		72	0.311523	1.15873	0.225806	0.437414	1	1324	tags=24%, list=14%, signal=27%
GSE3982_EOSINOPHIL_VS_TH1_DN	GSE3982_EOSINOPHIL_VS_TH1_DN		168	0.293066	1.15859	0.174603	0.43745	1	1889	tags=30%, list=20%, signal=37%
GSE18791_CTRL_VS_NEWCASTLE_VIRUS_DC_1H_UP	GSE18791_CTRL_VS_NEWCASTLE_VIRUS_DC_1H_UP		37	0.353379	1.15816	0.241379	0.438391	1	1021	tags=22%, list=11%, signal=24%
GSE17721_0.5H_VS_4H_CPG_BMDC_UP	GSE17721_0.5H_VS_4H_CPG_BMDC_UP		169	0.283903	1.15787	0.169492	0.438986	1	1262	tags=19%, list=14%, signal=22%
GSE9946_IMMATURE_VS_LISTERIA_INF_MATURE_DC_DN	GSE9946_IMMATURE_VS_LISTERIA_INF_MATURE_DC_DN		59	0.316154	1.15786	0.175439	0.438635	1	1017	tags=17%, list=11%, signal=19%
GSE17721_LPS_VS_PAM3CSK4_2H_BMDC_UP	GSE17721_LPS_VS_PAM3CSK4_2H_BMDC_UP		135	0.29628	1.1574	0.166667	0.439885	1	501	tags=13%, list=5%, signal=14%
GSE40443_INDUCED_VS_TOTAL_TREG_UP	GSE40443_INDUCED_VS_TOTAL_TREG_UP		141	0.290998	1.15707	0.127273	0.440576	1	1498	tags=26%, list=16%, signal=30%
GSE19941_UNSTIM_VS_LPS_STIM_IL10_KO_NFKBP50_KO_MACROPHAGE_UP	GSE19941_UNSTIM_VS_LPS_STIM_IL10_KO_NFKBP50_KO_MACROPHAGE_UP		146	0.311809	1.15698	0.16129	0.440486	1	2081	tags=30%, list=22%, signal=38%
GSE11961_MEMORY_BCELL_DAY7_VS_GERMINAL_CENTER_BCELL_DAY7_DN	GSE11961_MEMORY_BCELL_DAY7_VS_GERMINAL_CENTER_BCELL_DAY7_DN		111	0.310849	1.15655	0.178571	0.441298	1	1012	tags=20%, list=11%, signal=22%
GSE13484_UNSTIM_VS_3H_YF17D_VACCINE_STIM_PBMC_DN	GSE13484_UNSTIM_VS_3H_YF17D_VACCINE_STIM_PBMC_DN		143	0.295113	1.1563	0.197183	0.44175	1	975	tags=16%, list=10%, signal=18%
GSE29618_PRE_VS_DAY7_FLU_VACCINE_MDC_UP	GSE29618_PRE_VS_DAY7_FLU_VACCINE_MDC_UP		76	0.31834	1.15629	0.206349	0.441422	1	968	tags=16%, list=10%, signal=17%
GSE12198_CTRL_VS_HIGH_IL2_STIM_NK_CELL_DN	GSE12198_CTRL_VS_HIGH_IL2_STIM_NK_CELL_DN		130	0.299792	1.15598	0.169492	0.441985	1	1671	tags=24%, list=18%, signal=29%
GSE8685_IL15_ACT_IL2_STARVED_VS_IL21_ACT_IL2_STARVED_CD4_TCELL_UP	GSE8685_IL15_ACT_IL2_STARVED_VS_IL21_ACT_IL2_STARVED_CD4_TCELL_UP		119	0.3089	1.15597	0.196429	0.441666	1	701	tags=15%, list=8%, signal=16%
GSE21360_SECONDARY_VS_QUATERNARY_MEMORY_CD8_TCELL_UP	GSE21360_SECONDARY_VS_QUATERNARY_MEMORY_CD8_TCELL_UP		107	0.308586	1.15594	0.203704	0.441404	1	754	tags=21%, list=8%, signal=22%
GSE22935_UNSTIM_VS_48H_MBOVIS_BCG_STIM_MACROPHAGE_UP	GSE22935_UNSTIM_VS_48H_MBOVIS_BCG_STIM_MACROPHAGE_UP		65	0.318655	1.15579	0.216667	0.441486	1	1517	tags=25%, list=16%, signal=29%
GSE2585_AIRE_KO_VS_WT_CD80_LOW_MTEC_DN	GSE2585_AIRE_KO_VS_WT_CD80_LOW_MTEC_DN		110	0.301043	1.15506	0.193548	0.443325	1	1449	tags=25%, list=16%, signal=30%
GSE14415_FOXP3_KO_NATURAL_TREG_VS_TCONV_DN	GSE14415_FOXP3_KO_NATURAL_TREG_VS_TCONV_DN		122	0.294485	1.15492	0.138462	0.443331	1	785	tags=15%, list=8%, signal=16%
GSE5542_IFNG_VS_IFNA_AND_IFNG_TREATED_EPITHELIAL_CELLS_6H_DN	GSE5542_IFNG_VS_IFNA_AND_IFNG_TREATED_EPITHELIAL_CELLS_6H_DN		142	0.289623	1.15473	0.127273	0.4435	1	1514	tags=22%, list=16%, signal=26%
GSE1460_DP_THYMOCYTE_VS_THYMIC_STROMAL_CELL_DN	GSE1460_DP_THYMOCYTE_VS_THYMIC_STROMAL_CELL_DN		125	0.302981	1.15447	0.174603	0.443838	1	1828	tags=26%, list=20%, signal=32%
GSE13485_DAY1_VS_DAY7_YF17D_VACCINE_PBMC_UP	GSE13485_DAY1_VS_DAY7_YF17D_VACCINE_PBMC_UP		15	0.493986	1.15433	0.27451	0.443852	1	1202	tags=27%, list=13%, signal=31%
GSE7509_UNSTIM_VS_TNFA_IL1B_IL6_PGE_STIM_DC_UP	GSE7509_UNSTIM_VS_TNFA_IL1B_IL6_PGE_STIM_DC_UP		151	0.290174	1.15382	0.147059	0.445002	1	1531	tags=23%, list=16%, signal=27%
GSE20366_TREG_VS_NAIVE_CD4_TCELL_HOMEOSTATIC_CONVERSION_UP	GSE20366_TREG_VS_NAIVE_CD4_TCELL_HOMEOSTATIC_CONVERSION_UP		123	0.303624	1.15378	0.166667	0.444691	1	1689	tags=26%, list=18%, signal=31%
GSE2197_CPG_DNA_VS_UNTREATED_IN_DC_DN	GSE2197_CPG_DNA_VS_UNTREATED_IN_DC_DN		143	0.291884	1.15377	0.174603	0.444348	1	1078	tags=17%, list=12%, signal=19%
GSE36392_TYPE_2_MYELOID_VS_EOSINOPHIL_IL25_TREATED_LUNG_UP	GSE36392_TYPE_2_MYELOID_VS_EOSINOPHIL_IL25_TREATED_LUNG_UP		127	0.294751	1.15376	0.113208	0.443974	1	1780	tags=28%, list=19%, signal=34%
GSE23321_CENTRAL_MEMORY_VS_NAIVE_CD8_TCELL_DN	GSE23321_CENTRAL_MEMORY_VS_NAIVE_CD8_TCELL_DN		60	0.334219	1.15367	0.222222	0.44385	1	1845	tags=30%, list=20%, signal=37%
GSE22886_IGG_IGA_MEMORY_BCELL_VS_BLOOD_PLASMA_CELL_UP	GSE22886_IGG_IGA_MEMORY_BCELL_VS_BLOOD_PLASMA_CELL_UP		114	0.301405	1.15366	0.209677	0.443549	1	1128	tags=18%, list=12%, signal=21%
GSE22342_CD11C_HIGH_VS_LOW_DECIDUAL_MACROPHAGES_DN	GSE22342_CD11C_HIGH_VS_LOW_DECIDUAL_MACROPHAGES_DN		73	0.317813	1.15359	0.25	0.443353	1	903	tags=15%, list=10%, signal=17%
GSE4142_NAIVE_BCELL_VS_PLASMA_CELL_UP	GSE4142_NAIVE_BCELL_VS_PLASMA_CELL_UP		137	0.291322	1.15356	0.156863	0.443029	1	876	tags=18%, list=9%, signal=19%
GSE23568_CTRL_TRANSDUCED_VS_WT_CD8_TCELL_DN	GSE23568_CTRL_TRANSDUCED_VS_WT_CD8_TCELL_DN		160	0.279113	1.15347	0.169231	0.44289	1	976	tags=16%, list=10%, signal=18%
GSE3039_ALPHABETA_CD8_TCELL_VS_B2_BCELL_DN	GSE3039_ALPHABETA_CD8_TCELL_VS_B2_BCELL_DN		132	0.288521	1.15293	0.172414	0.444231	1	1623	tags=24%, list=17%, signal=29%
GSE7509_DC_VS_MONOCYTE_UP	GSE7509_DC_VS_MONOCYTE_UP		142	0.289479	1.15275	0.186667	0.444341	1	1451	tags=18%, list=16%, signal=21%
GSE2405_0H_VS_6H_A_PHAGOCYTOPHILUM_STIM_NEUTROPHIL_UP	GSE2405_0H_VS_6H_A_PHAGOCYTOPHILUM_STIM_NEUTROPHIL_UP		141	0.285346	1.15268	0.169492	0.444193	1	1987	tags=30%, list=21%, signal=37%
GSE34515_CD16_POS_MONOCYTE_VS_DC_DN	GSE34515_CD16_POS_MONOCYTE_VS_DC_DN		143	0.287425	1.15265	0.142857	0.443942	1	1305	tags=20%, list=14%, signal=23%
GSE24726_WT_VS_E2_2_KO_PDC_DAY4_POST_DELETION_UP	GSE24726_WT_VS_E2_2_KO_PDC_DAY4_POST_DELETION_UP		148	0.299131	1.15255	0.186441	0.443828	1	1348	tags=23%, list=14%, signal=26%
GSE43863_TH1_VS_TFH_MEMORY_CD4_TCELL_UP	GSE43863_TH1_VS_TFH_MEMORY_CD4_TCELL_UP		167	0.275937	1.15249	0.177419	0.443649	1	961	tags=13%, list=10%, signal=14%
GSE43956_WT_VS_SGK1_KO_TH17_DIFFERENTIATED_CD4_TCELL_UP	GSE43956_WT_VS_SGK1_KO_TH17_DIFFERENTIATED_CD4_TCELL_UP		100	0.316609	1.15195	0.183333	0.445017	1	1981	tags=31%, list=21%, signal=39%
GSE3691_IFN_PRODUCING_KILLER_DC_VS_PLASMACYTOID_DC_SPLEEN_UP	GSE3691_IFN_PRODUCING_KILLER_DC_VS_PLASMACYTOID_DC_SPLEEN_UP		141	0.291461	1.15185	0.0983607	0.444958	1	1301	tags=17%, list=14%, signal=19%
GSE339_EX_VIVO_VS_IN_CULTURE_CD4CD8DN_DC_DN	GSE339_EX_VIVO_VS_IN_CULTURE_CD4CD8DN_DC_DN		143	0.290802	1.15173	0.193548	0.444955	1	1316	tags=18%, list=14%, signal=21%
GSE25123_WT_VS_PPARG_KO_MACROPHAGE_ROSIGLITAZONE_STIM_UP	GSE25123_WT_VS_PPARG_KO_MACROPHAGE_ROSIGLITAZONE_STIM_UP		116	0.291917	1.15137	0.153846	0.445748	1	992	tags=16%, list=11%, signal=18%
GSE8835_CD4_VS_CD8_TCELL_DN	GSE8835_CD4_VS_CD8_TCELL_DN		55	0.340807	1.15132	0.278689	0.445512	1	1699	tags=25%, list=18%, signal=31%
GSE11961_UNSTIM_VS_ANTI_IGM_AND_CD40_STIM_6H_FOLLICULAR_BCELL_DN	GSE11961_UNSTIM_VS_ANTI_IGM_AND_CD40_STIM_6H_FOLLICULAR_BCELL_DN		116	0.300239	1.15127	0.192982	0.445254	1	719	tags=16%, list=8%, signal=17%
GSE21546_WT_VS_SAP1A_KO_DP_THYMOCYTES_DN	GSE21546_WT_VS_SAP1A_KO_DP_THYMOCYTES_DN		95	0.301387	1.15072	0.25	0.446391	1	1192	tags=18%, list=13%, signal=20%
GSE28783_ANTI_MIR33_VS_UNTREATED_ATHEROSCLEROSIS_MACROPHAGE_DN	GSE28783_ANTI_MIR33_VS_UNTREATED_ATHEROSCLEROSIS_MACROPHAGE_DN		100	0.308955	1.15067	0.183333	0.446124	1	990	tags=20%, list=11%, signal=22%
GSE15930_NAIVE_VS_24H_IN_VITRO_STIM_INFAB_CD8_TCELL_UP	GSE15930_NAIVE_VS_24H_IN_VITRO_STIM_INFAB_CD8_TCELL_UP		117	0.29914	1.15055	0.263158	0.44608	1	747	tags=15%, list=8%, signal=17%
GSE3982_BCELL_VS_TH1_DN	GSE3982_BCELL_VS_TH1_DN		140	0.296935	1.15037	0.1875	0.44637	1	1536	tags=21%, list=16%, signal=25%
GSE42021_CD24HI_VS_CD24INT_TCONV_THYMUS_DN	GSE42021_CD24HI_VS_CD24INT_TCONV_THYMUS_DN		103	0.310543	1.15037	0.2	0.446	1	638	tags=14%, list=7%, signal=14%
GSE17974_CTRL_VS_ACT_IL4_AND_ANTI_IL12_1H_CD4_TCELL_UP	GSE17974_CTRL_VS_ACT_IL4_AND_ANTI_IL12_1H_CD4_TCELL_UP		114	0.300482	1.1494	0.166667	0.448478	1	1191	tags=18%, list=13%, signal=21%
GSE16385_MONOCYTE_VS_12H_ROSIGLITAZONE_IL4_TREATED_MACROPHAGE_UP	GSE16385_MONOCYTE_VS_12H_ROSIGLITAZONE_IL4_TREATED_MACROPHAGE_UP		138	0.283208	1.14936	0.210526	0.448202	1	1503	tags=22%, list=16%, signal=26%
GSE42088_UNINF_VS_LEISHMANIA_INF_DC_2H_UP	GSE42088_UNINF_VS_LEISHMANIA_INF_DC_2H_UP		132	0.296337	1.14924	0.196429	0.448236	1	1036	tags=19%, list=11%, signal=21%
GSE27786_LIN_NEG_VS_NKTCELL_UP	GSE27786_LIN_NEG_VS_NKTCELL_UP		138	0.29049	1.14891	0.193548	0.448941	1	2067	tags=30%, list=22%, signal=38%
GSE3920_IFNA_VS_IFNG_TREATED_ENDOTHELIAL_CELL_DN	GSE3920_IFNA_VS_IFNG_TREATED_ENDOTHELIAL_CELL_DN		101	0.309004	1.14883	0.169492	0.448824	1	1796	tags=28%, list=19%, signal=34%
GSE3982_NEUTROPHIL_VS_TH2_DN	GSE3982_NEUTROPHIL_VS_TH2_DN		168	0.292853	1.14822	0.142857	0.450182	1	927	tags=13%, list=10%, signal=14%
GSE9509_LPS_VS_LPS_AND_IL10_STIM_IL10_KO_MACROPHAGE_10MIN_UP	GSE9509_LPS_VS_LPS_AND_IL10_STIM_IL10_KO_MACROPHAGE_10MIN_UP		86	0.313506	1.14806	0.239437	0.450277	1	713	tags=21%, list=8%, signal=22%
GSE5589_IL6_KO_VS_IL10_KO_LPS_STIM_MACROPHAGE_45MIN_DN	GSE5589_IL6_KO_VS_IL10_KO_LPS_STIM_MACROPHAGE_45MIN_DN		130	0.303637	1.14803	0.258064	0.449978	1	1755	tags=24%, list=19%, signal=29%
GSE14699_NAIVE_VS_DELETIONAL_TOLERANCE_CD8_TCELL_DN	GSE14699_NAIVE_VS_DELETIONAL_TOLERANCE_CD8_TCELL_DN		127	0.310067	1.14794	0.211538	0.449884	1	763	tags=17%, list=8%, signal=19%
GSE26488_WT_VS_HDAC7_DELTAP_TG_OT2_THYMOCYTE_WITH_PEPTIDE_INJECTION_UP	GSE26488_WT_VS_HDAC7_DELTAP_TG_OT2_THYMOCYTE_WITH_PEPTIDE_INJECTION_UP		97	0.325984	1.14784	0.241379	0.44982	1	1172	tags=24%, list=13%, signal=27%
GSE10239_MEMORY_VS_KLRG1HIGH_EFF_CD8_TCELL_DN	GSE10239_MEMORY_VS_KLRG1HIGH_EFF_CD8_TCELL_DN		185	0.287666	1.14757	0.15625	0.45016	1	2600	tags=34%, list=28%, signal=46%
GSE11961_MARGINAL_ZONE_BCELL_VS_GERMINAL_CENTER_BCELL_DAY7_UP	GSE11961_MARGINAL_ZONE_BCELL_VS_GERMINAL_CENTER_BCELL_DAY7_UP		115	0.299883	1.14704	0.180328	0.451377	1	1740	tags=27%, list=19%, signal=33%
GSE22886_UNSTIM_VS_IL15_STIM_NKCELL_DN	GSE22886_UNSTIM_VS_IL15_STIM_NKCELL_DN		194	0.283532	1.14674	0.179104	0.451941	1	2951	tags=43%, list=32%, signal=62%
GSE13485_PRE_VS_POST_YF17D_VACCINATION_PBMC_UP	GSE13485_PRE_VS_POST_YF17D_VACCINATION_PBMC_UP		78	0.320565	1.14673	0.172414	0.451571	1	869	tags=12%, list=9%, signal=13%
GSE46242_TH1_VS_ANERGIC_TH1_CD4_TCELL_WITH_EGR2_DELETED_UP	GSE46242_TH1_VS_ANERGIC_TH1_CD4_TCELL_WITH_EGR2_DELETED_UP		135	0.293557	1.14634	0.117647	0.452251	1	1111	tags=22%, list=12%, signal=25%
GSE22611_NOD2_VS_MUTANT_NOD2_TRANSDUCED_HEK293T_CELL_DN	GSE22611_NOD2_VS_MUTANT_NOD2_TRANSDUCED_HEK293T_CELL_DN		88	0.302875	1.14619	0.177419	0.452461	1	2451	tags=33%, list=26%, signal=44%
GSE17721_LPS_VS_POLYIC_2H_BMDC_DN	GSE17721_LPS_VS_POLYIC_2H_BMDC_DN		169	0.284035	1.14608	0.225806	0.452491	1	1381	tags=19%, list=15%, signal=22%
GSE41978_ID2_KO_VS_ID2_KO_AND_BIM_KO_KLRG1_LOW_EFFECTOR_CD8_TCELL_UP	GSE41978_ID2_KO_VS_ID2_KO_AND_BIM_KO_KLRG1_LOW_EFFECTOR_CD8_TCELL_UP		79	0.325566	1.14584	0.216667	0.452894	1	1046	tags=22%, list=11%, signal=24%
GSE43957_UNTREATED_VS_NACL_TREATED_ANTI_CD3_CD28_STIM_CD4_TCELL_DN	GSE43957_UNTREATED_VS_NACL_TREATED_ANTI_CD3_CD28_STIM_CD4_TCELL_DN		143	0.297162	1.1453	0.24	0.454055	1	1702	tags=26%, list=18%, signal=31%
GSE21360_TERTIARY_VS_QUATERNARY_MEMORY_CD8_TCELL_DN	GSE21360_TERTIARY_VS_QUATERNARY_MEMORY_CD8_TCELL_DN		108	0.299301	1.14466	0.216667	0.455688	1	1141	tags=24%, list=12%, signal=27%
GSE411_UNSTIM_VS_400MIN_IL6_STIM_MACROPHAGE_DN	GSE411_UNSTIM_VS_400MIN_IL6_STIM_MACROPHAGE_DN		157	0.292505	1.14448	0.174603	0.455808	1	1891	tags=27%, list=20%, signal=34%
GSE10147_IL3_VS_IL3_AND_CPG_STIM_PDC_UP	GSE10147_IL3_VS_IL3_AND_CPG_STIM_PDC_UP		67	0.331011	1.14422	0.253968	0.456153	1	1511	tags=30%, list=16%, signal=35%
GSE46242_TH1_VS_ANERGIC_TH1_CD4_TCELL_DN	GSE46242_TH1_VS_ANERGIC_TH1_CD4_TCELL_DN		85	0.304958	1.14397	0.232143	0.456475	1	953	tags=18%, list=10%, signal=19%
GSE13485_CTRL_VS_DAY1_YF17D_VACCINE_PBMC_DN	GSE13485_CTRL_VS_DAY1_YF17D_VACCINE_PBMC_DN		19	0.416147	1.14392	0.302326	0.456245	1	1919	tags=42%, list=21%, signal=53%
GSE2770_IL12_ACT_VS_ACT_CD4_TCELL_2H_DN	GSE2770_IL12_ACT_VS_ACT_CD4_TCELL_2H_DN		163	0.290515	1.1438	0.235294	0.456201	1	934	tags=14%, list=10%, signal=15%
GSE43955_1H_VS_60H_ACT_CD4_TCELL_UP	GSE43955_1H_VS_60H_ACT_CD4_TCELL_UP		143	0.284151	1.14368	0.163636	0.456352	1	569	tags=12%, list=6%, signal=12%
GSE36888_UNTREATED_VS_IL2_TREATED_STAT5_AB_KNOCKIN_TCELL_17H_UP	GSE36888_UNTREATED_VS_IL2_TREATED_STAT5_AB_KNOCKIN_TCELL_17H_UP		105	0.306595	1.1431	0.191176	0.457649	1	1789	tags=29%, list=19%, signal=35%
GSE3982_NEUTROPHIL_VS_EFF_MEMORY_CD4_TCELL_UP	GSE3982_NEUTROPHIL_VS_EFF_MEMORY_CD4_TCELL_UP		140	0.287056	1.14274	0.157895	0.458472	1	1485	tags=21%, list=16%, signal=24%
GSE14350_IL2RB_KO_VS_WT_TEFF_UP	GSE14350_IL2RB_KO_VS_WT_TEFF_UP		133	0.292739	1.1427	0.25	0.458225	1	1848	tags=26%, list=20%, signal=32%
GSE2770_UNTREATED_VS_ACT_CD4_TCELL_2H_DN	GSE2770_UNTREATED_VS_ACT_CD4_TCELL_2H_DN		159	0.294529	1.14237	0.181818	0.458993	1	2217	tags=23%, list=24%, signal=30%
GSE19401_RETINOIC_ACID_VS_RETINOIC_ACID_AND_PAM2CSK4_STIM_FOLLICULAR_DC_UP	GSE19401_RETINOIC_ACID_VS_RETINOIC_ACID_AND_PAM2CSK4_STIM_FOLLICULAR_DC_UP		99	0.30873	1.14217	0.262295	0.459233	1	1093	tags=19%, list=12%, signal=22%
GSE4590_PRE_BCELL_VS_LARGE_PRE_BCELL_UP	GSE4590_PRE_BCELL_VS_LARGE_PRE_BCELL_UP		85	0.324153	1.14185	0.234375	0.459728	1	754	tags=19%, list=8%, signal=20%
GSE22601_DOUBLE_POSITIVE_VS_CD4_SINGLE_POSITIVE_THYMOCYTE_UP	GSE22601_DOUBLE_POSITIVE_VS_CD4_SINGLE_POSITIVE_THYMOCYTE_UP		82	0.301254	1.14182	0.215686	0.459458	1	628	tags=15%, list=7%, signal=16%
GSE3039_ALPHAALPHA_CD8_TCELL_VS_B1_BCELL_UP	GSE3039_ALPHAALPHA_CD8_TCELL_VS_B1_BCELL_UP		130	0.2948	1.14165	0.194444	0.459659	1	1223	tags=17%, list=13%, signal=19%
GSE22033_UNTREATED_VS_ROSIGLITAZONE_TREATED_MEF_UP	GSE22033_UNTREATED_VS_ROSIGLITAZONE_TREATED_MEF_UP		161	0.282995	1.14117	0.175439	0.460854	1	2769	tags=41%, list=30%, signal=57%
GSE25123_WT_VS_PPARG_KO_MACROPHAGE_DN	GSE25123_WT_VS_PPARG_KO_MACROPHAGE_DN		159	0.290768	1.14093	0.206897	0.461252	1	2271	tags=32%, list=24%, signal=42%
GSE20366_CD103_POS_VS_NEG_TREG_KLRG1NEG_UP	GSE20366_CD103_POS_VS_NEG_TREG_KLRG1NEG_UP		61	0.321337	1.14048	0.254902	0.462312	1	932	tags=21%, list=10%, signal=24%
GSE43863_NAIVE_VS_MEMORY_TFH_CD4_TCELL_D150_LCMV_DN	GSE43863_NAIVE_VS_MEMORY_TFH_CD4_TCELL_D150_LCMV_DN		156	0.292115	1.14025	0.163934	0.462572	1	2428	tags=36%, list=26%, signal=48%
GSE8515_IL1_VS_IL6_4H_STIM_MAC_UP	GSE8515_IL1_VS_IL6_4H_STIM_MAC_UP		130	0.286307	1.14009	0.214286	0.4626	1	1250	tags=20%, list=13%, signal=23%
GSE18893_TCONV_VS_TREG_2H_TNF_STIM_UP	GSE18893_TCONV_VS_TREG_2H_TNF_STIM_UP		108	0.306651	1.14003	0.148148	0.462467	1	1426	tags=19%, list=15%, signal=23%
GSE2706_2H_VS_8H_LPS_STIM_DC_UP	GSE2706_2H_VS_8H_LPS_STIM_DC_UP		124	0.300761	1.13859	0.206897	0.466445	1	1454	tags=27%, list=16%, signal=32%
GSE15930_NAIVE_VS_48H_IN_VITRO_STIM_CD8_TCELL_DN	GSE15930_NAIVE_VS_48H_IN_VITRO_STIM_CD8_TCELL_DN		192	0.27534	1.13834	0.189655	0.466815	1	3295	tags=41%, list=35%, signal=62%
GSE17721_POLYIC_VS_CPG_4H_BMDC_DN	GSE17721_POLYIC_VS_CPG_4H_BMDC_DN		128	0.292516	1.13788	0.188679	0.467836	1	1534	tags=21%, list=16%, signal=25%
GSE13411_NAIVE_BCELL_VS_PLASMA_CELL_UP	GSE13411_NAIVE_BCELL_VS_PLASMA_CELL_UP		147	0.290804	1.13775	0.203125	0.467976	1	805	tags=14%, list=9%, signal=15%
GSE2585_THYMIC_DC_VS_THYMIC_MACROPHAGE_DN	GSE2585_THYMIC_DC_VS_THYMIC_MACROPHAGE_DN		121	0.295453	1.13753	0.181818	0.468313	1	2031	tags=32%, list=22%, signal=41%
GSE360_L_MAJOR_VS_M_TUBERCULOSIS_DC_UP	GSE360_L_MAJOR_VS_M_TUBERCULOSIS_DC_UP		127	0.290884	1.13736	0.155172	0.468428	1	1433	tags=20%, list=15%, signal=24%
GSE18893_TCONV_VS_TREG_2H_CULTURE_UP	GSE18893_TCONV_VS_TREG_2H_CULTURE_UP		150	0.294459	1.13722	0.2	0.468497	1	2369	tags=29%, list=25%, signal=39%
GSE37533_UNTREATED_VS_PIOGLIZATONE_TREATED_CD4_TCELL_FOXP3_TRASDUCED_CD4_TCELL_DN	GSE37533_UNTREATED_VS_PIOGLIZATONE_TREATED_CD4_TCELL_FOXP3_TRASDUCED_CD4_TCELL_DN		89	0.308934	1.13721	0.25	0.468131	1	1473	tags=21%, list=16%, signal=25%
GSE37416_0H_VS_12H_F_TULARENSIS_LVS_NEUTROPHIL_DN	GSE37416_0H_VS_12H_F_TULARENSIS_LVS_NEUTROPHIL_DN		163	0.286056	1.13699	0.173913	0.468453	1	746	tags=14%, list=8%, signal=15%
GSE46606_IRF4HIGH_VS_IRF4MID_CD40L_IL2_IL5_DAY3_STIMULATED_BCELL_UP	GSE46606_IRF4HIGH_VS_IRF4MID_CD40L_IL2_IL5_DAY3_STIMULATED_BCELL_UP		178	0.276961	1.13665	0.166667	0.4691	1	2224	tags=32%, list=24%, signal=41%
GSE30971_WBP7_HET_VS_KO_MACROPHAGE_DN	GSE30971_WBP7_HET_VS_KO_MACROPHAGE_DN		102	0.304915	1.13624	0.213115	0.470104	1	1860	tags=26%, list=20%, signal=33%
GSE19888_CTRL_VS_A3R_INHIBITOR_TREATED_MAST_CELL_UP	GSE19888_CTRL_VS_A3R_INHIBITOR_TREATED_MAST_CELL_UP		177	0.294484	1.13613	0.242857	0.470057	1	1902	tags=25%, list=20%, signal=31%
GSE2585_THYMIC_MACROPHAGE_VS_MTEC_UP	GSE2585_THYMIC_MACROPHAGE_VS_MTEC_UP		128	0.287445	1.13562	0.210526	0.471317	1	677	tags=13%, list=7%, signal=13%
GSE2826_WT_VS_BTK_KO_BCELL_DN	GSE2826_WT_VS_BTK_KO_BCELL_DN		87	0.306906	1.13561	0.192982	0.470966	1	633	tags=14%, list=7%, signal=15%
GSE21033_1H_VS_24H_POLYIC_STIM_DC_UP	GSE21033_1H_VS_24H_POLYIC_STIM_DC_UP		112	0.298628	1.13552	0.266667	0.470881	1	929	tags=17%, list=10%, signal=19%
GSE17721_CTRL_VS_GARDIQUIMOD_4H_BMDC_DN	GSE17721_CTRL_VS_GARDIQUIMOD_4H_BMDC_DN		105	0.299148	1.13478	0.236364	0.472782	1	1225	tags=22%, list=13%, signal=25%
GSE43955_1H_VS_10H_ACT_CD4_TCELL_DN	GSE43955_1H_VS_10H_ACT_CD4_TCELL_DN		106	0.295428	1.13432	0.240741	0.473756	1	794	tags=17%, list=9%, signal=18%
GSE17721_POLYIC_VS_GARDIQUIMOD_6H_BMDC_UP	GSE17721_POLYIC_VS_GARDIQUIMOD_6H_BMDC_UP		140	0.29047	1.13388	0.20339	0.474737	1	1510	tags=21%, list=16%, signal=25%
GSE29617_CTRL_VS_DAY7_TIV_FLU_VACCINE_PBMC_2008_UP	GSE29617_CTRL_VS_DAY7_TIV_FLU_VACCINE_PBMC_2008_UP		123	0.291124	1.1338	0.196721	0.474619	1	495	tags=13%, list=5%, signal=14%
GSE5542_UNTREATED_VS_IFNG_TREATED_EPITHELIAL_CELLS_6H_UP	GSE5542_UNTREATED_VS_IFNG_TREATED_EPITHELIAL_CELLS_6H_UP		110	0.291859	1.13353	0.20339	0.475045	1	1499	tags=24%, list=16%, signal=28%
GSE9960_GRAM_NEG_VS_GRAM_NEG_AND_POS_SEPSIS_PBMC_DN	GSE9960_GRAM_NEG_VS_GRAM_NEG_AND_POS_SEPSIS_PBMC_DN		148	0.292192	1.13331	0.224138	0.475161	1	2797	tags=40%, list=30%, signal=56%
GSE15750_DAY6_VS_DAY10_TRAF6KO_EFF_CD8_TCELL_DN	GSE15750_DAY6_VS_DAY10_TRAF6KO_EFF_CD8_TCELL_DN		148	0.279009	1.13313	0.179104	0.47533	1	1249	tags=20%, list=13%, signal=23%
GSE40274_CTRL_VS_FOXP3_AND_LEF1_TRANSDUCED_ACTIVATED_CD4_TCELL_UP	GSE40274_CTRL_VS_FOXP3_AND_LEF1_TRANSDUCED_ACTIVATED_CD4_TCELL_UP		97	0.318186	1.13306	0.271186	0.47513	1	1122	tags=28%, list=12%, signal=31%
GSE43955_10H_VS_60H_ACT_CD4_TCELL_WITH_TGFB_IL6_DN	GSE43955_10H_VS_60H_ACT_CD4_TCELL_WITH_TGFB_IL6_DN		111	0.299895	1.13297	0.245902	0.475103	1	1973	tags=37%, list=21%, signal=46%
GSE27786_LSK_VS_MONO_MAC_UP	GSE27786_LSK_VS_MONO_MAC_UP		167	0.283039	1.13247	0.214286	0.476228	1	2573	tags=31%, list=28%, signal=42%
GSE14415_FOXP3_KO_NATURAL_TREG_VS_TCONV_UP	GSE14415_FOXP3_KO_NATURAL_TREG_VS_TCONV_UP		111	0.293114	1.13185	0.19403	0.477868	1	718	tags=14%, list=8%, signal=14%
GSE29618_LAIV_VS_TIV_FLU_VACCINE_DAY7_BCELL_DN	GSE29618_LAIV_VS_TIV_FLU_VACCINE_DAY7_BCELL_DN		157	0.285653	1.13174	0.25	0.477802	1	2093	tags=29%, list=22%, signal=36%
GSE17721_CTRL_VS_CPG_12H_BMDC_UP	GSE17721_CTRL_VS_CPG_12H_BMDC_UP		158	0.274996	1.13158	0.21875	0.477839	1	1223	tags=16%, list=13%, signal=19%
GSE17721_LPS_VS_PAM3CSK4_16H_BMDC_DN	GSE17721_LPS_VS_PAM3CSK4_16H_BMDC_DN		139	0.281767	1.13145	0.241379	0.47787	1	1215	tags=20%, list=13%, signal=23%
GSE43863_DAY6_EFF_VS_DAY150_MEM_TH1_CD4_TCELL_DN	GSE43863_DAY6_EFF_VS_DAY150_MEM_TH1_CD4_TCELL_DN		143	0.284337	1.13139	0.22807	0.477706	1	941	tags=16%, list=10%, signal=18%
GSE39916_B_CELL_SPLEEN_VS_PLASMA_CELL_BONE_MARROW_UP	GSE39916_B_CELL_SPLEEN_VS_PLASMA_CELL_BONE_MARROW_UP		112	0.284839	1.1313	0.216667	0.477542	1	730	tags=16%, list=8%, signal=17%
GSE10239_NAIVE_VS_KLRG1INT_EFF_CD8_TCELL_DN	GSE10239_NAIVE_VS_KLRG1INT_EFF_CD8_TCELL_DN		154	0.281869	1.13126	0.176471	0.477303	1	1248	tags=19%, list=13%, signal=22%
GSE29614_DAY3_VS_DAY7_TIV_FLU_VACCINE_PBMC_DN	GSE29614_DAY3_VS_DAY7_TIV_FLU_VACCINE_PBMC_DN		123	0.30497	1.13092	0.265625	0.478209	1	1447	tags=22%, list=16%, signal=26%
GSE17974_CTRL_VS_ACT_IL4_AND_ANTI_IL12_4H_CD4_TCELL_DN	GSE17974_CTRL_VS_ACT_IL4_AND_ANTI_IL12_4H_CD4_TCELL_DN		169	0.276304	1.13086	0.266667	0.477948	1	1702	tags=24%, list=18%, signal=28%
GSE22886_UNSTIM_VS_IL2_STIM_NKCELL_DN	GSE22886_UNSTIM_VS_IL2_STIM_NKCELL_DN		186	0.274812	1.13069	0.263158	0.478089	1	2951	tags=39%, list=32%, signal=56%
GSE15659_TREG_VS_TCONV_UP	GSE15659_TREG_VS_TCONV_UP		75	0.317015	1.13011	0.185185	0.479461	1	1364	tags=17%, list=15%, signal=20%
GSE17974_IL4_AND_ANTI_IL12_VS_UNTREATED_2H_ACT_CD4_TCELL_UP	GSE17974_IL4_AND_ANTI_IL12_VS_UNTREATED_2H_ACT_CD4_TCELL_UP		117	0.291925	1.12968	0.222222	0.480457	1	672	tags=17%, list=7%, signal=18%
GSE41978_ID2_KO_AND_BIM_KO_VS_BIM_KO_KLRG1_LOW_EFFECTOR_CD8_TCELL_DN	GSE41978_ID2_KO_AND_BIM_KO_VS_BIM_KO_KLRG1_LOW_EFFECTOR_CD8_TCELL_DN		115	0.29925	1.12844	0.22807	0.483531	1	1084	tags=18%, list=12%, signal=20%
GSE30971_WBP7_HET_VS_KO_MACROPHAGE_2H_LPS_STIM_DN	GSE30971_WBP7_HET_VS_KO_MACROPHAGE_2H_LPS_STIM_DN		108	0.300741	1.12828	0.22807	0.483639	1	1860	tags=28%, list=20%, signal=34%
GSE29164_UNTREATED_VS_CD8_TCELL_TREATED_MELANOMA_DAY3_UP	GSE29164_UNTREATED_VS_CD8_TCELL_TREATED_MELANOMA_DAY3_UP		159	0.283476	1.12823	0.253968	0.483337	1	2254	tags=33%, list=24%, signal=43%
GSE36527_CD62L_HIGH_CD69_NEG_VS_CD62L_LOW_CD69_POS_TREG_KLRG1_NEG_DN	GSE36527_CD62L_HIGH_CD69_NEG_VS_CD62L_LOW_CD69_POS_TREG_KLRG1_NEG_DN		116	0.282908	1.12807	0.234375	0.483349	1	2085	tags=36%, list=22%, signal=46%
GSE36392_EOSINOPHIL_VS_NEUTROPHIL_IL25_TREATED_LUNG_DN	GSE36392_EOSINOPHIL_VS_NEUTROPHIL_IL25_TREATED_LUNG_DN		153	0.283148	1.12787	0.234375	0.48368	1	1953	tags=27%, list=21%, signal=33%
GSE22886_NAIVE_CD4_TCELL_VS_MEMORY_TCELL_UP	GSE22886_NAIVE_CD4_TCELL_VS_MEMORY_TCELL_UP		82	0.311563	1.12777	0.22	0.483542	1	382	tags=11%, list=4%, signal=11%
GSE17721_0.5H_VS_12H_POLYIC_BMDC_UP	GSE17721_0.5H_VS_12H_POLYIC_BMDC_UP		137	0.285632	1.12771	0.285714	0.48336	1	1845	tags=24%, list=20%, signal=30%
GSE7509_FCGRIIB_VS_TNFA_IL1B_IL6_PGE_STIM_DC_UP	GSE7509_FCGRIIB_VS_TNFA_IL1B_IL6_PGE_STIM_DC_UP		154	0.277592	1.12743	0.173077	0.483816	1	2245	tags=25%, list=24%, signal=33%
GSE30083_SP2_VS_SP4_THYMOCYTE_UP	GSE30083_SP2_VS_SP4_THYMOCYTE_UP		74	0.317287	1.1272	0.20339	0.484048	1	967	tags=18%, list=10%, signal=19%
GSE28726_NAIVE_VS_ACTIVATED_NKTCELL_DN	GSE28726_NAIVE_VS_ACTIVATED_NKTCELL_DN		174	0.284399	1.12681	0.19403	0.484916	1	1806	tags=26%, list=19%, signal=32%
GSE2770_UNTREATED_VS_IL12_TREATED_ACT_CD4_TCELL_48H_DN	GSE2770_UNTREATED_VS_IL12_TREATED_ACT_CD4_TCELL_48H_DN		162	0.278809	1.12656	0.25	0.485281	1	1783	tags=22%, list=19%, signal=27%
GSE2585_CTEC_VS_THYMIC_DC_DN	GSE2585_CTEC_VS_THYMIC_DC_DN		103	0.292095	1.12643	0.21875	0.485217	1	1376	tags=22%, list=15%, signal=26%
GSE17721_POLYIC_VS_CPG_0.5H_BMDC_UP	GSE17721_POLYIC_VS_CPG_0.5H_BMDC_UP		86	0.303621	1.12612	0.241379	0.485906	1	1517	tags=26%, list=16%, signal=30%
GSE21063_CTRL_VS_ANTI_IGM_STIM_BCELL_NFATC1_KO_8H_UP	GSE21063_CTRL_VS_ANTI_IGM_STIM_BCELL_NFATC1_KO_8H_UP		147	0.280345	1.12609	0.203125	0.485591	1	824	tags=14%, list=9%, signal=15%
GSE21927_SPLEEN_VS_C26GM_TUMOR_MONOCYTE_BALBC_DN	GSE21927_SPLEEN_VS_C26GM_TUMOR_MONOCYTE_BALBC_DN		124	0.294367	1.12517	0.259259	0.488058	1	1437	tags=21%, list=15%, signal=24%
GSE3982_DC_VS_TH2_DN	GSE3982_DC_VS_TH2_DN		161	0.282188	1.12506	0.264151	0.488021	1	2465	tags=34%, list=26%, signal=45%
GSE17721_PAM3CSK4_VS_CPG_2H_BMDC_UP	GSE17721_PAM3CSK4_VS_CPG_2H_BMDC_UP		94	0.305002	1.12494	0.242424	0.488073	1	1298	tags=16%, list=14%, signal=18%
GSE36888_STAT5_AB_KNOCKIN_VS_WT_TCELL_IL2_TREATED_2H_DN	GSE36888_STAT5_AB_KNOCKIN_VS_WT_TCELL_IL2_TREATED_2H_DN		103	0.304861	1.12471	0.222222	0.488292	1	1321	tags=28%, list=14%, signal=32%
GSE29164_UNTREATED_VS_CD8_TCELL_AND_IL12_TREATED_MELANOMA_DAY7_DN	GSE29164_UNTREATED_VS_CD8_TCELL_AND_IL12_TREATED_MELANOMA_DAY7_DN		122	0.292888	1.12451	0.254237	0.488497	1	1771	tags=29%, list=19%, signal=35%
GSE5589_LPS_VS_LPS_AND_IL10_STIM_MACROPHAGE_45MIN_UP	GSE5589_LPS_VS_LPS_AND_IL10_STIM_MACROPHAGE_45MIN_UP		121	0.302701	1.12438	0.189655	0.488525	1	873	tags=19%, list=9%, signal=21%
GSE14308_NAIVE_CD4_TCELL_VS_INDUCED_TREG_DN	GSE14308_NAIVE_CD4_TCELL_VS_INDUCED_TREG_DN		158	0.271528	1.12394	0.216667	0.489351	1	1181	tags=15%, list=13%, signal=16%
GSE15930_NAIVE_VS_24H_IN_VITRO_STIM_CD8_TCELL_UP	GSE15930_NAIVE_VS_24H_IN_VITRO_STIM_CD8_TCELL_UP		113	0.303448	1.12381	0.2	0.489394	1	747	tags=15%, list=8%, signal=16%
GSE19198_6H_VS_24H_IL21_TREATED_TCELL_DN	GSE19198_6H_VS_24H_IL21_TREATED_TCELL_DN		129	0.274002	1.12328	0.174603	0.490665	1	1415	tags=20%, list=15%, signal=23%
GSE41978_WT_VS_ID2_KO_KLRG1_LOW_EFFECTOR_CD8_TCELL_UP	GSE41978_WT_VS_ID2_KO_KLRG1_LOW_EFFECTOR_CD8_TCELL_UP		54	0.326837	1.12326	0.271186	0.490349	1	871	tags=20%, list=9%, signal=22%
GSE17721_0.5H_VS_12H_GARDIQUIMOD_BMDC_UP	GSE17721_0.5H_VS_12H_GARDIQUIMOD_BMDC_UP		154	0.289675	1.12305	0.215385	0.490682	1	1293	tags=19%, list=14%, signal=22%
GSE14769_UNSTIM_VS_240MIN_LPS_BMDM_DN	GSE14769_UNSTIM_VS_240MIN_LPS_BMDM_DN		152	0.277282	1.12276	0.2	0.49119	1	680	tags=11%, list=7%, signal=12%
GSE36476_YOUNG_VS_OLD_DONOR_MEMORY_CD4_TCELL_40H_TSST_ACT_UP	GSE36476_YOUNG_VS_OLD_DONOR_MEMORY_CD4_TCELL_40H_TSST_ACT_UP		44	0.343714	1.12264	0.258621	0.491123	1	774	tags=16%, list=8%, signal=17%
GSE6674_ANTI_IGM_VS_CPG_STIM_BCELL_UP	GSE6674_ANTI_IGM_VS_CPG_STIM_BCELL_UP		166	0.278432	1.12222	0.25	0.492148	1	1296	tags=20%, list=14%, signal=23%
GSE45365_WT_VS_IFNAR_KO_CD11B_DC_MCMV_INFECTION_DN	GSE45365_WT_VS_IFNAR_KO_CD11B_DC_MCMV_INFECTION_DN		69	0.313854	1.12199	0.244444	0.492444	1	2141	tags=30%, list=23%, signal=39%
GSE21927_SPLENIC_VS_TUMOR_MONOCYTES_FROM_C26GM_TUMOROUS_MICE_BALBC_UP	GSE21927_SPLENIC_VS_TUMOR_MONOCYTES_FROM_C26GM_TUMOROUS_MICE_BALBC_UP		87	0.312388	1.12178	0.313725	0.492665	1	1335	tags=21%, list=14%, signal=24%
GSE7509_UNSTIM_VS_FCGRIIB_STIM_DC_UP	GSE7509_UNSTIM_VS_FCGRIIB_STIM_DC_UP		88	0.299075	1.12165	0.225806	0.492706	1	1738	tags=25%, list=19%, signal=30%
GSE19923_WT_VS_HEB_AND_E2A_KO_DP_THYMOCYTE_UP	GSE19923_WT_VS_HEB_AND_E2A_KO_DP_THYMOCYTE_UP		178	0.274733	1.12155	0.25	0.49263	1	2001	tags=28%, list=21%, signal=34%
GSE14769_40MIN_VS_360MIN_LPS_BMDM_UP	GSE14769_40MIN_VS_360MIN_LPS_BMDM_UP		173	0.284115	1.12112	0.283333	0.493627	1	1241	tags=19%, list=13%, signal=22%
GSE1112_OT1_VS_HY_CD8AB_THYMOCYTE_RTOC_CULTURE_DN	GSE1112_OT1_VS_HY_CD8AB_THYMOCYTE_RTOC_CULTURE_DN		161	0.283004	1.12097	0.237288	0.493667	1	2195	tags=31%, list=24%, signal=40%
GSE20198_UNTREATED_VS_IL12_IL18_TREATED_ACT_CD4_TCELL_UP	GSE20198_UNTREATED_VS_IL12_IL18_TREATED_ACT_CD4_TCELL_UP		122	0.290783	1.12091	0.241379	0.493554	1	1539	tags=20%, list=17%, signal=24%
GSE3982_MAST_CELL_VS_TH2_DN	GSE3982_MAST_CELL_VS_TH2_DN		164	0.275539	1.11994	0.189655	0.496495	1	1133	tags=17%, list=12%, signal=19%
GSE40274_XBP1_VS_FOXP3_AND_XBP1_TRANSDUCED_ACTIVATED_CD4_TCELL_DN	GSE40274_XBP1_VS_FOXP3_AND_XBP1_TRANSDUCED_ACTIVATED_CD4_TCELL_DN		143	0.284461	1.1197	0.272727	0.496785	1	1613	tags=22%, list=17%, signal=27%
GSE25123_WT_VS_PPARG_KO_MACROPHAGE_IL4_STIM_UP	GSE25123_WT_VS_PPARG_KO_MACROPHAGE_IL4_STIM_UP		105	0.302106	1.11957	0.189655	0.496865	1	610	tags=14%, list=7%, signal=15%
GSE12366_PLASMA_CELL_VS_MEMORY_BCELL_UP	GSE12366_PLASMA_CELL_VS_MEMORY_BCELL_UP		121	0.277517	1.11881	0.209677	0.498846	1	750	tags=13%, list=8%, signal=14%
GSE20152_SPHK1_KO_VS_WT_HTNFA_OVERXPRESS_ANKLE_UP	GSE20152_SPHK1_KO_VS_WT_HTNFA_OVERXPRESS_ANKLE_UP		125	0.288902	1.11863	0.25	0.499026	1	964	tags=14%, list=10%, signal=15%
GSE22601_DOUBLE_NEGATIVE_VS_CD8_SINGLE_POSITIVE_THYMOCYTE_DN	GSE22601_DOUBLE_NEGATIVE_VS_CD8_SINGLE_POSITIVE_THYMOCYTE_DN		79	0.30869	1.11839	0.274194	0.499471	1	1609	tags=24%, list=17%, signal=29%
GSE29618_MONOCYTE_VS_MDC_DAY7_FLU_VACCINE_UP	GSE29618_MONOCYTE_VS_MDC_DAY7_FLU_VACCINE_UP		118	0.294405	1.11796	0.208955	0.50035	1	763	tags=19%, list=8%, signal=20%
GSE7218_IGM_VS_IGG_SIGNAL_THGOUGH_ANTIGEN_BCELL_UP	GSE7218_IGM_VS_IGG_SIGNAL_THGOUGH_ANTIGEN_BCELL_UP		140	0.295226	1.1179	0.230769	0.500175	1	1467	tags=16%, list=16%, signal=19%
GSE7831_UNSTIM_VS_INFLUENZA_STIM_PDC_1H_DN	GSE7831_UNSTIM_VS_INFLUENZA_STIM_PDC_1H_DN		140	0.27836	1.11669	0.206897	0.503499	1	1074	tags=18%, list=12%, signal=20%
GSE19888_ADENOSINE_A3R_ACT_VS_TCELL_MEMBRANES_ACT_AND_A3R_INH_PRETREAT_IN_MAST_CELL_UP	GSE19888_ADENOSINE_A3R_ACT_VS_TCELL_MEMBRANES_ACT_AND_A3R_INH_PRETREAT_IN_MAST_CELL_UP		107	0.30105	1.11592	0.266667	0.505616	1	1637	tags=22%, list=18%, signal=27%
GSE37301_MULTIPOTENT_PROGENITOR_VS_CD4_TCELL_DN	GSE37301_MULTIPOTENT_PROGENITOR_VS_CD4_TCELL_DN		145	0.295664	1.1159	0.258064	0.505301	1	1674	tags=26%, list=18%, signal=31%
GSE9988_ANTI_TREM1_AND_LPS_VS_VEHICLE_TREATED_MONOCYTES_UP	GSE9988_ANTI_TREM1_AND_LPS_VS_VEHICLE_TREATED_MONOCYTES_UP		109	0.303914	1.11584	0.217391	0.505208	1	1055	tags=18%, list=11%, signal=20%
GSE29949_CD8_NEG_DC_SPLEEN_VS_DC_BRAIN_DN	GSE29949_CD8_NEG_DC_SPLEEN_VS_DC_BRAIN_DN		144	0.286599	1.11576	0.237288	0.505066	1	1988	tags=32%, list=21%, signal=40%
GSE17812_WT_VS_THPOK_KO_MEMORY_CD8_TCELL_DN	GSE17812_WT_VS_THPOK_KO_MEMORY_CD8_TCELL_DN		150	0.281201	1.1156	0.21875	0.505189	1	1238	tags=20%, list=13%, signal=23%
GSE2826_WT_VS_XID_BCELL_DN	GSE2826_WT_VS_XID_BCELL_DN		98	0.297667	1.11549	0.326531	0.505198	1	744	tags=18%, list=8%, signal=20%
GSE40685_NAIVE_CD4_TCELL_VS_FOXP3_KO_TREG_PRECURSOR_UP	GSE40685_NAIVE_CD4_TCELL_VS_FOXP3_KO_TREG_PRECURSOR_UP		140	0.283539	1.11548	0.233333	0.50482	1	245	tags=9%, list=3%, signal=9%
GSE10273_HIGH_IL7_VS_HIGH_IL7_AND_IRF4_IN_IRF4_8_NULL_PRE_BCELL_UP	GSE10273_HIGH_IL7_VS_HIGH_IL7_AND_IRF4_IN_IRF4_8_NULL_PRE_BCELL_UP		126	0.294815	1.11535	0.220588	0.504858	1	2203	tags=31%, list=24%, signal=40%
GSE32164_ALTERNATIVELY_ACT_M2_VS_CMYC_INHIBITED_MACROPHAGE_DN	GSE32164_ALTERNATIVELY_ACT_M2_VS_CMYC_INHIBITED_MACROPHAGE_DN		157	0.28972	1.11478	0.222222	0.506444	1	1694	tags=29%, list=18%, signal=34%
GSE21546_UNSTIM_VS_ANTI_CD3_STIM_ELK1_KO_DP_THYMOCYTES_DN	GSE21546_UNSTIM_VS_ANTI_CD3_STIM_ELK1_KO_DP_THYMOCYTES_DN		61	0.327046	1.11475	0.267857	0.506151	1	1808	tags=26%, list=19%, signal=32%
GSE369_SOCS3_KO_VS_IFNG_KO_LIVER_DN	GSE369_SOCS3_KO_VS_IFNG_KO_LIVER_DN		126	0.292061	1.1146	0.169811	0.506294	1	1445	tags=21%, list=16%, signal=24%
GSE360_CTRL_VS_L_DONOVANI_DC_UP	GSE360_CTRL_VS_L_DONOVANI_DC_UP		152	0.268289	1.1146	0.261538	0.505916	1	1298	tags=17%, list=14%, signal=20%
GSE7852_THYMUS_VS_FAT_TCONV_UP	GSE7852_THYMUS_VS_FAT_TCONV_UP		154	0.271519	1.1145	0.225806	0.505839	1	1624	tags=21%, list=17%, signal=26%
GSE17186_NAIVE_VS_CD21HIGH_TRANSITIONAL_BCELL_UP	GSE17186_NAIVE_VS_CD21HIGH_TRANSITIONAL_BCELL_UP		110	0.301923	1.11416	0.283582	0.506474	1	1355	tags=20%, list=15%, signal=23%
GSE13485_DAY7_VS_DAY21_YF17D_VACCINE_PBMC_DN	GSE13485_DAY7_VS_DAY21_YF17D_VACCINE_PBMC_DN		23	0.437671	1.11412	0.358491	0.506219	1	2829	tags=57%, list=30%, signal=81%
GSE6681_DELETED_FOXP3_VS_WT_TREG_UP	GSE6681_DELETED_FOXP3_VS_WT_TREG_UP		57	0.328896	1.1141	0.314815	0.505899	1	822	tags=23%, list=9%, signal=25%
GSE39110_DAY3_VS_DAY6_POST_IMMUNIZATION_CD8_TCELL_WITH_IL2_TREATMENT_DN	GSE39110_DAY3_VS_DAY6_POST_IMMUNIZATION_CD8_TCELL_WITH_IL2_TREATMENT_DN		148	0.278405	1.1139	0.222222	0.506191	1	992	tags=17%, list=11%, signal=19%
GSE42021_CD24HI_VS_CD24INT_TCONV_THYMUS_UP	GSE42021_CD24HI_VS_CD24INT_TCONV_THYMUS_UP		142	0.284086	1.11361	0.233333	0.50688	1	1121	tags=18%, list=12%, signal=20%
GSE1925_CTRL_VS_IFNG_PRIMED_MACROPHAGE_3H_IFNG_STIM_DN	GSE1925_CTRL_VS_IFNG_PRIMED_MACROPHAGE_3H_IFNG_STIM_DN		32	0.41383	1.11283	0.243243	0.508845	1	1846	tags=38%, list=20%, signal=47%
GSE17721_POLYIC_VS_CPG_8H_BMDC_DN	GSE17721_POLYIC_VS_CPG_8H_BMDC_DN		155	0.27613	1.11282	0.245283	0.508467	1	2060	tags=30%, list=22%, signal=37%
GSE28737_BCL6_HET_VS_BCL6_KO_MARGINAL_ZONE_BCELL_DN	GSE28737_BCL6_HET_VS_BCL6_KO_MARGINAL_ZONE_BCELL_DN		139	0.282593	1.11214	0.305085	0.510301	1	1869	tags=25%, list=20%, signal=31%
GSE5503_LIVER_DC_VS_PLN_DC_ACTIVATED_ALLOGENIC_TCELL_UP	GSE5503_LIVER_DC_VS_PLN_DC_ACTIVATED_ALLOGENIC_TCELL_UP		118	0.274746	1.11209	0.184615	0.510121	1	1533	tags=23%, list=16%, signal=27%
GSE360_LOW_DOSE_B_MALAYI_VS_M_TUBERCULOSIS_MAC_UP	GSE360_LOW_DOSE_B_MALAYI_VS_M_TUBERCULOSIS_MAC_UP		132	0.281965	1.11173	0.283333	0.510917	1	858	tags=12%, list=9%, signal=13%
GSE5503_LIVER_DC_VS_SPLEEN_DC_ACTIVATED_ALLOGENIC_TCELL_UP	GSE5503_LIVER_DC_VS_SPLEEN_DC_ACTIVATED_ALLOGENIC_TCELL_UP		95	0.293279	1.11149	0.269841	0.511336	1	1405	tags=20%, list=15%, signal=23%
GSE17721_PAM3CSK4_VS_GADIQUIMOD_4H_BMDC_UP	GSE17721_PAM3CSK4_VS_GADIQUIMOD_4H_BMDC_UP		124	0.280246	1.11146	0.261538	0.511029	1	1601	tags=21%, list=17%, signal=25%
GSE34515_CD16_NEG_VS_POS_MONOCYTE_UP	GSE34515_CD16_NEG_VS_POS_MONOCYTE_UP		111	0.296401	1.11109	0.266667	0.511763	1	1494	tags=21%, list=16%, signal=24%
GSE8921_UNSTIM_0H_VS_TLR1_2_STIM_MONOCYTE_24H_DN	GSE8921_UNSTIM_0H_VS_TLR1_2_STIM_MONOCYTE_24H_DN		157	0.293224	1.1109	0.215385	0.511984	1	1860	tags=24%, list=20%, signal=30%
GSE17721_CTRL_VS_CPG_0.5H_BMDC_DN	GSE17721_CTRL_VS_CPG_0.5H_BMDC_DN		99	0.301527	1.11063	0.333333	0.512545	1	1792	tags=28%, list=19%, signal=35%
GSE40685_NAIVE_CD4_TCELL_VS_TREG_UP	GSE40685_NAIVE_CD4_TCELL_VS_TREG_UP		130	0.293018	1.11044	0.206897	0.51278	1	2181	tags=32%, list=23%, signal=41%
GSE27786_LIN_NEG_VS_CD4_TCELL_UP	GSE27786_LIN_NEG_VS_CD4_TCELL_UP		129	0.297011	1.11024	0.232143	0.513044	1	2038	tags=25%, list=22%, signal=31%
GSE3982_MEMORY_CD4_TCELL_VS_BCELL_DN	GSE3982_MEMORY_CD4_TCELL_VS_BCELL_DN		118	0.28869	1.11013	0.152542	0.512996	1	1687	tags=28%, list=18%, signal=34%
GSE26559_TCF1_KO_VS_WT_LIN_NEG_CELL_DN	GSE26559_TCF1_KO_VS_WT_LIN_NEG_CELL_DN		63	0.30525	1.10971	0.254545	0.513842	1	1466	tags=29%, list=16%, signal=34%
GSE20366_EX_VIVO_VS_DEC205_CONVERSION_DN	GSE20366_EX_VIVO_VS_DEC205_CONVERSION_DN		143	0.273659	1.10956	0.186441	0.513879	1	903	tags=17%, list=10%, signal=18%
GSE6875_TCONV_VS_TREG_UP	GSE6875_TCONV_VS_TREG_UP		118	0.286258	1.10955	0.206897	0.513502	1	1853	tags=25%, list=20%, signal=31%
GSE15330_WT_VS_IKAROS_KO_HSC_DN	GSE15330_WT_VS_IKAROS_KO_HSC_DN		157	0.280983	1.10952	0.189655	0.51323	1	1492	tags=21%, list=16%, signal=25%
GSE41867_NAIVE_VS_DAY6_LCMV_EFFECTOR_CD8_TCELL_DN	GSE41867_NAIVE_VS_DAY6_LCMV_EFFECTOR_CD8_TCELL_DN		163	0.277941	1.10933	0.245614	0.513456	1	1499	tags=20%, list=16%, signal=23%
GSE21927_SPLEEN_C57BL6_VS_EL4_TUMOR_BALBC_MONOCYTES_DN	GSE21927_SPLEEN_C57BL6_VS_EL4_TUMOR_BALBC_MONOCYTES_DN		188	0.269852	1.10905	0.223684	0.513885	1	2454	tags=29%, list=26%, signal=38%
GSE9960_HEALTHY_VS_GRAM_POS_SEPSIS_PBMC_UP	GSE9960_HEALTHY_VS_GRAM_POS_SEPSIS_PBMC_UP		140	0.286948	1.10885	0.279412	0.51418	1	2350	tags=37%, list=25%, signal=49%
GSE27859_CD11C_INT_F480_HI_MACROPHAGE_VS_CD11C_ING_F480_INT_DC_DN	GSE27859_CD11C_INT_F480_HI_MACROPHAGE_VS_CD11C_ING_F480_INT_DC_DN		140	0.284303	1.1087	0.245283	0.514307	1	1326	tags=18%, list=14%, signal=21%
GSE45881_CXCR6HI_VS_CXCR1LO_COLONIC_LAMINA_PROPRIA_DN	GSE45881_CXCR6HI_VS_CXCR1LO_COLONIC_LAMINA_PROPRIA_DN		117	0.285931	1.10838	0.230769	0.515063	1	1329	tags=24%, list=14%, signal=28%
GSE41867_DAY6_VS_DAY8_LCMV_ARMSTRONG_EFFECTOR_CD8_TCELL_DN	GSE41867_DAY6_VS_DAY8_LCMV_ARMSTRONG_EFFECTOR_CD8_TCELL_DN		172	0.269238	1.10788	0.263889	0.516251	1	1895	tags=25%, list=20%, signal=31%
GSE17721_12H_VS_24H_LPS_BMDC_DN	GSE17721_12H_VS_24H_LPS_BMDC_DN		150	0.275422	1.10756	0.192982	0.51692	1	1765	tags=24%, list=19%, signal=29%
GSE21546_UNSTIM_VS_ANTI_CD3_STIM_SAP1A_KO_AND_ELK1_KO_DP_THYMOCYTES_DN	GSE21546_UNSTIM_VS_ANTI_CD3_STIM_SAP1A_KO_AND_ELK1_KO_DP_THYMOCYTES_DN		38	0.362517	1.10638	0.315789	0.520501	1	1158	tags=24%, list=12%, signal=27%
GSE12366_NAIVE_VS_MEMORY_BCELL_UP	GSE12366_NAIVE_VS_MEMORY_BCELL_UP		92	0.290331	1.10598	0.288136	0.521312	1	982	tags=18%, list=11%, signal=20%
GSE43700_UNTREATED_VS_IL10_TREATED_PBMC_DN	GSE43700_UNTREATED_VS_IL10_TREATED_PBMC_DN		126	0.296268	1.10556	0.275862	0.522315	1	1832	tags=29%, list=20%, signal=36%
GSE17721_0.5H_VS_4H_GARDIQUIMOD_BMDC_UP	GSE17721_0.5H_VS_4H_GARDIQUIMOD_BMDC_UP		160	0.269147	1.10552	0.171053	0.522046	1	1707	tags=24%, list=18%, signal=29%
GSE28237_FOLLICULAR_VS_EARLY_GC_BCELL_DN	GSE28237_FOLLICULAR_VS_EARLY_GC_BCELL_DN		153	0.282102	1.10544	0.25	0.521945	1	2797	tags=35%, list=30%, signal=49%
GSE41867_LCMV_ARMSTRONG_VS_CLONE13_DAY8_EFFECTOR_CD8_TCELL_DN	GSE41867_LCMV_ARMSTRONG_VS_CLONE13_DAY8_EFFECTOR_CD8_TCELL_DN		157	0.275176	1.10536	0.241379	0.521787	1	2134	tags=31%, list=23%, signal=40%
GSE21360_NAIVE_VS_PRIMARY_MEMORY_CD8_TCELL_DN	GSE21360_NAIVE_VS_PRIMARY_MEMORY_CD8_TCELL_DN		110	0.28795	1.10535	0.224138	0.521436	1	996	tags=19%, list=11%, signal=21%
GSE22886_NEUTROPHIL_VS_DC_DN	GSE22886_NEUTROPHIL_VS_DC_DN		188	0.271218	1.10534	0.230769	0.521086	1	2355	tags=32%, list=25%, signal=43%
GSE1925_CTRL_VS_3H_IFNG_STIM_MACROPHAGE_DN	GSE1925_CTRL_VS_3H_IFNG_STIM_MACROPHAGE_DN		76	0.294148	1.10453	0.295082	0.523148	1	1873	tags=32%, list=20%, signal=39%
GSE26351_UNSTIM_VS_WNT_PATHWAY_STIM_HEMATOPOIETIC_PROGENITORS_DN	GSE26351_UNSTIM_VS_WNT_PATHWAY_STIM_HEMATOPOIETIC_PROGENITORS_DN		157	0.271528	1.10414	0.257143	0.524069	1	2340	tags=31%, list=25%, signal=41%
GSE17974_CTRL_VS_ACT_IL4_AND_ANTI_IL12_48H_CD4_TCELL_DN	GSE17974_CTRL_VS_ACT_IL4_AND_ANTI_IL12_48H_CD4_TCELL_DN		175	0.26335	1.10399	0.1875	0.52423	1	2001	tags=28%, list=21%, signal=35%
GSE39382_IL3_VS_IL3_IL33_TREATED_MAST_CELL_UP	GSE39382_IL3_VS_IL3_IL33_TREATED_MAST_CELL_UP		163	0.275095	1.10388	0.193548	0.524182	1	1253	tags=16%, list=13%, signal=18%
GSE29614_CTRL_VS_DAY7_TIV_FLU_VACCINE_PBMC_DN	GSE29614_CTRL_VS_DAY7_TIV_FLU_VACCINE_PBMC_DN		139	0.276414	1.10377	0.238806	0.524031	1	1447	tags=19%, list=16%, signal=22%
GSE13738_RESTING_VS_BYSTANDER_ACTIVATED_CD4_TCELL_UP	GSE13738_RESTING_VS_BYSTANDER_ACTIVATED_CD4_TCELL_UP		117	0.283439	1.10373	0.301587	0.523784	1	796	tags=13%, list=9%, signal=14%
GSE43863_NAIVE_VS_LY6C_LOW_CXCR5NEG_CD4_EFF_TCELL_D6_LCMV_DN	GSE43863_NAIVE_VS_LY6C_LOW_CXCR5NEG_CD4_EFF_TCELL_D6_LCMV_DN		117	0.297508	1.10369	0.4	0.523503	1	1072	tags=19%, list=12%, signal=21%
GSE27786_BCELL_VS_CD8_TCELL_UP	GSE27786_BCELL_VS_CD8_TCELL_UP		154	0.272908	1.10338	0.245902	0.524234	1	1085	tags=16%, list=12%, signal=18%
GSE30971_CTRL_VS_LPS_STIM_MACROPHAGE_WBP7_HET_2H_DN	GSE30971_CTRL_VS_LPS_STIM_MACROPHAGE_WBP7_HET_2H_DN		125	0.288537	1.10313	0.28125	0.524586	1	1541	tags=26%, list=17%, signal=30%
GSE6269_STAPH_AUREUS_VS_STREP_PNEUMO_INF_PBMC_UP	GSE6269_STAPH_AUREUS_VS_STREP_PNEUMO_INF_PBMC_UP		100	0.293706	1.10308	0.288462	0.524401	1	927	tags=15%, list=10%, signal=16%
GSE360_CTRL_VS_L_MAJOR_DC_DN	GSE360_CTRL_VS_L_MAJOR_DC_DN		103	0.301483	1.10284	0.385965	0.524732	1	746	tags=17%, list=8%, signal=18%
GSE21546_ELK1_KO_VS_SAP1A_KO_AND_ELK1_KO_ANTI_CD3_STIM_DP_THYMOCYTES_DN	GSE21546_ELK1_KO_VS_SAP1A_KO_AND_ELK1_KO_ANTI_CD3_STIM_DP_THYMOCYTES_DN		131	0.276742	1.10276	0.241379	0.524548	1	971	tags=12%, list=10%, signal=13%
GSE2935_UV_INACTIVATED_VS_LIVE_SENDAI_VIRUS_INF_MACROPHAGE_UP	GSE2935_UV_INACTIVATED_VS_LIVE_SENDAI_VIRUS_INF_MACROPHAGE_UP		93	0.302163	1.1025	0.234375	0.524974	1	862	tags=17%, list=9%, signal=19%
GSE6674_ANTI_IGM_VS_CPG_STIM_BCELL_DN	GSE6674_ANTI_IGM_VS_CPG_STIM_BCELL_DN		172	0.2782	1.10219	0.234375	0.525606	1	1817	tags=24%, list=20%, signal=29%
GSE1432_6H_VS_24H_IFNG_MICROGLIA_UP	GSE1432_6H_VS_24H_IFNG_MICROGLIA_UP		132	0.283028	1.10202	0.262295	0.525742	1	1368	tags=20%, list=15%, signal=23%
GSE14000_UNSTIM_VS_16H_LPS_DC_UP	GSE14000_UNSTIM_VS_16H_LPS_DC_UP		153	0.276835	1.10197	0.169492	0.525488	1	1645	tags=25%, list=18%, signal=30%
GSE37301_LYMPHOID_PRIMED_MPP_VS_PRO_BCELL_DN	GSE37301_LYMPHOID_PRIMED_MPP_VS_PRO_BCELL_DN		82	0.308938	1.1019	0.298246	0.525331	1	1776	tags=27%, list=19%, signal=33%
GSE40274_LEF1_VS_FOXP3_AND_LEF1_TRANSDUCED_ACTIVATED_CD4_TCELL_DN	GSE40274_LEF1_VS_FOXP3_AND_LEF1_TRANSDUCED_ACTIVATED_CD4_TCELL_DN		137	0.283627	1.10174	0.276923	0.525495	1	587	tags=13%, list=6%, signal=14%
GSE13522_CTRL_VS_T_CRUZI_Y_STRAIN_INF_SKIN_IFNG_KO_UP	GSE13522_CTRL_VS_T_CRUZI_Y_STRAIN_INF_SKIN_IFNG_KO_UP		112	0.285138	1.10115	0.305085	0.52702	1	1889	tags=28%, list=20%, signal=34%
GSE16385_MONOCYTE_VS_MACROPHAGE_UP	GSE16385_MONOCYTE_VS_MACROPHAGE_UP		114	0.280804	1.10081	0.235294	0.527961	1	755	tags=15%, list=8%, signal=16%
GSE2770_TGFB_AND_IL4_VS_TGFB_AND_IL12_TREATED_ACT_CD4_TCELL_6H_DN	GSE2770_TGFB_AND_IL4_VS_TGFB_AND_IL12_TREATED_ACT_CD4_TCELL_6H_DN		151	0.285732	1.10078	0.267857	0.527706	1	777	tags=15%, list=8%, signal=16%
GSE13493_CD4INTCD8POS_VS_CD8POS_THYMOCYTE_UP	GSE13493_CD4INTCD8POS_VS_CD8POS_THYMOCYTE_UP		131	0.287879	1.10076	0.25	0.527378	1	1393	tags=17%, list=15%, signal=19%
GSE6674_UNSTIM_VS_PL2_3_STIM_BCELL_UP	GSE6674_UNSTIM_VS_PL2_3_STIM_BCELL_UP		80	0.300589	1.10057	0.285714	0.527703	1	2304	tags=31%, list=25%, signal=41%
GSE21927_SPLEEN_MONOCYTE_VS_GMCSF_GCSF_BONE_MARROW_DN	GSE21927_SPLEEN_MONOCYTE_VS_GMCSF_GCSF_BONE_MARROW_DN		127	0.286297	1.10043	0.20339	0.527661	1	1561	tags=25%, list=17%, signal=30%
GSE17186_BLOOD_VS_CORD_BLOOD_NAIVE_BCELL_UP	GSE17186_BLOOD_VS_CORD_BLOOD_NAIVE_BCELL_UP		153	0.285325	1.09972	0.25	0.529739	1	1473	tags=21%, list=16%, signal=24%
GSE36826_NORMAL_VS_STAPH_AUREUS_INF_SKIN_DN	GSE36826_NORMAL_VS_STAPH_AUREUS_INF_SKIN_DN		138	0.268309	1.09971	0.196429	0.529382	1	984	tags=17%, list=11%, signal=18%
GSE369_PRE_VS_POST_IL6_INJECTION_IFNG_KO_LIVER_DN	GSE369_PRE_VS_POST_IL6_INJECTION_IFNG_KO_LIVER_DN		128	0.283803	1.09943	0.222222	0.529909	1	1363	tags=24%, list=15%, signal=28%
GSE10325_CD4_TCELL_VS_LUPUS_CD4_TCELL_UP	GSE10325_CD4_TCELL_VS_LUPUS_CD4_TCELL_UP		131	0.281787	1.09935	0.30303	0.529818	1	1215	tags=18%, list=13%, signal=20%
GSE10239_MEMORY_VS_KLRG1INT_EFF_CD8_TCELL_UP	GSE10239_MEMORY_VS_KLRG1INT_EFF_CD8_TCELL_UP		106	0.289198	1.09915	0.255319	0.530086	1	1780	tags=27%, list=19%, signal=33%
GSE42021_CD24HI_VS_CD24LOW_TREG_THYMUS_UP	GSE42021_CD24HI_VS_CD24LOW_TREG_THYMUS_UP		133	0.277435	1.0991	0.212121	0.529846	1	2071	tags=29%, list=22%, signal=37%
GSE1448_ANTI_VALPHA2_VS_VBETA5_DP_THYMOCYTE_DN	GSE1448_ANTI_VALPHA2_VS_VBETA5_DP_THYMOCYTE_DN		124	0.277758	1.09862	0.263158	0.531171	1	1520	tags=20%, list=16%, signal=24%
GSE7764_IL15_NK_CELL_24H_VS_SPLENOCYTE_UP	GSE7764_IL15_NK_CELL_24H_VS_SPLENOCYTE_UP		161	0.271242	1.09856	0.274194	0.531032	1	1642	tags=21%, list=18%, signal=25%
GSE5542_UNTREATED_VS_IFNG_TREATED_EPITHELIAL_CELLS_6H_DN	GSE5542_UNTREATED_VS_IFNG_TREATED_EPITHELIAL_CELLS_6H_DN		170	0.270339	1.09851	0.188406	0.530798	1	832	tags=18%, list=9%, signal=19%
GSE15659_NONSUPPRESSIVE_TCELL_VS_ACTIVATED_TREG_UP	GSE15659_NONSUPPRESSIVE_TCELL_VS_ACTIVATED_TREG_UP		67	0.30498	1.09851	0.280702	0.530449	1	1088	tags=15%, list=12%, signal=17%
GSE44955_MCSF_VS_MCSF_AND_IL27_STIM_MACROPHAGE_UP	GSE44955_MCSF_VS_MCSF_AND_IL27_STIM_MACROPHAGE_UP		130	0.283771	1.09843	0.25	0.530311	1	1361	tags=25%, list=15%, signal=28%
GSE2706_R848_VS_R848_AND_LPS_8H_STIM_DC_UP	GSE2706_R848_VS_R848_AND_LPS_8H_STIM_DC_UP		96	0.289162	1.09827	0.270833	0.530415	1	869	tags=15%, list=9%, signal=16%
GSE13522_CTRL_VS_T_CRUZI_BRAZIL_STRAIN_INF_SKIN_DN	GSE13522_CTRL_VS_T_CRUZI_BRAZIL_STRAIN_INF_SKIN_DN		76	0.310679	1.09713	0.302326	0.533967	1	499	tags=11%, list=5%, signal=11%
GSE9650_NAIVE_VS_EXHAUSTED_CD8_TCELL_DN	GSE9650_NAIVE_VS_EXHAUSTED_CD8_TCELL_DN		113	0.283011	1.09697	0.283333	0.534063	1	1357	tags=21%, list=15%, signal=25%
GSE37416_12H_VS_48H_F_TULARENSIS_LVS_NEUTROPHIL_DN	GSE37416_12H_VS_48H_F_TULARENSIS_LVS_NEUTROPHIL_DN		107	0.292405	1.09676	0.238095	0.534392	1	1882	tags=31%, list=20%, signal=38%
GSE17721_LPS_VS_CPG_4H_BMDC_DN	GSE17721_LPS_VS_CPG_4H_BMDC_DN		148	0.281259	1.09667	0.298246	0.534183	1	1718	tags=23%, list=18%, signal=28%
GSE46606_IRF4_KO_VS_WT_UNSTIM_BCELL_UP	GSE46606_IRF4_KO_VS_WT_UNSTIM_BCELL_UP		141	0.280059	1.09653	0.265625	0.534278	1	2122	tags=29%, list=23%, signal=37%
GSE3982_MAC_VS_NEUTROPHIL_LPS_STIM_UP	GSE3982_MAC_VS_NEUTROPHIL_LPS_STIM_UP		166	0.268377	1.0964	0.25	0.534318	1	1824	tags=22%, list=20%, signal=27%
GSE27092_WT_VS_HDAC7_PHOSPHO_DEFICIENT_CD8_TCELL_UP	GSE27092_WT_VS_HDAC7_PHOSPHO_DEFICIENT_CD8_TCELL_UP		72	0.30015	1.09618	0.333333	0.534635	1	941	tags=17%, list=10%, signal=18%
GSE7568_IL4_VS_IL4_AND_DEXAMETHASONE_TREATED_MACROPHAGE_UP	GSE7568_IL4_VS_IL4_AND_DEXAMETHASONE_TREATED_MACROPHAGE_UP		154	0.286807	1.09588	0.339286	0.535192	1	2959	tags=40%, list=32%, signal=58%
GSE16385_IFNG_TNF_VS_ROSIGLITAZONE_STIM_MACROPHAGE_DN	GSE16385_IFNG_TNF_VS_ROSIGLITAZONE_STIM_MACROPHAGE_DN		41	0.330768	1.09576	0.272727	0.535226	1	998	tags=20%, list=11%, signal=22%
GSE21033_CTRL_VS_POLYIC_STIM_DC_3H_DN	GSE21033_CTRL_VS_POLYIC_STIM_DC_3H_DN		175	0.260804	1.09555	0.160714	0.535468	1	1963	tags=22%, list=21%, signal=28%
GSE17974_0H_VS_2H_IN_VITRO_ACT_CD4_TCELL_DN	GSE17974_0H_VS_2H_IN_VITRO_ACT_CD4_TCELL_DN		158	0.271353	1.09544	0.226415	0.535413	1	2067	tags=32%, list=22%, signal=40%
GSE2405_0H_VS_3H_A_PHAGOCYTOPHILUM_STIM_NEUTROPHIL_UP	GSE2405_0H_VS_3H_A_PHAGOCYTOPHILUM_STIM_NEUTROPHIL_UP		61	0.31666	1.09531	0.311475	0.535446	1	1380	tags=28%, list=15%, signal=33%
GSE21927_EL4_VS_MCA203_TUMOR_MONOCYTES_DN	GSE21927_EL4_VS_MCA203_TUMOR_MONOCYTES_DN		87	0.28801	1.09506	0.208333	0.53596	1	1768	tags=18%, list=19%, signal=22%
GSE21360_NAIVE_VS_TERTIARY_MEMORY_CD8_TCELL_UP	GSE21360_NAIVE_VS_TERTIARY_MEMORY_CD8_TCELL_UP		125	0.275176	1.09422	0.193548	0.538256	1	1780	tags=28%, list=19%, signal=34%
GSE3203_HEALTHY_VS_INFLUENZA_INFECTED_LN_BCELL_DN	GSE3203_HEALTHY_VS_INFLUENZA_INFECTED_LN_BCELL_DN		65	0.333918	1.09401	0.351852	0.53858	1	1137	tags=18%, list=12%, signal=21%
GSE22611_UNSTIM_VS_6H_MDP_STIM_MUTANT_NOD2_TRANSDUCED_HEK293T_CELL_DN	GSE22611_UNSTIM_VS_6H_MDP_STIM_MUTANT_NOD2_TRANSDUCED_HEK293T_CELL_DN		101	0.302215	1.0938	0.357143	0.538811	1	1195	tags=19%, list=13%, signal=21%
GSE45365_BCELL_VS_CD8_TCELL_DN	GSE45365_BCELL_VS_CD8_TCELL_DN		53	0.325289	1.09361	0.285714	0.539063	1	1934	tags=40%, list=21%, signal=50%
GSE45365_HEALTHY_VS_MCMV_INFECTION_CD11B_DC_IFNAR_KO_UP	GSE45365_HEALTHY_VS_MCMV_INFECTION_CD11B_DC_IFNAR_KO_UP		106	0.284826	1.09346	0.316667	0.539073	1	820	tags=17%, list=9%, signal=18%
GSE17721_CTRL_VS_PAM3CSK4_6H_BMDC_DN	GSE17721_CTRL_VS_PAM3CSK4_6H_BMDC_DN		128	0.275429	1.0925	0.271186	0.541774	1	1213	tags=17%, list=13%, signal=19%
GSE33162_HDAC3_KO_VS_HDAC3_KO_4H_LPS_STIM_MACROPHAGE_DN	GSE33162_HDAC3_KO_VS_HDAC3_KO_4H_LPS_STIM_MACROPHAGE_DN		57	0.313981	1.09247	0.326923	0.54145	1	1585	tags=23%, list=17%, signal=27%
GSE13493_CD4INTCD8POS_VS_CD8POS_THYMOCYTE_DN	GSE13493_CD4INTCD8POS_VS_CD8POS_THYMOCYTE_DN		107	0.286342	1.09208	0.366667	0.542291	1	1531	tags=24%, list=16%, signal=29%
GSE10239_NAIVE_VS_KLRG1HIGH_EFF_CD8_TCELL_DN	GSE10239_NAIVE_VS_KLRG1HIGH_EFF_CD8_TCELL_DN		163	0.270326	1.0919	0.261538	0.542439	1	1417	tags=21%, list=15%, signal=25%
GSE2770_IL12_ACT_VS_ACT_CD4_TCELL_6H_UP	GSE2770_IL12_ACT_VS_ACT_CD4_TCELL_6H_UP		158	0.266004	1.09176	0.34	0.542566	1	1380	tags=16%, list=15%, signal=18%
GSE32423_CTRL_VS_IL4_MEMORY_CD8_TCELL_UP	GSE32423_CTRL_VS_IL4_MEMORY_CD8_TCELL_UP		119	0.298007	1.09168	0.209677	0.54256	1	2255	tags=37%, list=24%, signal=48%
GSE4811_CLASSSICALY_ACTIVATED_VS_TYPE_2_ACTIVATED_MACROPHAGE_UP	GSE4811_CLASSSICALY_ACTIVATED_VS_TYPE_2_ACTIVATED_MACROPHAGE_UP		103	0.270434	1.09164	0.245902	0.54225	1	1946	tags=26%, list=21%, signal=33%
GSE41867_NAIVE_VS_DAY8_LCMV_CLONE13_EFFECTOR_CD8_TCELL_UP	GSE41867_NAIVE_VS_DAY8_LCMV_CLONE13_EFFECTOR_CD8_TCELL_UP		136	0.281044	1.09161	0.274194	0.541953	1	1146	tags=19%, list=12%, signal=21%
GSE22886_NAIVE_TCELL_VS_MONOCYTE_UP	GSE22886_NAIVE_TCELL_VS_MONOCYTE_UP		175	0.278426	1.09124	0.283333	0.54277	1	1231	tags=22%, list=13%, signal=25%
GSE25085_FETAL_LIVER_VS_ADULT_BM_SP4_THYMIC_IMPLANT_UP	GSE25085_FETAL_LIVER_VS_ADULT_BM_SP4_THYMIC_IMPLANT_UP		173	0.276629	1.09107	0.287671	0.542824	1	2271	tags=30%, list=24%, signal=39%
GSE14308_TH17_VS_NAIVE_CD4_TCELL_UP	GSE14308_TH17_VS_NAIVE_CD4_TCELL_UP		149	0.283728	1.09101	0.266667	0.54266	1	1858	tags=23%, list=20%, signal=29%
GSE11864_CSF1_IFNG_VS_CSF1_IFNG_PAM3CYS_IN_MAC_UP	GSE11864_CSF1_IFNG_VS_CSF1_IFNG_PAM3CYS_IN_MAC_UP		158	0.272791	1.09085	0.271186	0.54278	1	2097	tags=33%, list=23%, signal=42%
GSE5542_UNTREATED_VS_IFNA_TREATED_EPITHELIAL_CELLS_24H_UP	GSE5542_UNTREATED_VS_IFNA_TREATED_EPITHELIAL_CELLS_24H_UP		180	0.263483	1.09079	0.206349	0.542623	1	2127	tags=32%, list=23%, signal=40%
GSE5589_LPS_VS_LPS_AND_IL10_STIM_MACROPHAGE_180MIN_UP	GSE5589_LPS_VS_LPS_AND_IL10_STIM_MACROPHAGE_180MIN_UP		131	0.271175	1.08933	0.313725	0.546993	1	1730	tags=24%, list=19%, signal=29%
GSE3039_CD4_TCELL_VS_B2_BCELL_DN	GSE3039_CD4_TCELL_VS_B2_BCELL_DN		131	0.27312	1.08907	0.301587	0.547492	1	1516	tags=26%, list=16%, signal=31%
GSE12003_4D_VS_8D_CULTURE_BM_PROGENITOR_UP	GSE12003_4D_VS_8D_CULTURE_BM_PROGENITOR_UP		123	0.289695	1.08895	0.26087	0.547463	1	754	tags=12%, list=8%, signal=13%
GSE22886_UNSTIM_VS_STIM_MEMORY_TCELL_DN	GSE22886_UNSTIM_VS_STIM_MEMORY_TCELL_DN		188	0.273302	1.08887	0.327273	0.547342	1	2402	tags=31%, list=26%, signal=41%
GSE37301_LYMPHOID_PRIMED_MPP_VS_RAG2_KO_NK_CELL_UP	GSE37301_LYMPHOID_PRIMED_MPP_VS_RAG2_KO_NK_CELL_UP		148	0.278159	1.08869	0.262295	0.547662	1	1610	tags=22%, list=17%, signal=27%
GSE9960_HEALTHY_VS_SEPSIS_PBMC_UP	GSE9960_HEALTHY_VS_SEPSIS_PBMC_UP		107	0.285573	1.08864	0.327869	0.547363	1	2606	tags=39%, list=28%, signal=54%
GSE5589_WT_VS_IL10_KO_LPS_AND_IL6_STIM_MACROPHAGE_45MIN_UP	GSE5589_WT_VS_IL10_KO_LPS_AND_IL6_STIM_MACROPHAGE_45MIN_UP		76	0.295864	1.08775	0.328125	0.55006	1	1012	tags=14%, list=11%, signal=16%
GSE37301_CD4_TCELL_VS_RAG2_KO_NK_CELL_UP	GSE37301_CD4_TCELL_VS_RAG2_KO_NK_CELL_UP		75	0.290667	1.08769	0.28	0.549879	1	1097	tags=25%, list=12%, signal=28%
GSE26727_WT_VS_KLF2_KO_LPS_STIM_MACROPHAGE_DN	GSE26727_WT_VS_KLF2_KO_LPS_STIM_MACROPHAGE_DN		178	0.271006	1.08763	0.231884	0.549625	1	1606	tags=21%, list=17%, signal=25%
GSE17721_CPG_VS_GARDIQUIMOD_2H_BMDC_UP	GSE17721_CPG_VS_GARDIQUIMOD_2H_BMDC_UP		106	0.288565	1.08709	0.258064	0.55117	1	1887	tags=25%, list=20%, signal=30%
GSE2770_IL12_AND_TGFB_VS_IL4_TREATED_ACT_CD4_TCELL_2H_UP	GSE2770_IL12_AND_TGFB_VS_IL4_TREATED_ACT_CD4_TCELL_2H_UP		144	0.270561	1.0869	0.298507	0.551427	1	734	tags=12%, list=8%, signal=13%
GSE26488_WT_VS_VP16_TRANSGENIC_HDAC7_KO_DOUBLE_POSITIVE_THYMOCYTE_UP	GSE26488_WT_VS_VP16_TRANSGENIC_HDAC7_KO_DOUBLE_POSITIVE_THYMOCYTE_UP		115	0.271908	1.08653	0.275862	0.552332	1	962	tags=13%, list=10%, signal=14%
GSE37416_0H_VS_3H_F_TULARENSIS_LVS_NEUTROPHIL_DN	GSE37416_0H_VS_3H_F_TULARENSIS_LVS_NEUTROPHIL_DN		165	0.264777	1.08652	0.202703	0.551973	1	1298	tags=16%, list=14%, signal=19%
GSE19772_CTRL_VS_HCMV_INF_MONOCYTES_AND_PI3K_INHIBITION_DN	GSE19772_CTRL_VS_HCMV_INF_MONOCYTES_AND_PI3K_INHIBITION_DN		102	0.297592	1.08607	0.232143	0.553085	1	1907	tags=28%, list=20%, signal=35%
GSE16385_IFNG_TNF_VS_IL4_STIM_MACROPHAGE_ROSIGLITAZONE_TREATED_UP	GSE16385_IFNG_TNF_VS_IL4_STIM_MACROPHAGE_ROSIGLITAZONE_TREATED_UP		93	0.298613	1.08598	0.268657	0.553007	1	814	tags=16%, list=9%, signal=17%
GSE3982_NEUTROPHIL_VS_NKCELL_UP	GSE3982_NEUTROPHIL_VS_NKCELL_UP		132	0.277499	1.08541	0.262295	0.554626	1	495	tags=11%, list=5%, signal=11%
GSE6090_UNSTIM_VS_DC_SIGN_STIM_DC_UP	GSE6090_UNSTIM_VS_DC_SIGN_STIM_DC_UP		132	0.275466	1.0852	0.257576	0.554868	1	2105	tags=27%, list=23%, signal=35%
GSE34392_ST2_KO_VS_WT_DAY8_LCMV_EFFECTOR_CD8_TCELL_UP	GSE34392_ST2_KO_VS_WT_DAY8_LCMV_EFFECTOR_CD8_TCELL_UP		159	0.26411	1.08519	0.287879	0.554521	1	904	tags=14%, list=10%, signal=16%
GSE41087_WT_VS_FOXP3_MUT_ANTI_CD3_CD28_STIM_CD4_TCELL_DN	GSE41087_WT_VS_FOXP3_MUT_ANTI_CD3_CD28_STIM_CD4_TCELL_DN		150	0.274867	1.08518	0.280702	0.554143	1	1957	tags=27%, list=21%, signal=33%
GSE27670_BLIMP1_VS_LMP1_TRANSDUCED_GC_BCELL_DN	GSE27670_BLIMP1_VS_LMP1_TRANSDUCED_GC_BCELL_DN		152	0.262404	1.08513	0.25	0.553902	1	1775	tags=17%, list=19%, signal=21%
GSE12963_UNINF_VS_ENV_AND_NEF_DEFICIENT_HIV1_INF_CD4_TCELL_DN	GSE12963_UNINF_VS_ENV_AND_NEF_DEFICIENT_HIV1_INF_CD4_TCELL_DN		82	0.311031	1.08442	0.298507	0.555796	1	2314	tags=33%, list=25%, signal=43%
GSE37301_PRO_BCELL_VS_RAG2_KO_NK_CELL_UP	GSE37301_PRO_BCELL_VS_RAG2_KO_NK_CELL_UP		143	0.263134	1.08433	0.30303	0.55575	1	1172	tags=19%, list=13%, signal=21%
GSE5589_UNSTIM_VS_45MIN_LPS_AND_IL10_STIM_MACROPHAGE_DN	GSE5589_UNSTIM_VS_45MIN_LPS_AND_IL10_STIM_MACROPHAGE_DN		130	0.286328	1.08415	0.327869	0.55591	1	1715	tags=28%, list=18%, signal=34%
GSE2124_CTRL_VS_LYMPHOTOXIN_BETA_TREATED_MLN_UP	GSE2124_CTRL_VS_LYMPHOTOXIN_BETA_TREATED_MLN_UP		70	0.301744	1.08407	0.285714	0.555805	1	2263	tags=36%, list=24%, signal=47%
GSE32901_NAIVE_VS_TH1_CD4_TCELL_UP	GSE32901_NAIVE_VS_TH1_CD4_TCELL_UP		66	0.30298	1.08379	0.293103	0.556388	1	591	tags=17%, list=6%, signal=18%
GSE22601_DOUBLE_NEGATIVE_VS_IMMATURE_CD4_SP_THYMOCYTE_DN	GSE22601_DOUBLE_NEGATIVE_VS_IMMATURE_CD4_SP_THYMOCYTE_DN		100	0.283307	1.08358	0.283333	0.556802	1	808	tags=11%, list=9%, signal=12%
GSE6269_E_COLI_VS_STREP_PNEUMO_INF_PBMC_DN	GSE6269_E_COLI_VS_STREP_PNEUMO_INF_PBMC_DN		82	0.299881	1.08281	0.323077	0.558789	1	780	tags=17%, list=8%, signal=18%
GSE17721_PAM3CSK4_VS_CPG_4H_BMDC_UP	GSE17721_PAM3CSK4_VS_CPG_4H_BMDC_UP		162	0.274911	1.08277	0.272727	0.558546	1	1615	tags=22%, list=17%, signal=26%
GSE10239_NAIVE_VS_DAY4.5_EFF_CD8_TCELL_UP	GSE10239_NAIVE_VS_DAY4.5_EFF_CD8_TCELL_UP		157	0.261696	1.08253	0.25	0.559011	1	992	tags=15%, list=11%, signal=17%
GSE40274_EOS_VS_FOXP3_AND_EOS_TRANSDUCED_ACTIVATED_CD4_TCELL_DN	GSE40274_EOS_VS_FOXP3_AND_EOS_TRANSDUCED_ACTIVATED_CD4_TCELL_DN		20	0.404281	1.08235	0.37931	0.559143	1	879	tags=20%, list=9%, signal=22%
GSE20198_IL12_VS_IL12_IL18_TREATED_ACT_CD4_TCELL_UP	GSE20198_IL12_VS_IL12_IL18_TREATED_ACT_CD4_TCELL_UP		164	0.269204	1.08219	0.276923	0.559333	1	1478	tags=17%, list=16%, signal=20%
GSE19888_CTRL_VS_T_CELL_MEMBRANES_ACT_MAST_CELL_DN	GSE19888_CTRL_VS_T_CELL_MEMBRANES_ACT_MAST_CELL_DN		101	0.304517	1.08217	0.333333	0.55898	1	1045	tags=18%, list=11%, signal=20%
GSE3982_NEUTROPHIL_VS_TH1_DN	GSE3982_NEUTROPHIL_VS_TH1_DN		169	0.269485	1.08206	0.278689	0.558989	1	1926	tags=23%, list=21%, signal=29%
GSE17721_0.5H_VS_4H_LPS_BMDC_DN	GSE17721_0.5H_VS_4H_LPS_BMDC_DN		113	0.287703	1.08193	0.306452	0.559063	1	752	tags=14%, list=8%, signal=15%
GSE37532_TREG_VS_TCONV_CD4_TCELL_FROM_LN_UP	GSE37532_TREG_VS_TCONV_CD4_TCELL_FROM_LN_UP		157	0.281611	1.08192	0.230769	0.558718	1	2098	tags=29%, list=23%, signal=36%
GSE14415_TCONV_VS_FOXP3_KO_INDUCED_TREG_DN	GSE14415_TCONV_VS_FOXP3_KO_INDUCED_TREG_DN		167	0.273034	1.08175	0.327869	0.558804	1	2666	tags=37%, list=29%, signal=51%
GSE7218_UNSTIM_VS_ANTIGEN_STIM_THROUGH_IGG_BCELL_UP	GSE7218_UNSTIM_VS_ANTIGEN_STIM_THROUGH_IGG_BCELL_UP		144	0.26937	1.08122	0.306452	0.560261	1	2458	tags=33%, list=26%, signal=44%
GSE23308_CTRL_VS_CORTICOSTERONE_TREATED_MACROPHAGE_UP	GSE23308_CTRL_VS_CORTICOSTERONE_TREATED_MACROPHAGE_UP		109	0.278767	1.08101	0.308824	0.560553	1	1644	tags=20%, list=18%, signal=24%
GSE21927_SPLEEN_VS_TUMOR_MONOCYTE_BALBC_DN	GSE21927_SPLEEN_VS_TUMOR_MONOCYTE_BALBC_DN		121	0.288569	1.08084	0.3	0.56076	1	887	tags=15%, list=10%, signal=16%
GSE6269_E_COLI_VS_STREP_PNEUMO_INF_PBMC_UP	GSE6269_E_COLI_VS_STREP_PNEUMO_INF_PBMC_UP		90	0.289298	1.08039	0.3125	0.561693	1	1437	tags=21%, list=15%, signal=25%
GSE17721_CTRL_VS_LPS_4H_BMDC_DN	GSE17721_CTRL_VS_LPS_4H_BMDC_DN		96	0.291506	1.0803	0.272727	0.561507	1	1817	tags=29%, list=20%, signal=36%
GSE37319_WT_VS_RC3H1_KO_CD44LOW_CD8_TCELL_UP	GSE37319_WT_VS_RC3H1_KO_CD44LOW_CD8_TCELL_UP		72	0.299566	1.08006	0.328125	0.56192	1	2293	tags=32%, list=25%, signal=42%
GSE21063_CTRL_VS_ANTI_IGM_STIM_BCELL_NFATC1_KO_3H_DN	GSE21063_CTRL_VS_ANTI_IGM_STIM_BCELL_NFATC1_KO_3H_DN		140	0.272932	1.08003	0.295082	0.56162	1	888	tags=16%, list=10%, signal=17%
GSE24972_MARGINAL_ZONE_BCELL_VS_FOLLICULAR_BCELL_IRF8_KO_UP	GSE24972_MARGINAL_ZONE_BCELL_VS_FOLLICULAR_BCELL_IRF8_KO_UP		118	0.279678	1.07995	0.344828	0.561467	1	1537	tags=21%, list=17%, signal=25%
GSE27786_LSK_VS_LIN_NEG_CELL_UP	GSE27786_LSK_VS_LIN_NEG_CELL_UP		137	0.288203	1.07964	0.352113	0.562153	1	1493	tags=20%, list=16%, signal=23%
GSE27786_LIN_NEG_VS_MONO_MAC_UP	GSE27786_LIN_NEG_VS_MONO_MAC_UP		164	0.265958	1.07895	0.287879	0.56424	1	2057	tags=21%, list=22%, signal=27%
GSE360_L_MAJOR_VS_M_TUBERCULOSIS_MAC_UP	GSE360_L_MAJOR_VS_M_TUBERCULOSIS_MAC_UP		86	0.285701	1.07888	0.307692	0.564034	1	934	tags=12%, list=10%, signal=13%
KAECH_DAY15_EFF_VS_MEMORY_CD8_TCELL_UP	KAECH_DAY15_EFF_VS_MEMORY_CD8_TCELL_UP		115	0.284548	1.07886	0.28125	0.563727	1	357	tags=11%, list=4%, signal=12%
GSE21774_CD62L_POS_CD56_DIM_VS_CD62L_NEG_CD56_DIM_NK_CELL_DN	GSE21774_CD62L_POS_CD56_DIM_VS_CD62L_NEG_CD56_DIM_NK_CELL_DN		73	0.310125	1.07875	0.333333	0.563746	1	1043	tags=26%, list=11%, signal=29%
GSE3982_EOSINOPHIL_VS_MAST_CELL_DN	GSE3982_EOSINOPHIL_VS_MAST_CELL_DN		161	0.285497	1.07847	0.253968	0.564312	1	1965	tags=27%, list=21%, signal=33%
GSE14699_NAIVE_VS_ACT_CD8_TCELL_DN	GSE14699_NAIVE_VS_ACT_CD8_TCELL_DN		129	0.273559	1.07831	0.271186	0.564426	1	1122	tags=19%, list=12%, signal=21%
GSE17721_CPG_VS_GARDIQUIMOD_12H_BMDC_UP	GSE17721_CPG_VS_GARDIQUIMOD_12H_BMDC_UP		93	0.303422	1.0783	0.283019	0.564106	1	1636	tags=19%, list=18%, signal=23%
GSE27786_CD4_TCELL_VS_NKTCELL_UP	GSE27786_CD4_TCELL_VS_NKTCELL_UP		155	0.272794	1.07751	0.297297	0.56643	1	1593	tags=21%, list=17%, signal=25%
GSE7568_IL4_VS_IL4_AND_TGFB_TREATED_MACROPHAGE_24H_DN	GSE7568_IL4_VS_IL4_AND_TGFB_TREATED_MACROPHAGE_24H_DN		166	0.26923	1.07701	0.28125	0.567573	1	2149	tags=27%, list=23%, signal=34%
GSE18281_CORTEX_VS_MEDULLA_THYMUS_UP	GSE18281_CORTEX_VS_MEDULLA_THYMUS_UP		120	0.280309	1.07694	0.328125	0.567416	1	2080	tags=25%, list=22%, signal=32%
GSE10239_NAIVE_VS_MEMORY_CD8_TCELL_DN	GSE10239_NAIVE_VS_MEMORY_CD8_TCELL_DN		102	0.285166	1.07689	0.313433	0.567178	1	2269	tags=38%, list=24%, signal=50%
GSE41867_DAY8_EFFECTOR_VS_DAY30_EXHAUSTED_CD8_TCELL_LCMV_CLONE13_DN	GSE41867_DAY8_EFFECTOR_VS_DAY30_EXHAUSTED_CD8_TCELL_LCMV_CLONE13_DN		148	0.270819	1.0768	0.311475	0.56708	1	896	tags=14%, list=10%, signal=15%
GSE19401_UNSTIM_VS_PAM2CSK4_STIM_FOLLICULAR_DC_UP	GSE19401_UNSTIM_VS_PAM2CSK4_STIM_FOLLICULAR_DC_UP		131	0.255956	1.07643	0.37931	0.567851	1	967	tags=12%, list=10%, signal=13%
GSE25088_WT_VS_STAT6_KO_MACROPHAGE_ROSIGLITAZONE_STIM_DN	GSE25088_WT_VS_STAT6_KO_MACROPHAGE_ROSIGLITAZONE_STIM_DN		139	0.271631	1.07636	0.283333	0.567657	1	1326	tags=19%, list=14%, signal=22%
GSE17974_0H_VS_48H_IN_VITRO_ACT_CD4_TCELL_DN	GSE17974_0H_VS_48H_IN_VITRO_ACT_CD4_TCELL_DN		173	0.267195	1.07622	0.306452	0.567743	1	1506	tags=19%, list=16%, signal=22%
GSE26928_NAIVE_VS_CENT_MEMORY_CD4_TCELL_UP	GSE26928_NAIVE_VS_CENT_MEMORY_CD4_TCELL_UP		116	0.27844	1.07615	0.31746	0.567588	1	814	tags=14%, list=9%, signal=15%
GSE15659_CD45RA_NEG_CD4_TCELL_VS_ACTIVATED_TREG_UP	GSE15659_CD45RA_NEG_CD4_TCELL_VS_ACTIVATED_TREG_UP		77	0.298468	1.07567	0.340426	0.568824	1	918	tags=13%, list=10%, signal=14%
GSE42021_TREG_VS_TCONV_PLN_DN	GSE42021_TREG_VS_TCONV_PLN_DN		130	0.282304	1.07544	0.318182	0.569119	1	1892	tags=29%, list=20%, signal=36%
GSE28726_ACT_CD4_TCELL_VS_ACT_NKTCELL_UP	GSE28726_ACT_CD4_TCELL_VS_ACT_NKTCELL_UP		181	0.27109	1.07527	0.293103	0.569311	1	1979	tags=28%, list=21%, signal=34%
GSE26030_UNSTIM_VS_RESTIM_TH1_DAY5_POST_POLARIZATION_DN	GSE26030_UNSTIM_VS_RESTIM_TH1_DAY5_POST_POLARIZATION_DN		150	0.27578	1.07475	0.349206	0.570779	1	1589	tags=25%, list=17%, signal=29%
GSE15330_WT_VS_IKAROS_KO_GRANULOCYTE_MONOCYTE_PROGENITOR_DN	GSE15330_WT_VS_IKAROS_KO_GRANULOCYTE_MONOCYTE_PROGENITOR_DN		138	0.269243	1.07463	0.296875	0.570736	1	1046	tags=17%, list=11%, signal=19%
GSE1925_CTRL_VS_24H_IFNG_STIM_MACROPHAGE_DN	GSE1925_CTRL_VS_24H_IFNG_STIM_MACROPHAGE_DN		125	0.277597	1.07449	0.360656	0.570782	1	1246	tags=17%, list=13%, signal=19%
GSE10240_IL22_VS_IL17_STIM_PRIMARY_BRONCHIAL_EPITHELIAL_CELLS_DN	GSE10240_IL22_VS_IL17_STIM_PRIMARY_BRONCHIAL_EPITHELIAL_CELLS_DN		137	0.274844	1.07436	0.301887	0.570903	1	2065	tags=30%, list=22%, signal=38%
GSE41978_WT_VS_ID2_KO_KLRG1_LOW_EFFECTOR_CD8_TCELL_DN	GSE41978_WT_VS_ID2_KO_KLRG1_LOW_EFFECTOR_CD8_TCELL_DN		101	0.28766	1.07435	0.321429	0.570538	1	877	tags=16%, list=9%, signal=17%
GSE19512_NAUTRAL_VS_INDUCED_TREG_UP	GSE19512_NAUTRAL_VS_INDUCED_TREG_UP		48	0.315768	1.07422	0.275862	0.570596	1	1723	tags=25%, list=19%, signal=31%
GSE40274_SATB1_VS_FOXP3_AND_SATB1_TRANSDUCED_ACTIVATED_CD4_TCELL_DN	GSE40274_SATB1_VS_FOXP3_AND_SATB1_TRANSDUCED_ACTIVATED_CD4_TCELL_DN		60	0.324666	1.07415	0.383333	0.570466	1	1544	tags=22%, list=17%, signal=26%
GSE46606_UNSTIM_VS_CD40L_IL2_IL5_1DAY_STIMULATED_IRF4HIGH_SORTED_BCELL_UP	GSE46606_UNSTIM_VS_CD40L_IL2_IL5_1DAY_STIMULATED_IRF4HIGH_SORTED_BCELL_UP		86	0.294127	1.07409	0.309859	0.570347	1	2027	tags=34%, list=22%, signal=43%
GSE360_CTRL_VS_L_MAJOR_DC_UP	GSE360_CTRL_VS_L_MAJOR_DC_UP		132	0.270808	1.07397	0.333333	0.570324	1	1297	tags=17%, list=14%, signal=19%
GSE29618_PDC_VS_MDC_UP	GSE29618_PDC_VS_MDC_UP		128	0.278595	1.07357	0.345455	0.571193	1	1036	tags=18%, list=11%, signal=20%
GSE39110_DAY3_VS_DAY6_POST_IMMUNIZATION_CD8_TCELL_DN	GSE39110_DAY3_VS_DAY6_POST_IMMUNIZATION_CD8_TCELL_DN		152	0.26977	1.07338	0.297297	0.571444	1	2588	tags=38%, list=28%, signal=52%
GSE14413_UNSTIM_VS_IFNB_STIM_L929_CELLS_DN	GSE14413_UNSTIM_VS_IFNB_STIM_L929_CELLS_DN		37	0.35041	1.07299	0.339623	0.572328	1	1488	tags=22%, list=16%, signal=26%
GSE14000_UNSTIM_VS_16H_LPS_DC_TRANSLATED_RNA_UP	GSE14000_UNSTIM_VS_16H_LPS_DC_TRANSLATED_RNA_UP		160	0.258526	1.0728	0.301587	0.572653	1	1492	tags=20%, list=16%, signal=23%
GSE360_T_GONDII_VS_M_TUBERCULOSIS_DC_UP	GSE360_T_GONDII_VS_M_TUBERCULOSIS_DC_UP		116	0.278673	1.0727	0.309091	0.572666	1	1788	tags=24%, list=19%, signal=30%
GSE360_DC_VS_MAC_B_MALAYI_LOW_DOSE_UP	GSE360_DC_VS_MAC_B_MALAYI_LOW_DOSE_UP		157	0.268356	1.07231	0.211538	0.573598	1	1746	tags=19%, list=19%, signal=23%
GSE25087_TREG_VS_TCONV_FETUS_DN	GSE25087_TREG_VS_TCONV_FETUS_DN		120	0.288103	1.07231	0.323077	0.573228	1	1310	tags=24%, list=14%, signal=28%
GSE12845_NAIVE_VS_DARKZONE_GC_TONSIL_BCELL_UP	GSE12845_NAIVE_VS_DARKZONE_GC_TONSIL_BCELL_UP		127	0.282407	1.07215	0.421875	0.573421	1	677	tags=14%, list=7%, signal=15%
GSE26343_WT_VS_NFAT5_KO_MACROPHAGE_LPS_STIM_DN	GSE26343_WT_VS_NFAT5_KO_MACROPHAGE_LPS_STIM_DN		145	0.274623	1.07173	0.327586	0.574395	1	1121	tags=18%, list=12%, signal=20%
GSE21063_WT_VS_NFATC1_KO_8H_ANTI_IGM_STIM_BCELL_UP	GSE21063_WT_VS_NFATC1_KO_8H_ANTI_IGM_STIM_BCELL_UP		188	0.265887	1.07125	0.253731	0.57563	1	2314	tags=32%, list=25%, signal=42%
GSE33162_UNTREATED_VS_4H_LPS_STIM_HDAC3_HET_MACROPHAGE_UP	GSE33162_UNTREATED_VS_4H_LPS_STIM_HDAC3_HET_MACROPHAGE_UP		130	0.281695	1.07103	0.285714	0.57589	1	734	tags=13%, list=8%, signal=14%
GSE17721_0.5H_VS_8H_LPS_BMDC_UP	GSE17721_0.5H_VS_8H_LPS_BMDC_UP		158	0.262962	1.07094	0.372549	0.575806	1	1720	tags=21%, list=18%, signal=25%
GSE10463_CD40L_AND_VA347_VS_CD40L_IN_DC_DN	GSE10463_CD40L_AND_VA347_VS_CD40L_IN_DC_DN		57	0.323576	1.07091	0.377049	0.575517	1	2434	tags=42%, list=26%, signal=57%
GSE10239_MEMORY_VS_DAY4.5_EFF_CD8_TCELL_DN	GSE10239_MEMORY_VS_DAY4.5_EFF_CD8_TCELL_DN		193	0.27328	1.07083	0.293103	0.575359	1	2057	tags=27%, list=22%, signal=35%
GSE2770_UNTREATED_VS_ACT_CD4_TCELL_48H_DN	GSE2770_UNTREATED_VS_ACT_CD4_TCELL_48H_DN		117	0.274792	1.06984	0.327273	0.578215	1	877	tags=16%, list=9%, signal=18%
GSE6092_IFNG_VS_IFNG_AND_B_BURGDORFERI_INF_ENDOTHELIAL_CELL_UP	GSE6092_IFNG_VS_IFNG_AND_B_BURGDORFERI_INF_ENDOTHELIAL_CELL_UP		133	0.265717	1.06948	0.344828	0.579001	1	1242	tags=20%, list=13%, signal=23%
GSE21033_CTRL_VS_POLYIC_STIM_DC_6H_DN	GSE21033_CTRL_VS_POLYIC_STIM_DC_6H_DN		107	0.271037	1.06948	0.322581	0.578624	1	750	tags=14%, list=8%, signal=15%
GSE26351_UNSTIM_VS_BMP_PATHWAY_STIM_HEMATOPOIETIC_PROGENITORS_DN	GSE26351_UNSTIM_VS_BMP_PATHWAY_STIM_HEMATOPOIETIC_PROGENITORS_DN		111	0.272846	1.06929	0.311475	0.578863	1	1909	tags=27%, list=21%, signal=34%
GSE21546_SAP1A_KO_VS_SAP1A_KO_AND_ELK1_KO_ANTI_CD3_STIM_DP_THYMOCYTES_DN	GSE21546_SAP1A_KO_VS_SAP1A_KO_AND_ELK1_KO_ANTI_CD3_STIM_DP_THYMOCYTES_DN		112	0.280985	1.06927	0.301587	0.578524	1	718	tags=16%, list=8%, signal=17%
GSE11864_CSF1_IFNG_VS_CSF1_PAM3CYS_IN_MAC_DN	GSE11864_CSF1_IFNG_VS_CSF1_PAM3CYS_IN_MAC_DN		129	0.270859	1.06915	0.337838	0.578601	1	1118	tags=17%, list=12%, signal=19%
GSE17721_0.5H_VS_4H_CPG_BMDC_DN	GSE17721_0.5H_VS_4H_CPG_BMDC_DN		142	0.271787	1.0689	0.301887	0.579068	1	1218	tags=18%, list=13%, signal=21%
GSE17721_CTRL_VS_GARDIQUIMOD_12H_BMDC_DN	GSE17721_CTRL_VS_GARDIQUIMOD_12H_BMDC_DN		130	0.275545	1.06868	0.407407	0.57946	1	1817	tags=25%, list=20%, signal=31%
GSE15659_NAIVE_CD4_TCELL_VS_ACTIVATED_TREG_DN	GSE15659_NAIVE_CD4_TCELL_VS_ACTIVATED_TREG_DN		103	0.292001	1.06856	0.314815	0.579468	1	2338	tags=31%, list=25%, signal=41%
GSE17721_PAM3CSK4_VS_CPG_1H_BMDC_DN	GSE17721_PAM3CSK4_VS_CPG_1H_BMDC_DN		131	0.275436	1.06851	0.268657	0.579253	1	1468	tags=22%, list=16%, signal=26%
GSE27859_MACROPHAGE_VS_CD11C_INT_F480_INT_DC_UP	GSE27859_MACROPHAGE_VS_CD11C_INT_F480_INT_DC_UP		107	0.295614	1.0685	0.348485	0.578909	1	752	tags=15%, list=8%, signal=16%
GSE6259_FLT3L_INDUCED_33D1_POS_DC_VS_CD8_TCELL_DN	GSE6259_FLT3L_INDUCED_33D1_POS_DC_VS_CD8_TCELL_DN		82	0.295684	1.06818	0.333333	0.579577	1	1636	tags=29%, list=18%, signal=35%
GSE27786_BCELL_VS_CD4_TCELL_DN	GSE27786_BCELL_VS_CD4_TCELL_DN		132	0.267189	1.06816	0.314815	0.579264	1	1203	tags=19%, list=13%, signal=21%
GSE39022_LN_VS_SPLEEN_DC_DN	GSE39022_LN_VS_SPLEEN_DC_DN		163	0.271521	1.06797	0.321429	0.579544	1	1773	tags=23%, list=19%, signal=28%
GSE40277_EOS_AND_LEF1_TRANSDUCED_VS_CTRL_CD4_TCELL_UP	GSE40277_EOS_AND_LEF1_TRANSDUCED_VS_CTRL_CD4_TCELL_UP		134	0.264843	1.06761	0.333333	0.580439	1	1565	tags=24%, list=17%, signal=28%
GSE12845_PRE_GC_VS_DARKZONE_GC_TONSIL_BCELL_DN	GSE12845_PRE_GC_VS_DARKZONE_GC_TONSIL_BCELL_DN		161	0.260899	1.06724	0.322581	0.581382	1	2055	tags=22%, list=22%, signal=28%
GSE39820_TGFBETA1_IL6_VS_TGFBETA1_IL6_IL23A_TREATED_CD4_TCELL_DN	GSE39820_TGFBETA1_IL6_VS_TGFBETA1_IL6_IL23A_TREATED_CD4_TCELL_DN		142	0.269534	1.06699	0.258621	0.581795	1	1908	tags=27%, list=20%, signal=34%
GSE22103_UNSTIM_VS_LPS_STIM_NEUTROPHIL_UP	GSE22103_UNSTIM_VS_LPS_STIM_NEUTROPHIL_UP		173	0.262793	1.06682	0.25	0.581849	1	560	tags=10%, list=6%, signal=10%
GSE17721_0.5H_VS_8H_PAM3CSK4_BMDC_UP	GSE17721_0.5H_VS_8H_PAM3CSK4_BMDC_UP		143	0.263019	1.0668	0.272727	0.581505	1	1793	tags=24%, list=19%, signal=30%
GSE12392_CD8A_POS_VS_NEG_SPLEEN_IFNB_KO_DC_UP	GSE12392_CD8A_POS_VS_NEG_SPLEEN_IFNB_KO_DC_UP		163	0.260109	1.06652	0.258064	0.582114	1	1756	tags=24%, list=19%, signal=29%
GSE24210_IL35_TREATED_VS_RESTING_TREG_UP	GSE24210_IL35_TREATED_VS_RESTING_TREG_UP		72	0.295396	1.06624	0.333333	0.582709	1	697	tags=17%, list=7%, signal=18%
GSE27786_CD8_TCELL_VS_NEUTROPHIL_UP	GSE27786_CD8_TCELL_VS_NEUTROPHIL_UP		172	0.263923	1.0662	0.3	0.582427	1	1793	tags=22%, list=19%, signal=26%
GSE17721_LPS_VS_PAM3CSK4_8H_BMDC_DN	GSE17721_LPS_VS_PAM3CSK4_8H_BMDC_DN		150	0.270009	1.06602	0.333333	0.582683	1	1765	tags=25%, list=19%, signal=30%
GSE17721_CTRL_VS_LPS_1H_BMDC_DN	GSE17721_CTRL_VS_LPS_1H_BMDC_DN		98	0.279848	1.06592	0.35	0.582614	1	1626	tags=27%, list=17%, signal=32%
GSE41867_MEMORY_VS_EXHAUSTED_CD8_TCELL_DAY30_LCMV_DN	GSE41867_MEMORY_VS_EXHAUSTED_CD8_TCELL_DAY30_LCMV_DN		146	0.269346	1.06517	0.38806	0.584896	1	1662	tags=18%, list=18%, signal=22%
GSE16451_CTRL_VS_WEST_EQUINE_ENC_VIRUS_IMMATURE_NEURON_CELL_LINE_DN	GSE16451_CTRL_VS_WEST_EQUINE_ENC_VIRUS_IMMATURE_NEURON_CELL_LINE_DN		152	0.26383	1.06493	0.387755	0.585243	1	1391	tags=17%, list=15%, signal=20%
GSE5589_LPS_VS_LPS_AND_IL10_STIM_IL6_KO_MACROPHAGE_180MIN_DN	GSE5589_LPS_VS_LPS_AND_IL10_STIM_IL6_KO_MACROPHAGE_180MIN_DN		154	0.269174	1.06472	0.280702	0.585565	1	1699	tags=22%, list=18%, signal=27%
GSE9006_HEALTHY_VS_TYPE_1_DIABETES_PBMC_4MONTH_POST_DX_UP	GSE9006_HEALTHY_VS_TYPE_1_DIABETES_PBMC_4MONTH_POST_DX_UP		184	0.260162	1.0641	0.301587	0.587308	1	1374	tags=18%, list=15%, signal=21%
GSE5589_LPS_VS_LPS_AND_IL6_STIM_MACROPHAGE_45MIN_DN	GSE5589_LPS_VS_LPS_AND_IL6_STIM_MACROPHAGE_45MIN_DN		157	0.254169	1.06403	0.339286	0.58714	1	2296	tags=25%, list=25%, signal=32%
GSE22432_MULTIPOTENT_PROGENITOR_VS_PDC_UP	GSE22432_MULTIPOTENT_PROGENITOR_VS_PDC_UP		142	0.274706	1.06396	0.327869	0.58699	1	1172	tags=18%, list=13%, signal=21%
GSE7568_IL4_TGFB_DEXAMETHASONE_VS_IL4_TGFB_TREATED_MACROPHAGE_UP	GSE7568_IL4_TGFB_DEXAMETHASONE_VS_IL4_TGFB_TREATED_MACROPHAGE_UP		147	0.276018	1.0639	0.348485	0.586882	1	2200	tags=23%, list=24%, signal=30%
GSE9037_CTRL_VS_LPS_1H_STIM_BMDM_UP	GSE9037_CTRL_VS_LPS_1H_STIM_BMDM_UP		145	0.262518	1.0638	0.293103	0.586885	1	887	tags=12%, list=10%, signal=14%
GSE2585_CD80_HIGH_VS_LOW_AIRE_KO_MTEC_DN	GSE2585_CD80_HIGH_VS_LOW_AIRE_KO_MTEC_DN		74	0.300521	1.06309	0.321429	0.588964	1	602	tags=12%, list=6%, signal=13%
GSE20727_H2O2_VS_ROS_INHIBITOR_TREATED_DC_DN	GSE20727_H2O2_VS_ROS_INHIBITOR_TREATED_DC_DN		144	0.27234	1.06225	0.328571	0.591308	1	1706	tags=25%, list=18%, signal=30%
GSE26928_NAIVE_VS_EFF_MEMORY_CD4_TCELL_DN	GSE26928_NAIVE_VS_EFF_MEMORY_CD4_TCELL_DN		132	0.272625	1.06224	0.372881	0.590991	1	1241	tags=20%, list=13%, signal=22%
GSE46606_IRF4HIGH_VS_WT_CD40L_IL2_IL5_DAY3_STIMULATED_BCELL_UP	GSE46606_IRF4HIGH_VS_WT_CD40L_IL2_IL5_DAY3_STIMULATED_BCELL_UP		149	0.263371	1.06178	0.321429	0.592024	1	2402	tags=32%, list=26%, signal=42%
GSE21546_WT_VS_SAP1A_KO_AND_ELK1_KO_ANTI_CD3_STIM_DP_THYMOCYTES_DN	GSE21546_WT_VS_SAP1A_KO_AND_ELK1_KO_ANTI_CD3_STIM_DP_THYMOCYTES_DN		126	0.286051	1.06159	0.403226	0.592171	1	1036	tags=18%, list=11%, signal=20%
GSE360_DC_VS_MAC_L_DONOVANI_UP	GSE360_DC_VS_MAC_L_DONOVANI_UP		132	0.27673	1.06101	0.339623	0.593852	1	432	tags=9%, list=5%, signal=9%
GSE26928_EFF_MEMORY_VS_CXCR5_POS_CD4_TCELL_UP	GSE26928_EFF_MEMORY_VS_CXCR5_POS_CD4_TCELL_UP		99	0.279517	1.06088	0.339286	0.59391	1	326	tags=10%, list=4%, signal=10%
GSE31082_DP_VS_CD4_SP_THYMOCYTE_UP	GSE31082_DP_VS_CD4_SP_THYMOCYTE_UP		170	0.253509	1.0607	0.245902	0.594024	1	2425	tags=31%, list=26%, signal=41%
GSE39556_CD8A_DC_VS_NK_CELL_MOUSE_3H_POST_POLYIC_INJ_UP	GSE39556_CD8A_DC_VS_NK_CELL_MOUSE_3H_POST_POLYIC_INJ_UP		177	0.253719	1.06024	0.4	0.595064	1	2858	tags=39%, list=31%, signal=55%
GSE36826_NORMAL_VS_STAPH_AUREUS_INF_IL1R_KO_SKIN_UP	GSE36826_NORMAL_VS_STAPH_AUREUS_INF_IL1R_KO_SKIN_UP		132	0.272829	1.06014	0.354839	0.595031	1	802	tags=18%, list=9%, signal=20%
GSE3982_BASOPHIL_VS_NKCELL_UP	GSE3982_BASOPHIL_VS_NKCELL_UP		123	0.269013	1.06005	0.321429	0.594955	1	1596	tags=18%, list=17%, signal=21%
GSE30971_2H_VS_4H_LPS_STIM_MACROPHAGE_WBP7_HET_UP	GSE30971_2H_VS_4H_LPS_STIM_MACROPHAGE_WBP7_HET_UP		116	0.274915	1.06003	0.316667	0.594656	1	1870	tags=22%, list=20%, signal=27%
GSE27786_LIN_NEG_VS_BCELL_UP	GSE27786_LIN_NEG_VS_BCELL_UP		135	0.275496	1.05978	0.315068	0.594974	1	1982	tags=24%, list=21%, signal=31%
GSE24634_IL4_VS_CTRL_TREATED_NAIVE_CD4_TCELL_DAY10_DN	GSE24634_IL4_VS_CTRL_TREATED_NAIVE_CD4_TCELL_DAY10_DN		127	0.273349	1.05975	0.354839	0.59467	1	1002	tags=16%, list=11%, signal=17%
GSE41176_UNSTIM_VS_ANTI_IGM_STIM_BCELL_1H_DN	GSE41176_UNSTIM_VS_ANTI_IGM_STIM_BCELL_1H_DN		152	0.255159	1.05921	0.373134	0.596098	1	1308	tags=19%, list=14%, signal=22%
GSE28449_WT_VS_LRF_KO_GERMINAL_CENTER_BCELL_UP	GSE28449_WT_VS_LRF_KO_GERMINAL_CENTER_BCELL_UP		83	0.290374	1.05892	0.346939	0.596777	1	1462	tags=23%, list=16%, signal=27%
GSE25087_TREG_VS_TCONV_ADULT_DN	GSE25087_TREG_VS_TCONV_ADULT_DN		101	0.278783	1.0587	0.31746	0.597195	1	2113	tags=34%, list=23%, signal=43%
GSE15750_WT_VS_TRAF6KO_DAY10_EFF_CD8_TCELL_DN	GSE15750_WT_VS_TRAF6KO_DAY10_EFF_CD8_TCELL_DN		50	0.314415	1.05858	0.365385	0.597197	1	971	tags=22%, list=10%, signal=24%
GSE33162_HDAC3_KO_VS_HDAC3_KO_MACROPHAGE_DN	GSE33162_HDAC3_KO_VS_HDAC3_KO_MACROPHAGE_DN		173	0.258725	1.05836	0.333333	0.597477	1	1882	tags=23%, list=20%, signal=28%
GSE26343_UNSTIM_VS_LPS_STIM_NFAT5_KO_MACROPHAGE_UP	GSE26343_UNSTIM_VS_LPS_STIM_NFAT5_KO_MACROPHAGE_UP		149	0.269268	1.05823	0.389831	0.597418	1	1817	tags=23%, list=20%, signal=28%
GSE25088_IL4_VS_IL4_AND_ROSIGLITAZONE_STIM_MACROPHAGE_DAY10_UP	GSE25088_IL4_VS_IL4_AND_ROSIGLITAZONE_STIM_MACROPHAGE_DAY10_UP		136	0.266868	1.05814	0.319149	0.597312	1	1188	tags=18%, list=13%, signal=21%
GSE19825_NAIVE_VS_DAY3_EFF_CD8_TCELL_DN	GSE19825_NAIVE_VS_DAY3_EFF_CD8_TCELL_DN		180	0.256915	1.05801	0.344262	0.597375	1	2089	tags=26%, list=22%, signal=32%
GSE16522_MEMORY_VS_NAIVE_CD8_TCELL_UP	GSE16522_MEMORY_VS_NAIVE_CD8_TCELL_UP		152	0.262095	1.05785	0.322034	0.597419	1	1796	tags=24%, list=19%, signal=29%
GSE3039_NKT_CELL_VS_B1_BCELL_DN	GSE3039_NKT_CELL_VS_B1_BCELL_DN		151	0.270469	1.05773	0.360656	0.597499	1	1615	tags=21%, list=17%, signal=24%
GSE360_T_GONDII_VS_M_TUBERCULOSIS_MAC_DN	GSE360_T_GONDII_VS_M_TUBERCULOSIS_MAC_DN		103	0.285182	1.05771	0.272727	0.597183	1	1291	tags=20%, list=14%, signal=23%
GSE3982_MAST_CELL_VS_CENT_MEMORY_CD4_TCELL_UP	GSE3982_MAST_CELL_VS_CENT_MEMORY_CD4_TCELL_UP		130	0.266445	1.05697	0.396825	0.599294	1	1571	tags=21%, list=17%, signal=25%
GSE360_L_DONOVANI_VS_T_GONDII_DC_DN	GSE360_L_DONOVANI_VS_T_GONDII_DC_DN		115	0.276779	1.05658	0.430769	0.60023	1	2038	tags=31%, list=22%, signal=40%
GSE5099_MONOCYTE_VS_CLASSICAL_M1_MACROPHAGE_DN	GSE5099_MONOCYTE_VS_CLASSICAL_M1_MACROPHAGE_DN		153	0.260966	1.05611	0.354839	0.601499	1	2269	tags=32%, list=24%, signal=42%
GSE7831_UNSTIM_VS_CPG_STIM_PDC_4H_DN	GSE7831_UNSTIM_VS_CPG_STIM_PDC_4H_DN		124	0.269722	1.05551	0.344828	0.603221	1	1449	tags=23%, list=16%, signal=27%
GSE9037_CTRL_VS_LPS_1H_STIM_IRAK4_KO_BMDM_UP	GSE9037_CTRL_VS_LPS_1H_STIM_IRAK4_KO_BMDM_UP		147	0.268239	1.05514	0.390625	0.603972	1	1980	tags=24%, list=21%, signal=31%
GSE16385_MONOCYTE_VS_12H_IFNG_TNF_TREATED_MACROPHAGE_UP	GSE16385_MONOCYTE_VS_12H_IFNG_TNF_TREATED_MACROPHAGE_UP		160	0.268381	1.05497	0.372549	0.604148	1	1816	tags=25%, list=20%, signal=31%
GSE22886_NAIVE_CD8_TCELL_VS_NEUTROPHIL_UP	GSE22886_NAIVE_CD8_TCELL_VS_NEUTROPHIL_UP		193	0.256473	1.05477	0.338462	0.604331	1	1992	tags=26%, list=21%, signal=33%
GSE19401_PAM2CSK4_VS_RETINOIC_ACID_STIM_FOLLICULAR_DC_DN	GSE19401_PAM2CSK4_VS_RETINOIC_ACID_STIM_FOLLICULAR_DC_DN		101	0.28146	1.05463	0.366667	0.604429	1	2776	tags=41%, list=30%, signal=57%
GSE41176_WT_VS_TAK1_KO_ANTI_IGM_STIM_BCELL_1H_UP	GSE41176_WT_VS_TAK1_KO_ANTI_IGM_STIM_BCELL_1H_UP		95	0.285814	1.05458	0.328358	0.604253	1	1083	tags=14%, list=12%, signal=15%
GSE29617_CTRL_VS_DAY7_TIV_FLU_VACCINE_PBMC_2008_DN	GSE29617_CTRL_VS_DAY7_TIV_FLU_VACCINE_PBMC_2008_DN		153	0.254614	1.05457	0.328125	0.603912	1	2088	tags=26%, list=22%, signal=33%
GSE16385_UNTREATED_VS_12H_IL4_TREATED_MACROPHAGE_DN	GSE16385_UNTREATED_VS_12H_IL4_TREATED_MACROPHAGE_DN		114	0.279128	1.05437	0.355932	0.604177	1	1414	tags=19%, list=15%, signal=22%
GSE8835_HEALTHY_VS_CLL_CD4_TCELL_DN	GSE8835_HEALTHY_VS_CLL_CD4_TCELL_DN		75	0.2861	1.0543	0.333333	0.603997	1	1999	tags=31%, list=21%, signal=39%
GSE360_DC_VS_MAC_M_TUBERCULOSIS_DN	GSE360_DC_VS_MAC_M_TUBERCULOSIS_DN		133	0.276539	1.05429	0.311475	0.603638	1	2178	tags=35%, list=23%, signal=45%
GSE11961_MARGINAL_ZONE_BCELL_VS_MEMORY_BCELL_DAY40_UP	GSE11961_MARGINAL_ZONE_BCELL_VS_MEMORY_BCELL_DAY40_UP		98	0.279836	1.05416	0.409836	0.603713	1	1771	tags=29%, list=19%, signal=35%
GSE18804_SPLEEN_MACROPHAGE_VS_TUMORAL_MACROPHAGE_UP	GSE18804_SPLEEN_MACROPHAGE_VS_TUMORAL_MACROPHAGE_UP		118	0.273996	1.05411	0.345455	0.603504	1	1131	tags=17%, list=12%, signal=19%
GSE24972_WT_VS_IRF8_KO_SPLEEN_FOLLICULAR_BCELL_UP	GSE24972_WT_VS_IRF8_KO_SPLEEN_FOLLICULAR_BCELL_UP		105	0.274104	1.05406	0.320755	0.603217	1	980	tags=18%, list=11%, signal=20%
GSE32901_TH1_VS_TH17_NEG_CD4_TCELL_DN	GSE32901_TH1_VS_TH17_NEG_CD4_TCELL_DN		51	0.3224	1.05403	0.389831	0.602937	1	2099	tags=37%, list=23%, signal=48%
GSE12392_IFNAR_KO_VS_IFNB_KO_CD8_NEG_SPLEEN_DC_UP	GSE12392_IFNAR_KO_VS_IFNB_KO_CD8_NEG_SPLEEN_DC_UP		153	0.274136	1.05386	0.285714	0.603118	1	977	tags=16%, list=10%, signal=18%
GSE12198_LOW_IL2_STIM_NK_CELL_VS_HIGH_IL2_STIM_NK_CELL_DN	GSE12198_LOW_IL2_STIM_NK_CELL_VS_HIGH_IL2_STIM_NK_CELL_DN		96	0.285366	1.05344	0.436364	0.604181	1	1150	tags=16%, list=12%, signal=18%
GSE17721_PAM3CSK4_VS_GADIQUIMOD_24H_BMDC_UP	GSE17721_PAM3CSK4_VS_GADIQUIMOD_24H_BMDC_UP		128	0.262791	1.05343	0.333333	0.603871	1	2371	tags=37%, list=25%, signal=49%
GSE17721_PAM3CSK4_VS_GADIQUIMOD_4H_BMDC_DN	GSE17721_PAM3CSK4_VS_GADIQUIMOD_4H_BMDC_DN		136	0.27261	1.05327	0.318182	0.604017	1	1471	tags=26%, list=16%, signal=30%
GSE17721_POLYIC_VS_GARDIQUIMOD_2H_BMDC_DN	GSE17721_POLYIC_VS_GARDIQUIMOD_2H_BMDC_DN		144	0.274843	1.05228	0.31746	0.606795	1	1249	tags=15%, list=13%, signal=17%
GSE37533_PPARG1_FOXP3_VS_PPARG2_FOXP3_TRANSDUCED_CD4_TCELL_PIOGLITAZONE_TREATED_UP	GSE37533_PPARG1_FOXP3_VS_PPARG2_FOXP3_TRANSDUCED_CD4_TCELL_PIOGLITAZONE_TREATED_UP		112	0.267536	1.05183	0.320755	0.607973	1	1688	tags=28%, list=18%, signal=33%
GSE25677_MPL_VS_MPL_AND_R848_STIM_BCELL_DN	GSE25677_MPL_VS_MPL_AND_R848_STIM_BCELL_DN		62	0.294702	1.05178	0.389831	0.607738	1	1078	tags=21%, list=12%, signal=24%
GSE16755_CTRL_VS_IFNA_TREATED_MAC_UP	GSE16755_CTRL_VS_IFNA_TREATED_MAC_UP		152	0.266273	1.05153	0.342466	0.608117	1	2015	tags=31%, list=22%, signal=39%
GSE30971_WBP7_HET_VS_KO_MACROPHAGE_4H_LPS_STIM_UP	GSE30971_WBP7_HET_VS_KO_MACROPHAGE_4H_LPS_STIM_UP		128	0.27251	1.05153	0.328125	0.60774	1	1273	tags=19%, list=14%, signal=21%
GSE22886_CD4_TCELL_VS_BCELL_NAIVE_UP	GSE22886_CD4_TCELL_VS_BCELL_NAIVE_UP		172	0.259283	1.05062	0.289855	0.610213	1	1242	tags=20%, list=13%, signal=22%
GSE27786_CD8_TCELL_VS_NKCELL_UP	GSE27786_CD8_TCELL_VS_NKCELL_UP		129	0.265828	1.05035	0.373134	0.610648	1	2231	tags=26%, list=24%, signal=33%
GSE15735_CTRL_VS_HDAC_INHIBITOR_TREATED_CD4_TCELL_2H_DN	GSE15735_CTRL_VS_HDAC_INHIBITOR_TREATED_CD4_TCELL_2H_DN		123	0.269101	1.05026	0.370968	0.610566	1	1584	tags=28%, list=17%, signal=34%
GSE12392_WT_VS_IFNB_KO_CD8A_NEG_SPLEEN_DC_UP	GSE12392_WT_VS_IFNB_KO_CD8A_NEG_SPLEEN_DC_UP		148	0.260772	1.05	0.365079	0.611012	1	1495	tags=23%, list=16%, signal=27%
GSE9960_GRAM_NEG_VS_GRAM_POS_SEPSIS_PBMC_DN	GSE9960_GRAM_NEG_VS_GRAM_POS_SEPSIS_PBMC_DN		147	0.265963	1.04984	0.294118	0.611211	1	2272	tags=33%, list=24%, signal=43%
GSE5542_IFNA_VS_IFNA_AND_IFNG_TREATED_EPITHELIAL_CELLS_6H_DN	GSE5542_IFNA_VS_IFNA_AND_IFNG_TREATED_EPITHELIAL_CELLS_6H_DN		134	0.276684	1.04981	0.378788	0.610923	1	1598	tags=25%, list=17%, signal=29%
GSE15330_WT_VS_IKAROS_KO_LYMPHOID_MULTIPOTENT_PROGENITOR_UP	GSE15330_WT_VS_IKAROS_KO_LYMPHOID_MULTIPOTENT_PROGENITOR_UP		164	0.262171	1.0498	0.337838	0.610587	1	1420	tags=18%, list=15%, signal=20%
GSE23308_WT_VS_MINERALCORTICOID_REC_KO_MACROPHAGE_CORTICOSTERONE_TREATED_UP	GSE23308_WT_VS_MINERALCORTICOID_REC_KO_MACROPHAGE_CORTICOSTERONE_TREATED_UP		165	0.261198	1.04978	0.393443	0.610264	1	1517	tags=20%, list=16%, signal=23%
GSE17974_CTRL_VS_ACT_IL4_AND_ANTI_IL12_6H_CD4_TCELL_DN	GSE17974_CTRL_VS_ACT_IL4_AND_ANTI_IL12_6H_CD4_TCELL_DN		136	0.261607	1.0496	0.347222	0.610523	1	1328	tags=21%, list=14%, signal=24%
GSE5589_UNSTIM_VS_45MIN_LPS_AND_IL6_STIM_MACROPHAGE_UP	GSE5589_UNSTIM_VS_45MIN_LPS_AND_IL6_STIM_MACROPHAGE_UP		155	0.261723	1.04916	0.352941	0.611602	1	1156	tags=15%, list=12%, signal=17%
GSE45739_NRAS_KO_VS_WT_UNSTIM_CD4_TCELL_UP	GSE45739_NRAS_KO_VS_WT_UNSTIM_CD4_TCELL_UP		161	0.260239	1.04891	0.338235	0.612001	1	2104	tags=27%, list=23%, signal=35%
GSE24726_WT_VS_E2_2_KO_PDC_DAY6_POST_DELETION_DN	GSE24726_WT_VS_E2_2_KO_PDC_DAY6_POST_DELETION_DN		142	0.263654	1.04856	0.376812	0.612826	1	660	tags=14%, list=7%, signal=15%
GSE9006_HEALTHY_VS_TYPE_2_DIABETES_PBMC_AT_DX_DN	GSE9006_HEALTHY_VS_TYPE_2_DIABETES_PBMC_AT_DX_DN		123	0.275159	1.04856	0.385965	0.612467	1	552	tags=9%, list=6%, signal=9%
GSE46606_DAY1_VS_DAY3_CD40L_IL2_IL5_STIMULATED_IRF4HIGH_BCELL_UP	GSE46606_DAY1_VS_DAY3_CD40L_IL2_IL5_STIMULATED_IRF4HIGH_BCELL_UP		159	0.264542	1.04851	0.409091	0.612209	1	1426	tags=18%, list=15%, signal=20%
GSE22886_NAIVE_CD4_TCELL_VS_MONOCYTE_DN	GSE22886_NAIVE_CD4_TCELL_VS_MONOCYTE_DN		118	0.277141	1.04831	0.333333	0.612511	1	920	tags=18%, list=10%, signal=19%
GSE2706_LPS_VS_R848_AND_LPS_2H_STIM_DC_UP	GSE2706_LPS_VS_R848_AND_LPS_2H_STIM_DC_UP		63	0.30719	1.04823	0.360656	0.612486	1	716	tags=13%, list=8%, signal=14%
GSE360_CTRL_VS_T_GONDII_DC_UP	GSE360_CTRL_VS_T_GONDII_DC_UP		112	0.268039	1.04798	0.322034	0.612748	1	1825	tags=23%, list=20%, signal=29%
GSE19374_UNINF_VS_LISTERIA_INFECTED_MACROPHAGE_DN	GSE19374_UNINF_VS_LISTERIA_INFECTED_MACROPHAGE_DN		121	0.272798	1.04756	0.402985	0.613737	1	1320	tags=17%, list=14%, signal=20%
GSE13887_RESTING_VS_ACT_CD4_TCELL_UP	GSE13887_RESTING_VS_ACT_CD4_TCELL_UP		35	0.346697	1.04744	0.410714	0.613711	1	145	tags=9%, list=2%, signal=9%
GSE19401_UNSTIM_VS_RETINOIC_ACID_AND_PAM2CSK4_STIM_FOLLICULAR_DC_UP	GSE19401_UNSTIM_VS_RETINOIC_ACID_AND_PAM2CSK4_STIM_FOLLICULAR_DC_UP		128	0.273271	1.04725	0.380952	0.613861	1	1547	tags=21%, list=17%, signal=25%
GSE22601_DOUBLE_NEGATIVE_VS_IMMATURE_CD4_SP_THYMOCYTE_UP	GSE22601_DOUBLE_NEGATIVE_VS_IMMATURE_CD4_SP_THYMOCYTE_UP		159	0.251798	1.0462	0.327869	0.616986	1	1987	tags=26%, list=21%, signal=32%
GSE19941_UNSTIM_VS_LPS_AND_IL10_STIM_IL10_KO_NFKBP50_KO_MACROPHAGE_UP	GSE19941_UNSTIM_VS_LPS_AND_IL10_STIM_IL10_KO_NFKBP50_KO_MACROPHAGE_UP		83	0.290331	1.04574	0.403509	0.618233	1	1254	tags=23%, list=13%, signal=26%
GSE17721_CTRL_VS_PAM3CSK4_0.5H_BMDC_DN	GSE17721_CTRL_VS_PAM3CSK4_0.5H_BMDC_DN		108	0.283883	1.04564	0.402985	0.618117	1	1638	tags=26%, list=18%, signal=31%
GSE22935_UNSTIM_VS_24H_MBOVIS_BCG_STIM_MACROPHAGE_DN	GSE22935_UNSTIM_VS_24H_MBOVIS_BCG_STIM_MACROPHAGE_DN		123	0.26942	1.04541	0.333333	0.61856	1	854	tags=12%, list=9%, signal=13%
GSE24726_WT_VS_E2_2_KO_PDC_DN	GSE24726_WT_VS_E2_2_KO_PDC_DN		148	0.260252	1.04505	0.37931	0.619589	1	1567	tags=22%, list=17%, signal=26%
GSE5589_LPS_AND_IL10_VS_LPS_AND_IL6_STIM_IL6_KO_MACROPHAGE_45MIN_DN	GSE5589_LPS_AND_IL10_VS_LPS_AND_IL6_STIM_IL6_KO_MACROPHAGE_45MIN_DN		136	0.269253	1.04462	0.327869	0.620594	1	2369	tags=39%, list=25%, signal=52%
GSE20484_MCSG_VS_CXCL4_MONOCYTE_DERIVED_MACROPHAGE_UP	GSE20484_MCSG_VS_CXCL4_MONOCYTE_DERIVED_MACROPHAGE_UP		126	0.27292	1.04454	0.306452	0.620419	1	2313	tags=33%, list=25%, signal=44%
GSE42088_UNINF_VS_LEISHMANIA_INF_DC_4H_UP	GSE42088_UNINF_VS_LEISHMANIA_INF_DC_4H_UP		149	0.257305	1.04454	0.351852	0.620036	1	1230	tags=19%, list=13%, signal=22%
GSE6674_UNSTIM_VS_ANTI_IGM_AND_CPG_STIM_BCELL_UP	GSE6674_UNSTIM_VS_ANTI_IGM_AND_CPG_STIM_BCELL_UP		169	0.254304	1.04413	0.421875	0.62113	1	2363	tags=31%, list=25%, signal=41%
GSE3720_UNSTIM_VS_PMA_STIM_VD2_GAMMADELTA_TCELL_UP	GSE3720_UNSTIM_VS_PMA_STIM_VD2_GAMMADELTA_TCELL_UP		153	0.256517	1.04362	0.409836	0.622357	1	2192	tags=36%, list=24%, signal=46%
GSE23308_CTRL_VS_CORTICOSTERONE_TREATED_MACROPHAGE_DN	GSE23308_CTRL_VS_CORTICOSTERONE_TREATED_MACROPHAGE_DN		123	0.265559	1.04322	0.350877	0.623292	1	1388	tags=18%, list=15%, signal=21%
GSE27786_BCELL_VS_NKCELL_UP	GSE27786_BCELL_VS_NKCELL_UP		148	0.264324	1.04287	0.365079	0.624199	1	2481	tags=33%, list=27%, signal=44%
GSE25123_WT_VS_PPARG_KO_MACROPHAGE_IL4_AND_ROSIGLITAZONE_STIM_DN	GSE25123_WT_VS_PPARG_KO_MACROPHAGE_IL4_AND_ROSIGLITAZONE_STIM_DN		150	0.263876	1.04281	0.409836	0.624046	1	1231	tags=15%, list=13%, signal=17%
GSE1740_MCSF_VS_MCSF_AND_IFNG_DAY2_DERIVED_MACROPHAGE_WITH_IFNA_STIM_UP	GSE1740_MCSF_VS_MCSF_AND_IFNG_DAY2_DERIVED_MACROPHAGE_WITH_IFNA_STIM_UP		165	0.247742	1.04244	0.307692	0.624951	1	2195	tags=30%, list=24%, signal=38%
GSE2826_XID_VS_BTK_KO_BCELL_DN	GSE2826_XID_VS_BTK_KO_BCELL_DN		111	0.265712	1.04222	0.409091	0.625323	1	1073	tags=16%, list=12%, signal=18%
GSE43955_TH0_VS_TGFB_IL6_TH17_ACT_CD4_TCELL_10H_UP	GSE43955_TH0_VS_TGFB_IL6_TH17_ACT_CD4_TCELL_10H_UP		122	0.262982	1.0422	0.345455	0.624997	1	1572	tags=20%, list=17%, signal=24%
GSE6092_B_BURGDOFERI_VS_B_BURGDORFERI_AND_IFNG_STIM_ENDOTHELIAL_CELL_DN	GSE6092_B_BURGDOFERI_VS_B_BURGDORFERI_AND_IFNG_STIM_ENDOTHELIAL_CELL_DN		131	0.26611	1.0418	0.378788	0.62588	1	1470	tags=21%, list=16%, signal=24%
GSE15330_LYMPHOID_MULTIPOTENT_VS_GRANULOCYTE_MONOCYTE_PROGENITOR_IKAROS_KO_DN	GSE15330_LYMPHOID_MULTIPOTENT_VS_GRANULOCYTE_MONOCYTE_PROGENITOR_IKAROS_KO_DN		141	0.267545	1.04177	0.321429	0.625616	1	1751	tags=26%, list=19%, signal=32%
GSE17721_0.5H_VS_24H_LPS_BMDC_UP	GSE17721_0.5H_VS_24H_LPS_BMDC_UP		128	0.275115	1.04172	0.375	0.625417	1	1527	tags=21%, list=16%, signal=25%
GSE3720_UNSTIM_VS_PMA_STIM_VD1_GAMMADELTA_TCELL_UP	GSE3720_UNSTIM_VS_PMA_STIM_VD1_GAMMADELTA_TCELL_UP		147	0.269036	1.0416	0.333333	0.625356	1	2591	tags=39%, list=28%, signal=54%
GSE5679_CTRL_VS_RARA_AGONIST_AM580_TREATED_DC_DN	GSE5679_CTRL_VS_RARA_AGONIST_AM580_TREATED_DC_DN		143	0.265533	1.04154	0.390625	0.625145	1	746	tags=10%, list=8%, signal=11%
GSE26928_CENTR_MEMORY_VS_CXCR5_POS_CD4_TCELL_UP	GSE26928_CENTR_MEMORY_VS_CXCR5_POS_CD4_TCELL_UP		83	0.28153	1.04149	0.409836	0.624935	1	1473	tags=24%, list=16%, signal=28%
GSE22935_WT_VS_MYD88_KO_MACROPHAGE_DN	GSE22935_WT_VS_MYD88_KO_MACROPHAGE_DN		66	0.296618	1.04076	0.472727	0.626712	1	407	tags=11%, list=4%, signal=11%
GSE19198_CTRL_VS_IL21_TREATED_TCELL_6H_DN	GSE19198_CTRL_VS_IL21_TREATED_TCELL_6H_DN		128	0.266918	1.0407	0.367347	0.626553	1	628	tags=12%, list=7%, signal=12%
GSE11386_NAIVE_VS_MEMORY_BCELL_DN	GSE11386_NAIVE_VS_MEMORY_BCELL_DN		117	0.276625	1.04059	0.327586	0.62648	1	1034	tags=18%, list=11%, signal=20%
GSE4142_PLASMA_CELL_VS_GC_BCELL_UP	GSE4142_PLASMA_CELL_VS_GC_BCELL_UP		113	0.284454	1.03976	0.40678	0.628808	1	1678	tags=19%, list=18%, signal=23%
GSE21927_SPLEEN_VS_TUMOR_MONOCYTE_BALBC_UP	GSE21927_SPLEEN_VS_TUMOR_MONOCYTE_BALBC_UP		91	0.288303	1.03974	0.419355	0.628465	1	1357	tags=18%, list=15%, signal=20%
GSE32034_LY6C_HIGH_VS_LOW_MONOCYTE_UP	GSE32034_LY6C_HIGH_VS_LOW_MONOCYTE_UP		99	0.285078	1.03973	0.418182	0.628144	1	1284	tags=24%, list=14%, signal=28%
GSE7460_TREG_VS_TCONV_ACT_WITH_TGFB_DN	GSE7460_TREG_VS_TCONV_ACT_WITH_TGFB_DN		136	0.271422	1.03938	0.449275	0.628946	1	1416	tags=21%, list=15%, signal=25%
GSE11961_MEMORY_BCELL_DAY7_VS_GERMINAL_CENTER_BCELL_DAY7_UP	GSE11961_MEMORY_BCELL_DAY7_VS_GERMINAL_CENTER_BCELL_DAY7_UP		135	0.257431	1.03929	0.313433	0.628877	1	1090	tags=17%, list=12%, signal=19%
GSE16450_CTRL_VS_IFNA_12H_STIM_MATURE_NEURON_CELL_LINE_UP	GSE16450_CTRL_VS_IFNA_12H_STIM_MATURE_NEURON_CELL_LINE_UP		62	0.302517	1.03876	0.367347	0.630203	1	1998	tags=32%, list=21%, signal=41%
GSE2706_UNSTIM_VS_8H_LPS_AND_R848_DC_UP	GSE2706_UNSTIM_VS_8H_LPS_AND_R848_DC_UP		166	0.261447	1.03866	0.370968	0.630134	1	2069	tags=30%, list=22%, signal=38%
GSE22935_UNSTIM_VS_24H_MBOVIS_BCG_STIM_MYD88_KO_MACROPHAGE_UP	GSE22935_UNSTIM_VS_24H_MBOVIS_BCG_STIM_MYD88_KO_MACROPHAGE_UP		161	0.257272	1.03854	0.328125	0.630088	1	1455	tags=22%, list=16%, signal=26%
GSE27670_CTRL_VS_BLIMP1_TRANSDUCED_GC_BCELL_DN	GSE27670_CTRL_VS_BLIMP1_TRANSDUCED_GC_BCELL_DN		99	0.27671	1.03849	0.381818	0.629893	1	1516	tags=24%, list=16%, signal=29%
GSE15735_2H_VS_12H_HDAC_INHIBITOR_TREATED_CD4_TCELL_DN	GSE15735_2H_VS_12H_HDAC_INHIBITOR_TREATED_CD4_TCELL_DN		145	0.261562	1.03836	0.34375	0.630058	1	1519	tags=24%, list=16%, signal=28%
GSE5542_IFNG_VS_IFNA_TREATED_EPITHELIAL_CELLS_6H_UP	GSE5542_IFNG_VS_IFNA_TREATED_EPITHELIAL_CELLS_6H_UP		165	0.256764	1.03825	0.338983	0.630001	1	2422	tags=31%, list=26%, signal=41%
GSE20366_TREG_VS_NAIVE_CD4_TCELL_DEC205_CONVERSION_DN	GSE20366_TREG_VS_NAIVE_CD4_TCELL_DEC205_CONVERSION_DN		94	0.274837	1.03755	0.360656	0.631976	1	1204	tags=19%, list=13%, signal=22%
GSE20715_WT_VS_TLR4_KO_24H_OZONE_LUNG_UP	GSE20715_WT_VS_TLR4_KO_24H_OZONE_LUNG_UP		98	0.28199	1.03746	0.360656	0.631832	1	2395	tags=38%, list=26%, signal=50%
GSE22025_UNTREATED_VS_TGFB1_TREATED_CD4_TCELL_DN	GSE22025_UNTREATED_VS_TGFB1_TREATED_CD4_TCELL_DN		82	0.281602	1.03736	0.409836	0.631739	1	1063	tags=20%, list=11%, signal=22%
GSE17721_POLYIC_VS_PAM3CSK4_16H_BMDC_DN	GSE17721_POLYIC_VS_PAM3CSK4_16H_BMDC_DN		157	0.26428	1.03693	0.37931	0.632891	1	1649	tags=19%, list=18%, signal=23%
GSE32986_CURDLAN_HIGHDOSE_VS_GMCSF_AND_CURDLAN_HIGHDOSE_STIM_DC_UP	GSE32986_CURDLAN_HIGHDOSE_VS_GMCSF_AND_CURDLAN_HIGHDOSE_STIM_DC_UP		143	0.263553	1.03633	0.397059	0.634284	1	1108	tags=17%, list=12%, signal=19%
GSE10273_HIGH_VS_LOW_IL7_TREATED_IRF4_8_NULL_PRE_BCELL_DN	GSE10273_HIGH_VS_LOW_IL7_TREATED_IRF4_8_NULL_PRE_BCELL_DN		152	0.263314	1.03618	0.367647	0.63431	1	755	tags=12%, list=8%, signal=13%
GSE22229_RENAL_TRANSPLANT_IMMUNOSUPP_THERAPY_VS_HEALTHY_PBMC_UP	GSE22229_RENAL_TRANSPLANT_IMMUNOSUPP_THERAPY_VS_HEALTHY_PBMC_UP		136	0.261588	1.03612	0.4	0.634187	1	1591	tags=19%, list=17%, signal=23%
GSE46606_UNSTIM_VS_CD40L_IL2_IL5_DAY1_STIMULATED_BCELL_UP	GSE46606_UNSTIM_VS_CD40L_IL2_IL5_DAY1_STIMULATED_BCELL_UP		140	0.259688	1.03567	0.396825	0.63521	1	1163	tags=15%, list=12%, signal=17%
GSE15659_NONSUPPRESSIVE_TCELL_VS_ACTIVATED_TREG_DN	GSE15659_NONSUPPRESSIVE_TCELL_VS_ACTIVATED_TREG_DN		121	0.273563	1.03547	0.444444	0.635501	1	2012	tags=26%, list=22%, signal=32%
GSE20500_CTRL_VS_RETINOIC_ACID_TREATED_CD4_TCELL_DN	GSE20500_CTRL_VS_RETINOIC_ACID_TREATED_CD4_TCELL_DN		110	0.276033	1.03526	0.305085	0.63578	1	249	tags=8%, list=3%, signal=8%
GSE31082_CD4_VS_CD8_SP_THYMOCYTE_DN	GSE31082_CD4_VS_CD8_SP_THYMOCYTE_DN		131	0.262783	1.03487	0.459016	0.636813	1	1691	tags=25%, list=18%, signal=30%
GSE22886_NAIVE_CD4_TCELL_VS_DC_DN	GSE22886_NAIVE_CD4_TCELL_VS_DC_DN		160	0.248202	1.03486	0.327869	0.636457	1	2019	tags=26%, list=22%, signal=33%
GSE37336_LY6C_POS_VS_NEG_NAIVE_CD4_TCELL_UP	GSE37336_LY6C_POS_VS_NEG_NAIVE_CD4_TCELL_UP		81	0.287787	1.03476	0.375	0.63639	1	2399	tags=33%, list=26%, signal=45%
GSE26030_TH1_VS_TH17_DAY15_POST_POLARIZATION_DN	GSE26030_TH1_VS_TH17_DAY15_POST_POLARIZATION_DN		141	0.259629	1.03469	0.419355	0.63625	1	1734	tags=29%, list=19%, signal=35%
GSE6259_FLT3L_INDUCED_VS_WT_SPLENIC_DC_33D1_POS_UP	GSE6259_FLT3L_INDUCED_VS_WT_SPLENIC_DC_33D1_POS_UP		121	0.265984	1.03447	0.416667	0.636488	1	1654	tags=24%, list=18%, signal=29%
GSE17721_POLYIC_VS_GARDIQUIMOD_1H_BMDC_UP	GSE17721_POLYIC_VS_GARDIQUIMOD_1H_BMDC_UP		140	0.258218	1.03445	0.42029	0.63619	1	1614	tags=20%, list=17%, signal=24%
GSE26030_UNSTIM_VS_RESTIM_TH1_DAY5_POST_POLARIZATION_UP	GSE26030_UNSTIM_VS_RESTIM_TH1_DAY5_POST_POLARIZATION_UP		143	0.25952	1.0343	0.369231	0.636315	1	1146	tags=17%, list=12%, signal=20%
GSE38697_LIGHT_ZONE_VS_DARK_ZONE_BCELL_DN	GSE38697_LIGHT_ZONE_VS_DARK_ZONE_BCELL_DN		16	0.416441	1.03415	0.411765	0.636407	1	833	tags=31%, list=9%, signal=34%
GSE17721_LPS_VS_CPG_4H_BMDC_UP	GSE17721_LPS_VS_CPG_4H_BMDC_UP		136	0.257635	1.03413	0.33871	0.63607	1	1485	tags=21%, list=16%, signal=25%
GSE40274_CTRL_VS_FOXP3_AND_PBX1_TRANSDUCED_ACTIVATED_CD4_TCELL_DN	GSE40274_CTRL_VS_FOXP3_AND_PBX1_TRANSDUCED_ACTIVATED_CD4_TCELL_DN		98	0.274658	1.03373	0.457627	0.637033	1	1791	tags=28%, list=19%, signal=34%
GSE9037_WT_VS_IRAK4_KO_LPS_1H_STIM_BMDM_UP	GSE9037_WT_VS_IRAK4_KO_LPS_1H_STIM_BMDM_UP		132	0.264467	1.03334	0.4375	0.637766	1	739	tags=12%, list=8%, signal=13%
GSE3203_WT_VS_IFNAR1_KO_INFLUENZA_INFECTED_LN_BCELL_UP	GSE3203_WT_VS_IFNAR1_KO_INFLUENZA_INFECTED_LN_BCELL_UP		75	0.290434	1.03305	0.4	0.638273	1	1986	tags=33%, list=21%, signal=42%
GSE17721_CTRL_VS_GARDIQUIMOD_8H_BMDC_UP	GSE17721_CTRL_VS_GARDIQUIMOD_8H_BMDC_UP		154	0.258055	1.03239	0.375	0.640028	1	2314	tags=29%, list=25%, signal=38%
GSE17721_CTRL_VS_LPS_8H_BMDC_DN	GSE17721_CTRL_VS_LPS_8H_BMDC_DN		110	0.268342	1.03229	0.372881	0.639942	1	1213	tags=21%, list=13%, signal=24%
GSE17721_LPS_VS_PAM3CSK4_24H_BMDC_UP	GSE17721_LPS_VS_PAM3CSK4_24H_BMDC_UP		148	0.259716	1.03186	0.4	0.640934	1	1106	tags=13%, list=12%, signal=14%
GSE11961_MEMORY_BCELL_DAY40_VS_GERMINAL_CENTER_BCELL_DAY40_DN	GSE11961_MEMORY_BCELL_DAY40_VS_GERMINAL_CENTER_BCELL_DAY40_DN		125	0.259617	1.03149	0.375	0.641762	1	1260	tags=19%, list=14%, signal=22%
GSE17721_CTRL_VS_POLYIC_12H_BMDC_UP	GSE17721_CTRL_VS_POLYIC_12H_BMDC_UP		174	0.253759	1.03044	0.338983	0.645077	1	1581	tags=18%, list=17%, signal=22%
GSE17186_MEMORY_VS_CD21HIGH_TRANSITIONAL_BCELL_DN	GSE17186_MEMORY_VS_CD21HIGH_TRANSITIONAL_BCELL_DN		168	0.251986	1.02991	0.378788	0.646373	1	1122	tags=17%, list=12%, signal=19%
GSE339_CD8POS_VS_CD4CD8DN_DC_IN_CULTURE_UP	GSE339_CD8POS_VS_CD4CD8DN_DC_IN_CULTURE_UP		143	0.262981	1.02985	0.366667	0.646256	1	1308	tags=22%, list=14%, signal=25%
GSE12845_NAIVE_VS_PRE_GC_TONSIL_BCELL_DN	GSE12845_NAIVE_VS_PRE_GC_TONSIL_BCELL_DN		181	0.249038	1.02969	0.338462	0.646476	1	2560	tags=35%, list=27%, signal=48%
GSE6674_ANTI_IGM_VS_PL2_3_STIM_BCELL_UP	GSE6674_ANTI_IGM_VS_PL2_3_STIM_BCELL_UP		173	0.250313	1.02967	0.327273	0.646146	1	2018	tags=24%, list=22%, signal=30%
GSE411_100MIN_VS_400MIN_IL6_STIM_MACROPHAGE_DN	GSE411_100MIN_VS_400MIN_IL6_STIM_MACROPHAGE_DN		176	0.261655	1.02952	0.375	0.646254	1	2217	tags=27%, list=24%, signal=35%
GSE17721_CTRL_VS_POLYIC_8H_BMDC_UP	GSE17721_CTRL_VS_POLYIC_8H_BMDC_UP		157	0.249241	1.02934	0.354839	0.646472	1	2344	tags=29%, list=25%, signal=38%
GSE34006_UNTREATED_VS_A2AR_AGONIST_TREATED_TREG_DN	GSE34006_UNTREATED_VS_A2AR_AGONIST_TREATED_TREG_DN		148	0.262453	1.02918	0.419355	0.646613	1	1409	tags=24%, list=15%, signal=28%
GSE29615_CTRL_VS_LAIV_FLU_VACCINE_PBMC_DN	GSE29615_CTRL_VS_LAIV_FLU_VACCINE_PBMC_DN		64	0.286433	1.02874	0.403509	0.647701	1	2323	tags=28%, list=25%, signal=37%
GSE36888_STAT5_AB_KNOCKIN_VS_WT_TCELL_IL2_TREATED_17H_UP	GSE36888_STAT5_AB_KNOCKIN_VS_WT_TCELL_IL2_TREATED_17H_UP		161	0.263742	1.02843	0.343284	0.648464	1	923	tags=15%, list=10%, signal=16%
GSE10273_LOW_IL7_VS_HIGH_IL7_AND_IRF4_IN_IRF4_8_NULL_PRE_BCELL_UP	GSE10273_LOW_IL7_VS_HIGH_IL7_AND_IRF4_IN_IRF4_8_NULL_PRE_BCELL_UP		113	0.261786	1.02842	0.362069	0.648107	1	1882	tags=26%, list=20%, signal=32%
GSE13887_HEALTHY_VS_LUPUS_RESTING_CD4_TCELL_DN	GSE13887_HEALTHY_VS_LUPUS_RESTING_CD4_TCELL_DN		72	0.291253	1.02841	0.413793	0.647789	1	1693	tags=26%, list=18%, signal=32%
GSE16451_IMMATURE_VS_MATURE_NEURON_CELL_LINE_WEST_EQUINE_ENC_VIRUS_DN	GSE16451_IMMATURE_VS_MATURE_NEURON_CELL_LINE_WEST_EQUINE_ENC_VIRUS_DN		173	0.257824	1.02839	0.403509	0.647494	1	1231	tags=14%, list=13%, signal=16%
GSE43955_TH0_VS_TGFB_IL6_TH17_ACT_CD4_TCELL_20H_UP	GSE43955_TH0_VS_TGFB_IL6_TH17_ACT_CD4_TCELL_20H_UP		125	0.266329	1.02796	0.476923	0.648568	1	755	tags=14%, list=8%, signal=15%
GSE40184_HEALTHY_VS_HCV_INFECTED_DONOR_PBMC_UP	GSE40184_HEALTHY_VS_HCV_INFECTED_DONOR_PBMC_UP		102	0.264908	1.02793	0.444444	0.648278	1	1141	tags=19%, list=12%, signal=21%
GSE17721_0.5H_VS_12H_PAM3CSK4_BMDC_DN	GSE17721_0.5H_VS_12H_PAM3CSK4_BMDC_DN		153	0.256052	1.02787	0.383333	0.648106	1	1549	tags=19%, list=17%, signal=22%
GSE36078_UNTREATED_VS_AD5_T425A_HEXON_INF_IL1R_KO_MOUSE_LUNG_DC_UP	GSE36078_UNTREATED_VS_AD5_T425A_HEXON_INF_IL1R_KO_MOUSE_LUNG_DC_UP		74	0.286481	1.02742	0.396552	0.649261	1	1302	tags=19%, list=14%, signal=22%
GSE5542_UNTREATED_VS_IFNG_TREATED_EPITHELIAL_CELLS_24H_DN	GSE5542_UNTREATED_VS_IFNG_TREATED_EPITHELIAL_CELLS_24H_DN		111	0.281921	1.02735	0.409836	0.649121	1	958	tags=18%, list=10%, signal=20%
GSE37605_TREG_VS_TCONV_C57BL6_FOXP3_IRES_GFP_DN	GSE37605_TREG_VS_TCONV_C57BL6_FOXP3_IRES_GFP_DN		105	0.270881	1.02727	0.385965	0.649004	1	2422	tags=36%, list=26%, signal=48%
GSE24292_WT_VS_PPARG_KO_MACROPHAGE_DN	GSE24292_WT_VS_PPARG_KO_MACROPHAGE_DN		148	0.262172	1.02653	0.416667	0.651104	1	1756	tags=24%, list=19%, signal=29%
GSE25088_CTRL_VS_ROSIGLITAZONE_STIM_MACROPHAGE_UP	GSE25088_CTRL_VS_ROSIGLITAZONE_STIM_MACROPHAGE_UP		137	0.269001	1.02533	0.40678	0.654759	1	1313	tags=17%, list=14%, signal=19%
GSE17721_CTRL_VS_PAM3CSK4_24H_BMDC_UP	GSE17721_CTRL_VS_PAM3CSK4_24H_BMDC_UP		144	0.255478	1.02518	0.407407	0.654883	1	2185	tags=26%, list=23%, signal=34%
GSE46606_UNSTIM_VS_CD40L_IL2_IL5_1DAY_STIMULATED_IRF4MID_SORTED_BCELL_DN	GSE46606_UNSTIM_VS_CD40L_IL2_IL5_1DAY_STIMULATED_IRF4MID_SORTED_BCELL_DN		72	0.296425	1.02511	0.396552	0.654707	1	916	tags=14%, list=10%, signal=15%
GSE2770_IL12_VS_IL4_TREATED_ACT_CD4_TCELL_48H_UP	GSE2770_IL12_VS_IL4_TREATED_ACT_CD4_TCELL_48H_UP		148	0.261805	1.025	0.402985	0.654658	1	1805	tags=23%, list=19%, signal=28%
GSE10325_CD4_TCELL_VS_MYELOID_UP	GSE10325_CD4_TCELL_VS_MYELOID_UP		176	0.254404	1.025	0.354839	0.654289	1	537	tags=13%, list=6%, signal=13%
GSE9006_TYPE_1_DIABETES_AT_DX_VS_4MONTH_POST_DX_PBMC_UP	GSE9006_TYPE_1_DIABETES_AT_DX_VS_4MONTH_POST_DX_PBMC_UP		158	0.255782	1.02495	0.396552	0.654069	1	1556	tags=20%, list=17%, signal=24%
GSE2770_IL4_ACT_VS_ACT_CD4_TCELL_6H_DN	GSE2770_IL4_ACT_VS_ACT_CD4_TCELL_6H_DN		152	0.265257	1.0247	0.326923	0.654485	1	1116	tags=15%, list=12%, signal=17%
GSE27786_NKTCELL_VS_MONO_MAC_DN	GSE27786_NKTCELL_VS_MONO_MAC_DN		119	0.264007	1.02446	0.5	0.654983	1	2301	tags=30%, list=25%, signal=40%
GSE40274_CTRL_VS_GATA1_TRANSDUCED_ACTIVATED_CD4_TCELL_DN	GSE40274_CTRL_VS_GATA1_TRANSDUCED_ACTIVATED_CD4_TCELL_DN		122	0.265091	1.02425	0.375	0.655211	1	1628	tags=25%, list=17%, signal=30%
GSE9509_10MIN_VS_30MIN_LPS_AND_IL10_STIM_IL10_KO_MACROPHAGE_UP	GSE9509_10MIN_VS_30MIN_LPS_AND_IL10_STIM_IL10_KO_MACROPHAGE_UP		140	0.257741	1.02425	0.33871	0.654826	1	1908	tags=27%, list=20%, signal=34%
GOLDRATH_NAIVE_VS_EFF_CD8_TCELL_UP	GOLDRATH_NAIVE_VS_EFF_CD8_TCELL_UP		167	0.252653	1.02415	0.412698	0.654784	1	1761	tags=24%, list=19%, signal=29%
GSE17721_POLYIC_VS_CPG_4H_BMDC_UP	GSE17721_POLYIC_VS_CPG_4H_BMDC_UP		155	0.249068	1.02403	0.368421	0.654801	1	1293	tags=16%, list=14%, signal=18%
GSE22935_UNSTIM_VS_48H_MBOVIS_BCG_STIM_MACROPHAGE_DN	GSE22935_UNSTIM_VS_48H_MBOVIS_BCG_STIM_MACROPHAGE_DN		120	0.270943	1.02401	0.327869	0.654489	1	1269	tags=14%, list=14%, signal=16%
GSE11818_WT_VS_DICER_KO_TREG_UP	GSE11818_WT_VS_DICER_KO_TREG_UP		29	0.332962	1.02385	0.4	0.654584	1	1187	tags=28%, list=13%, signal=32%
GSE5679_RARA_AGONIST_AM580_VS_AM580_AND_ROSIGLITAZONE_TREATED_DC_UP	GSE5679_RARA_AGONIST_AM580_VS_AM580_AND_ROSIGLITAZONE_TREATED_DC_UP		132	0.259812	1.02354	0.442623	0.65529	1	1111	tags=20%, list=12%, signal=22%
GSE2405_HEAT_KILLED_LYSATE_VS_LIVE_A_PHAGOCYTOPHILUM_STIM_NEUTROPHIL_9H_UP	GSE2405_HEAT_KILLED_LYSATE_VS_LIVE_A_PHAGOCYTOPHILUM_STIM_NEUTROPHIL_9H_UP		122	0.273881	1.02325	0.4	0.655797	1	863	tags=15%, list=9%, signal=16%
GSE11961_GERMINAL_CENTER_BCELL_DAY7_VS_MEMORY_BCELL_DAY40_UP	GSE11961_GERMINAL_CENTER_BCELL_DAY7_VS_MEMORY_BCELL_DAY40_UP		120	0.257083	1.02303	0.447761	0.656215	1	750	tags=14%, list=8%, signal=15%
GSE19888_ADENOSINE_A3R_INH_VS_ACT_IN_MAST_CELL_UP	GSE19888_ADENOSINE_A3R_INH_VS_ACT_IN_MAST_CELL_UP		137	0.263609	1.02279	0.409836	0.656587	1	2404	tags=31%, list=26%, signal=42%
GSE6674_ANTI_IGM_VS_ANTI_IGM_AND_CPG_STIM_BCELL_UP	GSE6674_ANTI_IGM_VS_ANTI_IGM_AND_CPG_STIM_BCELL_UP		160	0.253591	1.02211	0.41791	0.658545	1	753	tags=13%, list=8%, signal=13%
GSE21678_WT_VS_FOXO1_FOXO3_KO_TREG_UP	GSE21678_WT_VS_FOXO1_FOXO3_KO_TREG_UP		140	0.271946	1.0221	0.486111	0.658182	1	924	tags=14%, list=10%, signal=16%
GSE3982_BCELL_VS_CENT_MEMORY_CD4_TCELL_DN	GSE3982_BCELL_VS_CENT_MEMORY_CD4_TCELL_DN		83	0.281322	1.02201	0.421053	0.658105	1	1135	tags=22%, list=12%, signal=24%
GSE5142_HTERT_TRANSDUCED_VS_CTRL_CD8_TCELL_LATE_PASSAGE_CLONE_UP	GSE5142_HTERT_TRANSDUCED_VS_CTRL_CD8_TCELL_LATE_PASSAGE_CLONE_UP		178	0.255105	1.02197	0.415385	0.657891	1	2500	tags=34%, list=27%, signal=45%
GSE15330_HSC_VS_PRO_BCELL_DN	GSE15330_HSC_VS_PRO_BCELL_DN		148	0.25895	1.02187	0.396825	0.657875	1	1674	tags=23%, list=18%, signal=28%
GSE10240_CTRL_VS_IL17_AND_IL22_STIM_PRIMARY_BRONCHIAL_EPITHELIAL_CELLS_UP	GSE10240_CTRL_VS_IL17_AND_IL22_STIM_PRIMARY_BRONCHIAL_EPITHELIAL_CELLS_UP		142	0.259478	1.02181	0.474576	0.65776	1	1973	tags=24%, list=21%, signal=30%
GSE6674_UNSTIM_VS_PL2_3_STIM_BCELL_DN	GSE6674_UNSTIM_VS_PL2_3_STIM_BCELL_DN		113	0.26362	1.02178	0.381818	0.657448	1	1749	tags=22%, list=19%, signal=27%
GSE3982_EFF_MEMORY_CD4_TCELL_VS_TH2_UP	GSE3982_EFF_MEMORY_CD4_TCELL_VS_TH2_UP		103	0.272355	1.02165	0.396552	0.657529	1	629	tags=13%, list=7%, signal=13%
GSE17721_CTRL_VS_GARDIQUIMOD_24H_BMDC_UP	GSE17721_CTRL_VS_GARDIQUIMOD_24H_BMDC_UP		144	0.254442	1.02159	0.360656	0.657414	1	1517	tags=19%, list=16%, signal=23%
GSE39864_WT_VS_GATA3_KO_TREG_DN	GSE39864_WT_VS_GATA3_KO_TREG_DN		172	0.255274	1.02148	0.446154	0.657415	1	2054	tags=23%, list=22%, signal=29%
GSE21360_NAIVE_VS_TERTIARY_MEMORY_CD8_TCELL_DN	GSE21360_NAIVE_VS_TERTIARY_MEMORY_CD8_TCELL_DN		143	0.246022	1.02114	0.460317	0.658255	1	1800	tags=25%, list=19%, signal=31%
GSE17721_CPG_VS_GARDIQUIMOD_0.5H_BMDC_DN	GSE17721_CPG_VS_GARDIQUIMOD_0.5H_BMDC_DN		136	0.26255	1.02105	0.35	0.658199	1	2127	tags=29%, list=23%, signal=38%
GSE21670_TGFB_VS_IL6_TREATED_STAT3_KO_CD4_TCELL_UP	GSE21670_TGFB_VS_IL6_TREATED_STAT3_KO_CD4_TCELL_UP		122	0.274036	1.02049	0.385965	0.659745	1	1136	tags=17%, list=12%, signal=19%
GSE30153_LUPUS_VS_HEALTHY_DONOR_BCELL_UP	GSE30153_LUPUS_VS_HEALTHY_DONOR_BCELL_UP		132	0.259054	1.02027	0.403509	0.660082	1	1002	tags=14%, list=11%, signal=16%
GSE26030_UNSTIM_VS_RESTIM_TH1_DAY15_POST_POLARIZATION_UP	GSE26030_UNSTIM_VS_RESTIM_TH1_DAY15_POST_POLARIZATION_UP		155	0.252485	1.02013	0.5	0.660128	1	1203	tags=17%, list=13%, signal=19%
GSE29618_PRE_VS_DAY7_FLU_VACCINE_MONOCYTE_UP	GSE29618_PRE_VS_DAY7_FLU_VACCINE_MONOCYTE_UP		81	0.270504	1.0201	0.454545	0.659822	1	922	tags=12%, list=10%, signal=14%
GSE27786_CD8_TCELL_VS_NKTCELL_UP	GSE27786_CD8_TCELL_VS_NKTCELL_UP		137	0.262457	1.02001	0.4	0.659663	1	1688	tags=20%, list=18%, signal=24%
GSE6259_33D1_POS_VS_DEC205_POS_SPLENIC_DC_UP	GSE6259_33D1_POS_VS_DEC205_POS_SPLENIC_DC_UP		124	0.244314	1.01965	0.410714	0.660493	1	739	tags=11%, list=8%, signal=12%
GSE3039_NKT_CELL_VS_ALPHABETA_CD8_TCELL_DN	GSE3039_NKT_CELL_VS_ALPHABETA_CD8_TCELL_DN		152	0.239578	1.01951	0.431034	0.660589	1	777	tags=13%, list=8%, signal=13%
GSE15659_CD45RA_NEG_CD4_TCELL_VS_RESTING_TREG_UP	GSE15659_CD45RA_NEG_CD4_TCELL_VS_RESTING_TREG_UP		94	0.273416	1.01942	0.381818	0.660505	1	748	tags=11%, list=8%, signal=11%
GSE4142_NAIVE_VS_MEMORY_BCELL_DN	GSE4142_NAIVE_VS_MEMORY_BCELL_DN		67	0.29931	1.01935	0.349206	0.660416	1	952	tags=16%, list=10%, signal=18%
GSE39110_UNTREATED_VS_IL2_TREATED_CD8_TCELL_DAY3_POST_IMMUNIZATION_DN	GSE39110_UNTREATED_VS_IL2_TREATED_CD8_TCELL_DAY3_POST_IMMUNIZATION_DN		149	0.262475	1.01912	0.360656	0.660853	1	1449	tags=20%, list=16%, signal=23%
GSE16385_UNTREATED_VS_12H_IFNG_TNF_TREATED_MACROPHAGE_DN	GSE16385_UNTREATED_VS_12H_IFNG_TNF_TREATED_MACROPHAGE_DN		131	0.261415	1.01892	0.467742	0.661013	1	1126	tags=15%, list=12%, signal=17%
GSE2770_TGFB_AND_IL4_VS_IL4_TREATED_ACT_CD4_TCELL_2H_DN	GSE2770_TGFB_AND_IL4_VS_IL4_TREATED_ACT_CD4_TCELL_2H_DN		100	0.276054	1.01866	0.413793	0.661459	1	1919	tags=24%, list=21%, signal=30%
GSE39820_TGFBETA3_IL6_VS_TGFBETA3_IL6_IL23A_TREATED_CD4_TCELL_DN	GSE39820_TGFBETA3_IL6_VS_TGFBETA3_IL6_IL23A_TREATED_CD4_TCELL_DN		115	0.271702	1.01854	0.36	0.661462	1	1749	tags=28%, list=19%, signal=34%
GSE5589_IL6_KO_VS_IL10_KO_LPS_AND_IL10_STIM_MACROPHAGE_180MIN_UP	GSE5589_IL6_KO_VS_IL10_KO_LPS_AND_IL10_STIM_MACROPHAGE_180MIN_UP		136	0.263475	1.0184	0.435484	0.661513	1	1576	tags=18%, list=17%, signal=22%
GSE22935_UNSTIM_VS_48H_MBOVIS_BCG_STIM_MYD88_KO_MACROPHAGE_DN	GSE22935_UNSTIM_VS_48H_MBOVIS_BCG_STIM_MYD88_KO_MACROPHAGE_DN		78	0.295314	1.01838	0.360656	0.661187	1	1944	tags=29%, list=21%, signal=37%
GSE45365_CTRL_VS_MCMV_INFECTION_NK_CELL_UP	GSE45365_CTRL_VS_MCMV_INFECTION_NK_CELL_UP		85	0.273857	1.01832	0.409836	0.661022	1	981	tags=18%, list=11%, signal=20%
GSE27786_CD4_VS_CD8_TCELL_DN	GSE27786_CD4_VS_CD8_TCELL_DN		141	0.260553	1.01823	0.40625	0.660928	1	1992	tags=28%, list=21%, signal=36%
GSE45365_HEALTHY_VS_MCMV_INFECTION_CD8A_DC_IFNAR_KO_UP	GSE45365_HEALTHY_VS_MCMV_INFECTION_CD8A_DC_IFNAR_KO_UP		155	0.252453	1.01817	0.453125	0.660737	1	1987	tags=29%, list=21%, signal=36%
GSE40274_CTRL_VS_SATB1_TRANSDUCED_ACTIVATED_CD4_TCELL_DN	GSE40274_CTRL_VS_SATB1_TRANSDUCED_ACTIVATED_CD4_TCELL_DN		127	0.261192	1.01786	0.433333	0.661425	1	879	tags=12%, list=9%, signal=13%
GSE35685_CD34POS_CD10NEG_CD62LPOS_VS_CD34POS_CD10POS_BONE_MARROW_UP	GSE35685_CD34POS_CD10NEG_CD62LPOS_VS_CD34POS_CD10POS_BONE_MARROW_UP		161	0.260122	1.01771	0.38806	0.661498	1	1768	tags=23%, list=19%, signal=28%
GSE339_EX_VIVO_VS_IN_CULTURE_CD4POS_DC_DN	GSE339_EX_VIVO_VS_IN_CULTURE_CD4POS_DC_DN		142	0.268894	1.01763	0.438597	0.661463	1	1172	tags=15%, list=13%, signal=17%
GSE32255_WT_UNSTIM_VS_JMJD2D_KNOCKDOWN_4H_LPS_STIM_DC_DN	GSE32255_WT_UNSTIM_VS_JMJD2D_KNOCKDOWN_4H_LPS_STIM_DC_DN		115	0.27244	1.0176	0.366667	0.66117	1	1544	tags=24%, list=17%, signal=29%
GSE2770_UNTREATED_VS_IL4_TREATED_ACT_CD4_TCELL_2H_UP	GSE2770_UNTREATED_VS_IL4_TREATED_ACT_CD4_TCELL_2H_UP		118	0.258539	1.01752	0.433333	0.661082	1	1089	tags=15%, list=12%, signal=17%
GSE7460_CTRL_VS_TGFB_TREATED_ACT_FOXP3_MUT_TCONV_UP	GSE7460_CTRL_VS_TGFB_TREATED_ACT_FOXP3_MUT_TCONV_UP		130	0.261675	1.01739	0.368421	0.661079	1	1567	tags=25%, list=17%, signal=30%
GSE23308_WT_VS_MINERALCORTICOID_REC_KO_MACROPHAGE_UP	GSE23308_WT_VS_MINERALCORTICOID_REC_KO_MACROPHAGE_UP		169	0.24692	1.01659	0.474576	0.663338	1	1720	tags=22%, list=18%, signal=27%
GSE8835_HEALTHY_VS_CLL_CD4_TCELL_UP	GSE8835_HEALTHY_VS_CLL_CD4_TCELL_UP		105	0.267483	1.01653	0.358491	0.663168	1	1446	tags=23%, list=16%, signal=27%
GSE15659_NAIVE_CD4_TCELL_VS_RESTING_TREG_UP	GSE15659_NAIVE_CD4_TCELL_VS_RESTING_TREG_UP		108	0.280855	1.01652	0.465517	0.662805	1	1750	tags=24%, list=19%, signal=29%
GSE21670_TGFB_VS_IL6_TREATED_CD4_TCELL_DN	GSE21670_TGFB_VS_IL6_TREATED_CD4_TCELL_DN		106	0.278274	1.01607	0.389831	0.663939	1	1462	tags=21%, list=16%, signal=24%
GSE26928_CENTR_MEMORY_VS_CXCR5_POS_CD4_TCELL_DN	GSE26928_CENTR_MEMORY_VS_CXCR5_POS_CD4_TCELL_DN		103	0.262064	1.01606	0.464286	0.663593	1	1698	tags=22%, list=18%, signal=27%
GSE18791_CTRL_VS_NEWCASTLE_VIRUS_DC_10H_UP	GSE18791_CTRL_VS_NEWCASTLE_VIRUS_DC_10H_UP		168	0.251025	1.01589	0.393939	0.66376	1	1853	tags=23%, list=20%, signal=28%
GSE16450_IMMATURE_VS_MATURE_NEURON_CELL_LINE_6H_IFNA_STIM_DN	GSE16450_IMMATURE_VS_MATURE_NEURON_CELL_LINE_6H_IFNA_STIM_DN		91	0.269576	1.01582	0.403509	0.663672	1	686	tags=12%, list=7%, signal=13%
GSE17974_IL4_AND_ANTI_IL12_VS_UNTREATED_48H_ACT_CD4_TCELL_UP	GSE17974_IL4_AND_ANTI_IL12_VS_UNTREATED_48H_ACT_CD4_TCELL_UP		100	0.265389	1.01543	0.422222	0.664663	1	1093	tags=19%, list=12%, signal=21%
GSE40274_CTRL_VS_FOXP3_AND_GATA1_TRANSDUCED_ACTIVATED_CD4_TCELL_DN	GSE40274_CTRL_VS_FOXP3_AND_GATA1_TRANSDUCED_ACTIVATED_CD4_TCELL_DN		61	0.297926	1.01542	0.4	0.664338	1	1349	tags=21%, list=14%, signal=25%
GSE1460_CD4_THYMOCYTE_VS_NAIVE_CD4_TCELL_CORD_BLOOD_UP	GSE1460_CD4_THYMOCYTE_VS_NAIVE_CD4_TCELL_CORD_BLOOD_UP		183	0.257544	1.01509	0.428571	0.665007	1	1027	tags=13%, list=11%, signal=14%
GSE37416_CTRL_VS_0H_F_TULARENSIS_LVS_NEUTROPHIL_DN	GSE37416_CTRL_VS_0H_F_TULARENSIS_LVS_NEUTROPHIL_DN		39	0.315227	1.01497	0.403846	0.665094	1	1048	tags=21%, list=11%, signal=23%
GSE34515_CD16_POS_MONOCYTE_VS_DC_UP	GSE34515_CD16_POS_MONOCYTE_VS_DC_UP		168	0.263398	1.01491	0.370968	0.664928	1	1034	tags=14%, list=11%, signal=16%
GSE17721_CTRL_VS_PAM3CSK4_6H_BMDC_UP	GSE17721_CTRL_VS_PAM3CSK4_6H_BMDC_UP		147	0.255211	1.01476	0.428571	0.665137	1	1848	tags=25%, list=20%, signal=31%
GSE17721_0.5H_VS_8H_CPG_BMDC_UP	GSE17721_0.5H_VS_8H_CPG_BMDC_UP		161	0.252617	1.01429	0.457627	0.666443	1	1912	tags=27%, list=21%, signal=34%
GSE17301_IFNA2_VS_IFNA5_STIM_ACD3_ACD28_ACT_CD8_TCELL_DN	GSE17301_IFNA2_VS_IFNA5_STIM_ACD3_ACD28_ACT_CD8_TCELL_DN		128	0.259967	1.01372	0.403226	0.668019	1	2600	tags=38%, list=28%, signal=51%
GSE18791_CTRL_VS_NEWCASTLE_VIRUS_DC_12H_UP	GSE18791_CTRL_VS_NEWCASTLE_VIRUS_DC_12H_UP		172	0.239684	1.0135	0.436364	0.668317	1	1947	tags=22%, list=21%, signal=27%
GSE25123_ROSIGLITAZONE_VS_IL4_AND_ROSIGLITAZONE_STIM_MACROPHAGE_DAY10_DN	GSE25123_ROSIGLITAZONE_VS_IL4_AND_ROSIGLITAZONE_STIM_MACROPHAGE_DAY10_DN		55	0.303912	1.01295	0.392857	0.669826	1	552	tags=11%, list=6%, signal=12%
GSE22033_UNTREATED_VS_ROSIGLITAZONE_TREATED_MEF_DN	GSE22033_UNTREATED_VS_ROSIGLITAZONE_TREATED_MEF_DN		133	0.263308	1.01227	0.482143	0.671733	1	1102	tags=17%, list=12%, signal=19%
GSE19923_WT_VS_HEB_KO_DP_THYMOCYTE_UP	GSE19923_WT_VS_HEB_KO_DP_THYMOCYTE_UP		79	0.272282	1.01211	0.403509	0.671772	1	1265	tags=22%, list=14%, signal=25%
GSE360_L_MAJOR_VS_T_GONDII_DC_DN	GSE360_L_MAJOR_VS_T_GONDII_DC_DN		89	0.277736	1.01202	0.48	0.671731	1	916	tags=15%, list=10%, signal=16%
GSE11924_TH1_VS_TH17_CD4_TCELL_DN	GSE11924_TH1_VS_TH17_CD4_TCELL_DN		131	0.255796	1.01201	0.384615	0.671389	1	1482	tags=19%, list=16%, signal=22%
GSE37532_WT_VS_PPARG_KO_VISCERAL_ADIPOSE_TISSUE_TCONV_DN	GSE37532_WT_VS_PPARG_KO_VISCERAL_ADIPOSE_TISSUE_TCONV_DN		164	0.245095	1.012	0.402778	0.671025	1	1728	tags=23%, list=19%, signal=27%
GSE22886_NAIVE_BCELL_VS_DC_DN	GSE22886_NAIVE_BCELL_VS_DC_DN		160	0.252893	1.01182	0.453125	0.671197	1	1260	tags=19%, list=14%, signal=22%
GSE1740_MCSF_VS_MCSF_AND_IFNG_DAY2_DERIVED_MACROPHAGE_WITH_IFNA_STIM_DN	GSE1740_MCSF_VS_MCSF_AND_IFNG_DAY2_DERIVED_MACROPHAGE_WITH_IFNA_STIM_DN		58	0.289883	1.01175	0.428571	0.671077	1	1543	tags=22%, list=17%, signal=27%
GSE2770_IL12_AND_TGFB_VS_IL4_TREATED_ACT_CD4_TCELL_48H_DN	GSE2770_IL12_AND_TGFB_VS_IL4_TREATED_ACT_CD4_TCELL_48H_DN		102	0.278605	1.01169	0.457627	0.671001	1	1386	tags=23%, list=15%, signal=26%
GSE27859_DC_VS_CD11C_INT_F480_INT_DC_UP	GSE27859_DC_VS_CD11C_INT_F480_INT_DC_UP		141	0.27097	1.01143	0.393939	0.671357	1	1794	tags=25%, list=19%, signal=30%
GSE29618_PRE_VS_DAY7_FLU_VACCINE_BCELL_DN	GSE29618_PRE_VS_DAY7_FLU_VACCINE_BCELL_DN		137	0.25896	1.01142	0.459016	0.671005	1	1433	tags=18%, list=15%, signal=20%
GSE5589_IL6_KO_VS_IL10_KO_LPS_AND_IL6_STIM_MACROPHAGE_45MIN_DN	GSE5589_IL6_KO_VS_IL10_KO_LPS_AND_IL6_STIM_MACROPHAGE_45MIN_DN		135	0.255179	1.0113	0.5	0.670965	1	1803	tags=24%, list=19%, signal=30%
GSE23695_CD57_POS_VS_NEG_NK_CELL_DN	GSE23695_CD57_POS_VS_NEG_NK_CELL_DN		160	0.25169	1.01117	0.448276	0.671053	1	908	tags=12%, list=10%, signal=13%
GSE21927_BALBC_VS_C57BL6_MONOCYTE_SPLEEN_DN	GSE21927_BALBC_VS_C57BL6_MONOCYTE_SPLEEN_DN		108	0.269822	1.01107	0.425926	0.671071	1	1403	tags=20%, list=15%, signal=24%
GSE2197_IMMUNOSUPPRESSIVE_DNA_VS_UNTREATED_IN_DC_UP	GSE2197_IMMUNOSUPPRESSIVE_DNA_VS_UNTREATED_IN_DC_UP		145	0.255016	1.01035	0.383333	0.672978	1	1416	tags=19%, list=15%, signal=22%
GSE13484_UNSTIM_VS_3H_YF17D_VACCINE_STIM_PBMC_UP	GSE13484_UNSTIM_VS_3H_YF17D_VACCINE_STIM_PBMC_UP		168	0.247349	1.01005	0.438597	0.673591	1	1133	tags=17%, list=12%, signal=19%
GSE25087_FETAL_VS_ADULT_TREG_DN	GSE25087_FETAL_VS_ADULT_TREG_DN		121	0.261276	1.0096	0.461538	0.674584	1	1538	tags=25%, list=17%, signal=29%
GSE3565_CTRL_VS_LPS_INJECTED_SPLENOCYTES_DN	GSE3565_CTRL_VS_LPS_INJECTED_SPLENOCYTES_DN		144	0.254966	1.00957	0.373134	0.67431	1	1374	tags=24%, list=15%, signal=27%
GSE33425_CD161_HIGH_VS_NEG_CD8_TCELL_UP	GSE33425_CD161_HIGH_VS_NEG_CD8_TCELL_UP		136	0.259993	1.00957	0.435484	0.673932	1	418	tags=9%, list=4%, signal=9%
GSE22601_CD4_SINGLE_POSITIVE_VS_CD8_SINGLE_POSITIVE_THYMOCYTE_UP	GSE22601_CD4_SINGLE_POSITIVE_VS_CD8_SINGLE_POSITIVE_THYMOCYTE_UP		173	0.250038	1.00887	0.440678	0.675833	1	1583	tags=20%, list=17%, signal=24%
GSE27786_LIN_NEG_VS_ERYTHROBLAST_UP	GSE27786_LIN_NEG_VS_ERYTHROBLAST_UP		168	0.246086	1.00876	0.5	0.675733	1	1687	tags=19%, list=18%, signal=23%
GSE41978_KLRG1_HIGH_VS_LOW_EFFECTOR_CD8_TCELL_DN	GSE41978_KLRG1_HIGH_VS_LOW_EFFECTOR_CD8_TCELL_DN		152	0.259977	1.00861	0.465517	0.675827	1	2304	tags=31%, list=25%, signal=40%
GSE17721_LPS_VS_POLYIC_24H_BMDC_DN	GSE17721_LPS_VS_POLYIC_24H_BMDC_DN		140	0.259866	1.00853	0.428571	0.675664	1	542	tags=9%, list=6%, signal=10%
GSE2770_UNTREATED_VS_IL12_TREATED_ACT_CD4_TCELL_6H_DN	GSE2770_UNTREATED_VS_IL12_TREATED_ACT_CD4_TCELL_6H_DN		122	0.269654	1.00831	0.4	0.676026	1	1793	tags=25%, list=19%, signal=31%
GSE21546_WT_VS_ELK1_KO_DP_THYMOCYTES_DN	GSE21546_WT_VS_ELK1_KO_DP_THYMOCYTES_DN		109	0.26363	1.00814	0.441558	0.676198	1	2275	tags=33%, list=24%, signal=43%
GSE360_CTRL_VS_M_TUBERCULOSIS_MAC_DN	GSE360_CTRL_VS_M_TUBERCULOSIS_MAC_DN		125	0.252517	1.00801	0.5	0.676187	1	576	tags=9%, list=6%, signal=9%
GSE28130_ACTIVATED_VS_INDUCEED_TREG_DN	GSE28130_ACTIVATED_VS_INDUCEED_TREG_DN		69	0.288413	1.0078	0.48	0.676548	1	1495	tags=20%, list=16%, signal=24%
GSE5589_UNSTIM_VS_45MIN_LPS_STIM_MACROPHAGE_DN	GSE5589_UNSTIM_VS_45MIN_LPS_STIM_MACROPHAGE_DN		135	0.259846	1.00765	0.484375	0.676659	1	1354	tags=19%, list=15%, signal=22%
GSE1791_CTRL_VS_NEUROMEDINU_IN_T_CELL_LINE_0.8H_UP	GSE1791_CTRL_VS_NEUROMEDINU_IN_T_CELL_LINE_0.8H_UP		125	0.251843	1.0074	0.4375	0.677026	1	1675	tags=23%, list=18%, signal=28%
GSE15330_MEGAKARYOCYTE_ERYTHROID_VS_GRANULOCYTE_MONOCYTE_PROGENITOR_IKAROS_KO_UP	GSE15330_MEGAKARYOCYTE_ERYTHROID_VS_GRANULOCYTE_MONOCYTE_PROGENITOR_IKAROS_KO_UP		165	0.248488	1.00711	0.460317	0.677543	1	1796	tags=23%, list=19%, signal=28%
GSE42021_CD24LO_TREG_VS_CD24LO_TCONV_THYMUS_DN	GSE42021_CD24LO_TREG_VS_CD24LO_TCONV_THYMUS_DN		166	0.259376	1.00675	0.479452	0.67831	1	2105	tags=26%, list=23%, signal=33%
GSE21546_WT_VS_SAP1A_KO_ANTI_CD3_STIM_DP_THYMOCYTES_UP	GSE21546_WT_VS_SAP1A_KO_ANTI_CD3_STIM_DP_THYMOCYTES_UP		120	0.252387	1.00635	0.412698	0.679277	1	1635	tags=27%, list=18%, signal=32%
GSE18791_CTRL_VS_NEWCASTLE_VIRUS_DC_1H_DN	GSE18791_CTRL_VS_NEWCASTLE_VIRUS_DC_1H_DN		82	0.276283	1.00615	0.490909	0.679704	1	2301	tags=35%, list=25%, signal=47%
GSE41176_UNSTIM_VS_ANTI_IGM_STIM_BCELL_24H_DN	GSE41176_UNSTIM_VS_ANTI_IGM_STIM_BCELL_24H_DN		164	0.252854	1.00612	0.375	0.679415	1	1886	tags=26%, list=20%, signal=32%
GSE20198_UNTREATED_VS_IL12_TREATED_ACT_CD4_TCELL_UP	GSE20198_UNTREATED_VS_IL12_TREATED_ACT_CD4_TCELL_UP		163	0.238627	1.00606	0.387097	0.679194	1	1697	tags=18%, list=18%, signal=22%
GSE9988_LPS_VS_LOW_LPS_MONOCYTE_DN	GSE9988_LPS_VS_LOW_LPS_MONOCYTE_DN		44	0.306159	1.00589	0.470588	0.679296	1	618	tags=11%, list=7%, signal=12%
GSE26351_WNT_VS_BMP_PATHWAY_STIM_HEMATOPOIETIC_PROGENITORS_UP	GSE26351_WNT_VS_BMP_PATHWAY_STIM_HEMATOPOIETIC_PROGENITORS_UP		120	0.266876	1.00546	0.453125	0.680409	1	1804	tags=26%, list=19%, signal=32%
GSE27786_CD4_TCELL_VS_MONO_MAC_DN	GSE27786_CD4_TCELL_VS_MONO_MAC_DN		120	0.259129	1.00538	0.396552	0.680302	1	2268	tags=32%, list=24%, signal=41%
GSE18281_MEDULLARY_THYMOCYTE_VS_WHOLE_MEDULLA_THYMUS_UP	GSE18281_MEDULLARY_THYMOCYTE_VS_WHOLE_MEDULLA_THYMUS_UP		120	0.257736	1.0053	0.453125	0.680211	1	1481	tags=23%, list=16%, signal=26%
GSE18804_BRAIN_VS_COLON_TUMORAL_MACROPHAGE_UP	GSE18804_BRAIN_VS_COLON_TUMORAL_MACROPHAGE_UP		83	0.280826	1.00517	0.454545	0.680204	1	1273	tags=19%, list=14%, signal=22%
GSE17721_CTRL_VS_GARDIQUIMOD_1H_BMDC_DN	GSE17721_CTRL_VS_GARDIQUIMOD_1H_BMDC_DN		125	0.262001	1.00486	0.377049	0.680868	1	913	tags=16%, list=10%, signal=18%
GSE3982_NEUTROPHIL_VS_CENT_MEMORY_CD4_TCELL_DN	GSE3982_NEUTROPHIL_VS_CENT_MEMORY_CD4_TCELL_DN		167	0.251199	1.00484	0.448276	0.680553	1	1216	tags=17%, list=13%, signal=20%
GSE1432_1H_VS_6H_IFNG_MICROGLIA_UP	GSE1432_1H_VS_6H_IFNG_MICROGLIA_UP		130	0.257574	1.00472	0.483871	0.680607	1	1799	tags=26%, list=19%, signal=32%
GSE29618_LAIV_VS_TIV_FLU_VACCINE_DAY7_BCELL_UP	GSE29618_LAIV_VS_TIV_FLU_VACCINE_DAY7_BCELL_UP		71	0.286038	1.00456	0.473684	0.680709	1	764	tags=14%, list=8%, signal=15%
GSE10239_NAIVE_VS_KLRG1INT_EFF_CD8_TCELL_UP	GSE10239_NAIVE_VS_KLRG1INT_EFF_CD8_TCELL_UP		164	0.244044	1.00451	0.428571	0.680451	1	467	tags=9%, list=5%, signal=9%
GSE4748_CTRL_VS_LPS_STIM_DC_3H_DN	GSE4748_CTRL_VS_LPS_STIM_DC_3H_DN		114	0.264946	1.00447	0.483871	0.680252	1	1982	tags=23%, list=21%, signal=29%
GSE27786_LSK_VS_BCELL_UP	GSE27786_LSK_VS_BCELL_UP		143	0.261681	1.00424	0.46	0.680794	1	1982	tags=22%, list=21%, signal=28%
GSE1460_INTRATHYMIC_T_PROGENITOR_VS_NAIVE_CD4_TCELL_CORD_BLOOD_UP	GSE1460_INTRATHYMIC_T_PROGENITOR_VS_NAIVE_CD4_TCELL_CORD_BLOOD_UP		170	0.256116	1.00423	0.432836	0.680449	1	2706	tags=31%, list=29%, signal=43%
GSE2405_S_AUREUS_VS_UNTREATED_NEUTROPHIL_UP	GSE2405_S_AUREUS_VS_UNTREATED_NEUTROPHIL_UP		171	0.253178	1.00389	0.405405	0.681156	1	1191	tags=13%, list=13%, signal=15%
GSE7852_THYMUS_VS_FAT_TREG_UP	GSE7852_THYMUS_VS_FAT_TREG_UP		167	0.243026	1.00376	0.444444	0.681168	1	2206	tags=25%, list=24%, signal=32%
GSE46606_UNSTIM_VS_CD40L_IL2_IL5_DAY1_STIMULATED_BCELL_DN	GSE46606_UNSTIM_VS_CD40L_IL2_IL5_DAY1_STIMULATED_BCELL_DN		154	0.254839	1.00363	0.460317	0.681248	1	1302	tags=18%, list=14%, signal=20%
GSE17721_LPS_VS_CPG_0.5H_BMDC_UP	GSE17721_LPS_VS_CPG_0.5H_BMDC_UP		130	0.268736	1.00336	0.5	0.681783	1	1751	tags=20%, list=19%, signal=24%
GSE2706_UNSTIM_VS_8H_LPS_DC_DN	GSE2706_UNSTIM_VS_8H_LPS_DC_DN		124	0.258435	1.00322	0.440678	0.68194	1	1005	tags=17%, list=11%, signal=19%
GSE32128_INOS_DEPENDENT_VS_INOS_INDEPENDENT_ACTIVATED_TCELL_UP	GSE32128_INOS_DEPENDENT_VS_INOS_INDEPENDENT_ACTIVATED_TCELL_UP		141	0.260946	1.0029	0.474576	0.682603	1	1792	tags=23%, list=19%, signal=28%
GSE37301_COMMON_LYMPHOID_PROGENITOR_VS_CD4_TCELL_UP	GSE37301_COMMON_LYMPHOID_PROGENITOR_VS_CD4_TCELL_UP		144	0.252527	1.00285	0.483333	0.682407	1	2428	tags=31%, list=26%, signal=41%
GSE37301_HEMATOPOIETIC_STEM_CELL_VS_LYMPHOID_PRIMED_MPP_DN	GSE37301_HEMATOPOIETIC_STEM_CELL_VS_LYMPHOID_PRIMED_MPP_DN		113	0.269473	1.00239	0.4	0.68361	1	1603	tags=20%, list=17%, signal=24%
GSE30962_PRIMARY_VS_SECONDARY_ACUTE_LCMV_INF_CD8_TCELL_DN	GSE30962_PRIMARY_VS_SECONDARY_ACUTE_LCMV_INF_CD8_TCELL_DN		119	0.25978	1.00203	0.476923	0.684498	1	1433	tags=19%, list=15%, signal=23%
GSE23984_CTRL_VS_HYPOCALEMIC_VITAMIND_ANALOG_TCELL_UP	GSE23984_CTRL_VS_HYPOCALEMIC_VITAMIND_ANALOG_TCELL_UP		142	0.256613	1.00155	0.467742	0.685813	1	1961	tags=27%, list=21%, signal=33%
GSE36078_UNTREATED_VS_AD5_T425A_HEXON_INF_MOUSE_LUNG_DC_DN	GSE36078_UNTREATED_VS_AD5_T425A_HEXON_INF_MOUSE_LUNG_DC_DN		133	0.264748	1.00124	0.435484	0.686405	1	1147	tags=16%, list=12%, signal=18%
GSE40274_IRF4_VS_FOXP3_AND_IRF4_TRANSDUCED_ACTIVATED_CD4_TCELL_DN	GSE40274_IRF4_VS_FOXP3_AND_IRF4_TRANSDUCED_ACTIVATED_CD4_TCELL_DN		25	0.362882	1.00098	0.508197	0.686847	1	868	tags=20%, list=9%, signal=22%
GSE23114_PERITONEAL_CAVITY_B1A_BCELL_VS_SPLEEN_BCELL_IN_SLE2C1_MOUSE_DN	GSE23114_PERITONEAL_CAVITY_B1A_BCELL_VS_SPLEEN_BCELL_IN_SLE2C1_MOUSE_DN		104	0.27363	1.00011	0.413793	0.689415	1	1708	tags=24%, list=18%, signal=29%
GSE41176_WT_VS_TAK1_KO_ANTI_IGM_STIM_BCELL_24H_UP	GSE41176_WT_VS_TAK1_KO_ANTI_IGM_STIM_BCELL_24H_UP		166	0.252535	0.999949	0.469697	0.689525	1	1723	tags=22%, list=19%, signal=27%
GSE17721_LPS_VS_CPG_0.5H_BMDC_DN	GSE17721_LPS_VS_CPG_0.5H_BMDC_DN		106	0.272258	0.999925	0.430769	0.68922	1	1792	tags=25%, list=19%, signal=30%
GSE27786_LSK_VS_NKCELL_UP	GSE27786_LSK_VS_NKCELL_UP		144	0.257601	0.999775	0.484849	0.689294	1	952	tags=11%, list=10%, signal=12%
GSE21033_3H_VS_24H_POLYIC_STIM_DC_DN	GSE21033_3H_VS_24H_POLYIC_STIM_DC_DN		99	0.269558	0.99948	0.451613	0.689985	1	2204	tags=30%, list=24%, signal=39%
GSE3720_LPS_VS_PMA_STIM_VD2_GAMMADELTA_TCELL_DN	GSE3720_LPS_VS_PMA_STIM_VD2_GAMMADELTA_TCELL_DN		57	0.296986	0.999344	0.464286	0.690049	1	1526	tags=25%, list=16%, signal=29%
GSE31082_CD4_VS_CD8_SP_THYMOCYTE_UP	GSE31082_CD4_VS_CD8_SP_THYMOCYTE_UP		164	0.250533	0.999239	0.492063	0.689954	1	927	tags=13%, list=10%, signal=14%
GSE9960_HEALTHY_VS_GRAM_NEG_SEPSIS_PBMC_UP	GSE9960_HEALTHY_VS_GRAM_NEG_SEPSIS_PBMC_UP		147	0.250386	0.999081	0.477612	0.690054	1	1271	tags=20%, list=14%, signal=22%
GSE22432_CDC_VS_COMMON_DC_PROGENITOR_DN	GSE22432_CDC_VS_COMMON_DC_PROGENITOR_DN		151	0.255601	0.998621	0.428571	0.691158	1	1957	tags=26%, list=21%, signal=32%
GSE22432_MULTIPOTENT_VS_COMMON_DC_PROGENITOR_UNTREATED_DN	GSE22432_MULTIPOTENT_VS_COMMON_DC_PROGENITOR_UNTREATED_DN		177	0.251198	0.998404	0.424658	0.691569	1	2459	tags=31%, list=26%, signal=41%
GSE40068_CXCR5NEG_BCL6NEG_CD4_TCELL_VS_CXCR5POS_BCL6NEG_TFH_UP	GSE40068_CXCR5NEG_BCL6NEG_CD4_TCELL_VS_CXCR5POS_BCL6NEG_TFH_UP		159	0.245171	0.99837	0.467742	0.691248	1	1868	tags=28%, list=20%, signal=34%
GSE5542_UNTREATED_VS_IFNA_AND_IFNG_TREATED_EPITHELIAL_CELLS_24H_UP	GSE5542_UNTREATED_VS_IFNA_AND_IFNG_TREATED_EPITHELIAL_CELLS_24H_UP		164	0.259936	0.998189	0.491228	0.691526	1	1868	tags=21%, list=20%, signal=26%
GSE15750_WT_VS_TRAF6KO_DAY6_EFF_CD8_TCELL_DN	GSE15750_WT_VS_TRAF6KO_DAY6_EFF_CD8_TCELL_DN		74	0.289554	0.998137	0.466667	0.691303	1	1616	tags=23%, list=17%, signal=28%
GSE29618_BCELL_VS_MONOCYTE_DAY7_FLU_VACCINE_UP	GSE29618_BCELL_VS_MONOCYTE_DAY7_FLU_VACCINE_UP		129	0.256768	0.99796	0.536232	0.691488	1	1701	tags=26%, list=18%, signal=32%
GSE2770_TGFB_AND_IL4_VS_TGFB_AND_IL12_TREATED_ACT_CD4_TCELL_2H_DN	GSE2770_TGFB_AND_IL4_VS_TGFB_AND_IL12_TREATED_ACT_CD4_TCELL_2H_DN		156	0.250694	0.997869	0.383333	0.691377	1	1375	tags=15%, list=15%, signal=18%
GSE21546_UNSTIM_VS_ANTI_CD3_STIM_SAP1A_KO_DP_THYMOCYTES_UP	GSE21546_UNSTIM_VS_ANTI_CD3_STIM_SAP1A_KO_DP_THYMOCYTES_UP		102	0.267735	0.997689	0.48	0.691537	1	1280	tags=22%, list=14%, signal=25%
GSE2770_IL12_ACT_VS_ACT_CD4_TCELL_2H_UP	GSE2770_IL12_ACT_VS_ACT_CD4_TCELL_2H_UP		107	0.263961	0.997273	0.45	0.692478	1	763	tags=15%, list=8%, signal=16%
GSE18148_CBFB_KO_VS_WT_TREG_DN	GSE18148_CBFB_KO_VS_WT_TREG_DN		77	0.266084	0.996972	0.517857	0.693133	1	1532	tags=21%, list=16%, signal=25%
GSE35543_IN_VITRO_ITREG_VS_CONVERTED_EX_ITREG_UP	GSE35543_IN_VITRO_ITREG_VS_CONVERTED_EX_ITREG_UP		153	0.249276	0.996822	0.491803	0.693241	1	2001	tags=23%, list=21%, signal=29%
GSE12963_UNINF_VS_ENV_AND_NEF_AND_VPR_DEFICIENT_HIV1_INF_CD4_TCELL_DN	GSE12963_UNINF_VS_ENV_AND_NEF_AND_VPR_DEFICIENT_HIV1_INF_CD4_TCELL_DN		55	0.293143	0.996785	0.45283	0.692961	1	1016	tags=22%, list=11%, signal=24%
GSE13493_DP_VS_CD4INTCD8POS_THYMOCYTE_UP	GSE13493_DP_VS_CD4INTCD8POS_THYMOCYTE_UP		141	0.250404	0.996681	0.482759	0.692932	1	1521	tags=16%, list=16%, signal=19%
GSE44732_UNSTIM_VS_IL27_STIM_IMATURE_DC_UP	GSE44732_UNSTIM_VS_IL27_STIM_IMATURE_DC_UP		140	0.25114	0.996679	0.442623	0.692571	1	1476	tags=19%, list=16%, signal=23%
GSE17721_CTRL_VS_GARDIQUIMOD_24H_BMDC_DN	GSE17721_CTRL_VS_GARDIQUIMOD_24H_BMDC_DN		153	0.252002	0.996522	0.483871	0.692612	1	1460	tags=18%, list=16%, signal=21%
GSE17721_CPG_VS_GARDIQUIMOD_0.5H_BMDC_UP	GSE17721_CPG_VS_GARDIQUIMOD_0.5H_BMDC_UP		116	0.260634	0.996514	0.473684	0.692252	1	1922	tags=26%, list=21%, signal=32%
GSE8515_CTRL_VS_IL1_4H_STIM_MAC_DN	GSE8515_CTRL_VS_IL1_4H_STIM_MAC_DN		117	0.26374	0.996498	0.491525	0.691923	1	1260	tags=19%, list=14%, signal=21%
GSE15733_BM_VS_SPLEEN_MEMORY_CD4_TCELL_DN	GSE15733_BM_VS_SPLEEN_MEMORY_CD4_TCELL_DN		160	0.253308	0.996491	0.470588	0.69158	1	1715	tags=24%, list=18%, signal=29%
GSE15324_ELF4_KO_VS_WT_ACTIVATED_CD8_TCELL_DN	GSE15324_ELF4_KO_VS_WT_ACTIVATED_CD8_TCELL_DN		117	0.259729	0.996075	0.387097	0.69262	1	1712	tags=21%, list=18%, signal=25%
GSE21063_WT_VS_NFATC1_KO_BCELL_UP	GSE21063_WT_VS_NFATC1_KO_BCELL_UP		95	0.266814	0.995941	0.412698	0.692681	1	1498	tags=26%, list=16%, signal=31%
GSE23398_WT_VS_IL2_KO_CD4_TCELL_SCURFY_MOUSE_DN	GSE23398_WT_VS_IL2_KO_CD4_TCELL_SCURFY_MOUSE_DN		168	0.245246	0.995592	0.428571	0.693239	1	1557	tags=19%, list=17%, signal=22%
GSE17974_CTRL_VS_ACT_IL4_AND_ANTI_IL12_0.5H_CD4_TCELL_DN	GSE17974_CTRL_VS_ACT_IL4_AND_ANTI_IL12_0.5H_CD4_TCELL_DN		132	0.252771	0.995219	0.411765	0.694155	1	1603	tags=20%, list=17%, signal=24%
GSE37532_VISCERAL_ADIPOSE_TISSUE_VS_LN_DERIVED_PPARG_KO_TREG_CD4_TCELL_UP	GSE37532_VISCERAL_ADIPOSE_TISSUE_VS_LN_DERIVED_PPARG_KO_TREG_CD4_TCELL_UP		148	0.243517	0.995191	0.484849	0.693902	1	2611	tags=33%, list=28%, signal=45%
GSE17721_POLYIC_VS_GARDIQUIMOD_4H_BMDC_DN	GSE17721_POLYIC_VS_GARDIQUIMOD_4H_BMDC_DN		147	0.252575	0.995154	0.387097	0.693594	1	1602	tags=22%, list=17%, signal=26%
GSE14415_TCONV_VS_FOXP3_KO_INDUCED_TREG_UP	GSE14415_TCONV_VS_FOXP3_KO_INDUCED_TREG_UP		149	0.255252	0.995133	0.491803	0.693261	1	2416	tags=30%, list=26%, signal=39%
GSE9509_10MIN_VS_30MIN_LPS_STIM_IL10_KO_MACROPHAGE_DN	GSE9509_10MIN_VS_30MIN_LPS_STIM_IL10_KO_MACROPHAGE_DN		94	0.266813	0.995023	0.47619	0.693232	1	750	tags=14%, list=8%, signal=15%
GSE28737_WT_VS_BCL6_HET_MARGINAL_ZONE_BCELL_UP	GSE28737_WT_VS_BCL6_HET_MARGINAL_ZONE_BCELL_UP		108	0.267965	0.994536	0.528302	0.694446	1	1695	tags=27%, list=18%, signal=32%
GSE16385_MONOCYTE_VS_12H_IL4_TREATED_MACROPHAGE_UP	GSE16385_MONOCYTE_VS_12H_IL4_TREATED_MACROPHAGE_UP		88	0.279048	0.994476	0.396226	0.69425	1	1097	tags=20%, list=12%, signal=23%
GSE5503_MLN_DC_VS_SPLEEN_DC_ACTIVATED_ALLOGENIC_TCELL_UP	GSE5503_MLN_DC_VS_SPLEEN_DC_ACTIVATED_ALLOGENIC_TCELL_UP		133	0.250038	0.993653	0.403509	0.696496	1	770	tags=14%, list=8%, signal=15%
GSE45382_UNTREATED_VS_TGFB_TREATED_MACROPHAGES_DN	GSE45382_UNTREATED_VS_TGFB_TREATED_MACROPHAGES_DN		128	0.266058	0.993625	0.507692	0.696213	1	1705	tags=25%, list=18%, signal=30%
GSE8621_UNSTIM_VS_LPS_STIM_MACROPHAGE_UP	GSE8621_UNSTIM_VS_LPS_STIM_MACROPHAGE_UP		110	0.263592	0.993437	0.538462	0.696438	1	1065	tags=16%, list=11%, signal=18%
GSE25123_CTRL_VS_IL4_STIM_PPARG_KO_MACROPHAGE_DN	GSE25123_CTRL_VS_IL4_STIM_PPARG_KO_MACROPHAGE_DN		98	0.271021	0.99307	0.442623	0.697405	1	1428	tags=21%, list=15%, signal=25%
GSE22919_RESTING_VS_IL2_IL12_IL15_STIM_NK_CELL_DN	GSE22919_RESTING_VS_IL2_IL12_IL15_STIM_NK_CELL_DN		163	0.241728	0.993048	0.428571	0.697106	1	1643	tags=24%, list=18%, signal=29%
GSE17721_POLYIC_VS_GARDIQUIMOD_24H_BMDC_UP	GSE17721_POLYIC_VS_GARDIQUIMOD_24H_BMDC_UP		133	0.25189	0.992734	0.454545	0.697804	1	1420	tags=17%, list=15%, signal=20%
GSE29618_PRE_VS_DAY7_POST_TIV_FLU_VACCINE_MONOCYTE_DN	GSE29618_PRE_VS_DAY7_POST_TIV_FLU_VACCINE_MONOCYTE_DN		129	0.253339	0.992452	0.45	0.698345	1	2052	tags=25%, list=22%, signal=31%
GSE46143_CTRL_VS_LMP2A_TRANSDUCED_CD10_POS_GC_BCELL_UP	GSE46143_CTRL_VS_LMP2A_TRANSDUCED_CD10_POS_GC_BCELL_UP		109	0.251813	0.99239	0.441176	0.698127	1	2905	tags=45%, list=31%, signal=65%
GSE17322_CD103_POS_VS_CD11B_HIGH_LUNG_DC_DN	GSE17322_CD103_POS_VS_CD11B_HIGH_LUNG_DC_DN		159	0.254068	0.992303	0.484849	0.698085	1	1864	tags=24%, list=20%, signal=29%
GSE1925_CTRL_VS_3H_IFNG_STIM_IFNG_PRIMED_MACROPHAGE_UP	GSE1925_CTRL_VS_3H_IFNG_STIM_IFNG_PRIMED_MACROPHAGE_UP		109	0.261805	0.992212	0.479167	0.697967	1	1593	tags=23%, list=17%, signal=27%
GSE17721_CTRL_VS_CPG_2H_BMDC_UP	GSE17721_CTRL_VS_CPG_2H_BMDC_UP		150	0.251519	0.991674	0.553846	0.699305	1	1388	tags=17%, list=15%, signal=20%
GSE14415_INDUCED_TREG_VS_FOXP3_KO_INDUCED_TREG_UP	GSE14415_INDUCED_TREG_VS_FOXP3_KO_INDUCED_TREG_UP		118	0.25147	0.990504	0.431034	0.702999	1	827	tags=14%, list=9%, signal=16%
GSE45739_NRAS_KO_VS_WT_ACD3_ACD28_STIM_CD4_TCELL_DN	GSE45739_NRAS_KO_VS_WT_ACD3_ACD28_STIM_CD4_TCELL_DN		140	0.247627	0.990233	0.521739	0.703505	1	1448	tags=19%, list=16%, signal=22%
GSE3982_EOSINOPHIL_VS_TH2_DN	GSE3982_EOSINOPHIL_VS_TH2_DN		173	0.250318	0.989944	0.508475	0.704122	1	2463	tags=29%, list=26%, signal=39%
GSE39152_SPLEEN_CD103_NEG_VS_BRAIN_CD103_POS_MEMORY_CD8_TCELL_UP	GSE39152_SPLEEN_CD103_NEG_VS_BRAIN_CD103_POS_MEMORY_CD8_TCELL_UP		124	0.251911	0.989903	0.385965	0.703896	1	1306	tags=19%, list=14%, signal=21%
GSE1460_NAIVE_CD4_TCELL_CORD_BLOOD_VS_THYMIC_STROMAL_CELL_DN	GSE1460_NAIVE_CD4_TCELL_CORD_BLOOD_VS_THYMIC_STROMAL_CELL_DN		153	0.242505	0.989655	0.578947	0.704256	1	2502	tags=36%, list=27%, signal=48%
GSE24634_TREG_VS_TCONV_POST_DAY5_IL4_CONVERSION_UP	GSE24634_TREG_VS_TCONV_POST_DAY5_IL4_CONVERSION_UP		180	0.241747	0.989466	0.47541	0.704571	1	2422	tags=25%, list=26%, signal=33%
GSE1925_3H_VS_24H_IFNG_STIM_MACROPHAGE_UP	GSE1925_3H_VS_24H_IFNG_STIM_MACROPHAGE_UP		92	0.254898	0.989397	0.412698	0.704436	1	2389	tags=38%, list=26%, signal=51%
GSE15659_RESTING_VS_ACTIVATED_TREG_UP	GSE15659_RESTING_VS_ACTIVATED_TREG_UP		67	0.283654	0.989395	0.491228	0.704071	1	364	tags=9%, list=4%, signal=9%
GSE19923_E2A_KO_VS_E2A_AND_HEB_KO_DP_THYMOCYTE_DN	GSE19923_E2A_KO_VS_E2A_AND_HEB_KO_DP_THYMOCYTE_DN		147	0.24607	0.98875	0.486842	0.705802	1	1435	tags=21%, list=15%, signal=25%
GSE41867_NAIVE_VS_DAY15_LCMV_EFFECTOR_CD8_TCELL_DN	GSE41867_NAIVE_VS_DAY15_LCMV_EFFECTOR_CD8_TCELL_DN		163	0.249142	0.988094	0.466667	0.707562	1	1271	tags=17%, list=14%, signal=20%
GSE5099_UNSTIM_VS_MCSF_TREATED_MONOCYTE_DAY3_DN	GSE5099_UNSTIM_VS_MCSF_TREATED_MONOCYTE_DAY3_DN		139	0.252101	0.988083	0.482759	0.707236	1	1509	tags=19%, list=16%, signal=22%
GSE42088_2H_VS_24H_LEISHMANIA_INF_DC_DN	GSE42088_2H_VS_24H_LEISHMANIA_INF_DC_DN		94	0.263956	0.987954	0.455882	0.707308	1	1688	tags=22%, list=18%, signal=27%
GSE40274_CTRL_VS_FOXP3_AND_SATB1_TRANSDUCED_ACTIVATED_CD4_TCELL_UP	GSE40274_CTRL_VS_FOXP3_AND_SATB1_TRANSDUCED_ACTIVATED_CD4_TCELL_UP		134	0.245667	0.987296	0.459016	0.709276	1	1959	tags=28%, list=21%, signal=35%
GSE32423_IL7_VS_IL7_IL4_MEMORY_CD8_TCELL_UP	GSE32423_IL7_VS_IL7_IL4_MEMORY_CD8_TCELL_UP		155	0.246021	0.98712	0.484849	0.709442	1	1025	tags=15%, list=11%, signal=16%
GSE43863_NAIVE_VS_MEMORY_LY6C_INT_CXCR5POS_CD4_TCELL_D150_LCMV_DN	GSE43863_NAIVE_VS_MEMORY_LY6C_INT_CXCR5POS_CD4_TCELL_D150_LCMV_DN		168	0.234716	0.986901	0.5	0.709922	1	2002	tags=23%, list=22%, signal=29%
GSE9006_TYPE_1_DIABETES_AT_DX_VS_4MONTH_POST_DX_PBMC_DN	GSE9006_TYPE_1_DIABETES_AT_DX_VS_4MONTH_POST_DX_PBMC_DN		119	0.251921	0.986528	0.537313	0.710849	1	2294	tags=31%, list=25%, signal=41%
GSE46606_UNSTIM_VS_CD40L_IL2_IL5_3DAY_STIMULATED_IRF4HIGH_SORTED_BCELL_DN	GSE46606_UNSTIM_VS_CD40L_IL2_IL5_3DAY_STIMULATED_IRF4HIGH_SORTED_BCELL_DN		54	0.287335	0.986387	0.482759	0.71097	1	1732	tags=28%, list=19%, signal=34%
GSE43863_TFH_VS_LY6C_INT_CXCR5POS_EFFECTOR_CD4_TCELL_UP	GSE43863_TFH_VS_LY6C_INT_CXCR5POS_EFFECTOR_CD4_TCELL_UP		147	0.245514	0.986207	0.507937	0.711179	1	2067	tags=25%, list=22%, signal=32%
GSE27786_CD4_TCELL_VS_ERYTHTROBLAST_UP	GSE27786_CD4_TCELL_VS_ERYTHTROBLAST_UP		177	0.245865	0.986079	0.482759	0.711186	1	2171	tags=25%, list=23%, signal=32%
GSE29617_CTRL_VS_DAY3_TIV_FLU_VACCINE_PBMC_2008_DN	GSE29617_CTRL_VS_DAY3_TIV_FLU_VACCINE_PBMC_2008_DN		167	0.239181	0.985975	0.491228	0.711227	1	2184	tags=24%, list=23%, signal=31%
GSE20727_DNFB_ALLERGEN_VS_ROS_INH_AND_DNFB_ALLERGEN_TREATED_DC_DN	GSE20727_DNFB_ALLERGEN_VS_ROS_INH_AND_DNFB_ALLERGEN_TREATED_DC_DN		149	0.254283	0.985808	0.5	0.711456	1	1913	tags=26%, list=21%, signal=32%
GSE25123_CTRL_VS_IL4_AND_ROSIGLITAZONE_STIM_MACROPHAGE_DN	GSE25123_CTRL_VS_IL4_AND_ROSIGLITAZONE_STIM_MACROPHAGE_DN		105	0.26355	0.98568	0.508475	0.711502	1	2255	tags=30%, list=24%, signal=40%
GSE46025_WT_VS_FOXO1_KO_KLRG1_LOW_CD8_EFFECTOR_TCELL_UP	GSE46025_WT_VS_FOXO1_KO_KLRG1_LOW_CD8_EFFECTOR_TCELL_UP		95	0.262829	0.985579	0.474576	0.711478	1	1644	tags=22%, list=18%, signal=27%
GSE34156_UNTREATED_VS_6H_NOD2_LIGAND_TREATED_MONOCYTE_UP	GSE34156_UNTREATED_VS_6H_NOD2_LIGAND_TREATED_MONOCYTE_UP		109	0.267285	0.985484	0.405797	0.711341	1	1000	tags=17%, list=11%, signal=18%
GSE2770_UNTREATED_VS_IL12_TREATED_ACT_CD4_TCELL_2H_DN	GSE2770_UNTREATED_VS_IL12_TREATED_ACT_CD4_TCELL_2H_DN		172	0.249312	0.985461	0.472973	0.711069	1	1304	tags=17%, list=14%, signal=19%
GSE14308_TH1_VS_NATURAL_TREG_UP	GSE14308_TH1_VS_NATURAL_TREG_UP		137	0.250528	0.985382	0.444444	0.710985	1	2375	tags=31%, list=26%, signal=42%
GSE22886_NAIVE_TCELL_VS_NEUTROPHIL_UP	GSE22886_NAIVE_TCELL_VS_NEUTROPHIL_UP		197	0.233449	0.985309	0.557377	0.710858	1	2576	tags=34%, list=28%, signal=45%
GSE360_DC_VS_MAC_DN	GSE360_DC_VS_MAC_DN		128	0.256731	0.985299	0.5	0.710553	1	1273	tags=18%, list=14%, signal=21%
GSE13306_LAMINA_PROPRIA_VS_SPLEEN_TREG_DN	GSE13306_LAMINA_PROPRIA_VS_SPLEEN_TREG_DN		94	0.269259	0.984765	0.483871	0.711894	1	1957	tags=32%, list=21%, signal=40%
GSE20366_TREG_VS_TCONV_UP	GSE20366_TREG_VS_TCONV_UP		90	0.265124	0.983978	0.507937	0.714221	1	1467	tags=21%, list=16%, signal=25%
GSE24142_ADULT_VS_FETAL_DN2_THYMOCYTE_DN	GSE24142_ADULT_VS_FETAL_DN2_THYMOCYTE_DN		111	0.263345	0.983038	0.527273	0.716981	1	621	tags=13%, list=7%, signal=13%
GSE9037_CTRL_VS_LPS_1H_STIM_BMDM_DN	GSE9037_CTRL_VS_LPS_1H_STIM_BMDM_DN		108	0.260348	0.982727	0.553571	0.717674	1	1111	tags=14%, list=12%, signal=16%
GSE29614_CTRL_VS_TIV_FLU_VACCINE_PBMC_2007_DN	GSE29614_CTRL_VS_TIV_FLU_VACCINE_PBMC_2007_DN		81	0.258615	0.982524	0.467742	0.718105	1	2268	tags=31%, list=24%, signal=40%
GSE27859_MACROPHAGE_VS_DC_UP	GSE27859_MACROPHAGE_VS_DC_UP		118	0.252436	0.981996	0.5	0.719523	1	1940	tags=26%, list=21%, signal=33%
GSE36891_UNSTIM_VS_PAM_TLR2_STIM_PERITONEAL_MACROPHAGE_UP	GSE36891_UNSTIM_VS_PAM_TLR2_STIM_PERITONEAL_MACROPHAGE_UP		168	0.241487	0.981364	0.507937	0.721073	1	1533	tags=20%, list=16%, signal=24%
GSE1791_CTRL_VS_NEUROMEDINU_IN_T_CELL_LINE_12H_DN	GSE1791_CTRL_VS_NEUROMEDINU_IN_T_CELL_LINE_12H_DN		67	0.294129	0.981265	0.517241	0.720955	1	604	tags=12%, list=6%, signal=13%
GSE22886_NAIVE_CD4_TCELL_VS_MEMORY_TCELL_DN	GSE22886_NAIVE_CD4_TCELL_VS_MEMORY_TCELL_DN		183	0.244945	0.980357	0.526316	0.723519	1	797	tags=11%, list=9%, signal=12%
GSE28737_WT_VS_BCL6_KO_FOLLICULAR_BCELL_DN	GSE28737_WT_VS_BCL6_KO_FOLLICULAR_BCELL_DN		143	0.247179	0.98018	0.515151	0.723646	1	1387	tags=20%, list=15%, signal=23%
GSE12845_NAIVE_VS_DARKZONE_GC_TONSIL_BCELL_DN	GSE12845_NAIVE_VS_DARKZONE_GC_TONSIL_BCELL_DN		180	0.246444	0.979447	0.532258	0.725533	1	2179	tags=28%, list=23%, signal=36%
GSE15930_STIM_VS_STIM_AND_IFNAB_72H_CD8_T_CELL_UP	GSE15930_STIM_VS_STIM_AND_IFNAB_72H_CD8_T_CELL_UP		94	0.274076	0.979292	0.5	0.725659	1	1358	tags=19%, list=15%, signal=22%
GSE15324_ELF4_KO_VS_WT_ACTIVATED_CD8_TCELL_UP	GSE15324_ELF4_KO_VS_WT_ACTIVATED_CD8_TCELL_UP		141	0.254245	0.978971	0.517241	0.726283	1	1615	tags=23%, list=17%, signal=27%
GSE13411_NAIVE_VS_MEMORY_BCELL_DN	GSE13411_NAIVE_VS_MEMORY_BCELL_DN		153	0.247943	0.978855	0.466667	0.726329	1	1996	tags=24%, list=21%, signal=30%
GSE17974_2H_VS_72H_UNTREATED_IN_VITRO_CD4_TCELL_DN	GSE17974_2H_VS_72H_UNTREATED_IN_VITRO_CD4_TCELL_DN		173	0.242558	0.978716	0.560606	0.726425	1	2203	tags=29%, list=24%, signal=38%
GSE39820_CTRL_VS_IL1B_IL6_CD4_TCELL_UP	GSE39820_CTRL_VS_IL1B_IL6_CD4_TCELL_UP		158	0.249679	0.978369	0.508772	0.727189	1	1079	tags=13%, list=12%, signal=14%
GSE13547_CTRL_VS_ANTI_IGM_STIM_ZFX_KO_BCELL_2H_UP	GSE13547_CTRL_VS_ANTI_IGM_STIM_ZFX_KO_BCELL_2H_UP		144	0.247038	0.978193	0.491525	0.727344	1	2666	tags=35%, list=29%, signal=49%
GSE15330_WT_VS_IKAROS_KO_MEGAKARYOCYTE_ERYTHROID_PROGENITOR_DN	GSE15330_WT_VS_IKAROS_KO_MEGAKARYOCYTE_ERYTHROID_PROGENITOR_DN		145	0.238791	0.977373	0.568966	0.729772	1	271	tags=6%, list=3%, signal=6%
GSE17721_CTRL_VS_LPS_12H_BMDC_DN	GSE17721_CTRL_VS_LPS_12H_BMDC_DN		126	0.248844	0.977145	0.485294	0.730184	1	1388	tags=19%, list=15%, signal=22%
GSE1925_CTRL_VS_24H_IFNG_STIM_IFNG_PRIMED_MACROPHAGE_UP	GSE1925_CTRL_VS_24H_IFNG_STIM_IFNG_PRIMED_MACROPHAGE_UP		128	0.256812	0.976768	0.517857	0.731104	1	1715	tags=23%, list=18%, signal=28%
GSE25846_IL10_POS_VS_NEG_CD8_TCELL_DAY7_POST_CORONAVIRUS_BRAIN_DN	GSE25846_IL10_POS_VS_NEG_CD8_TCELL_DAY7_POST_CORONAVIRUS_BRAIN_DN		139	0.246322	0.976168	0.482143	0.732753	1	1698	tags=19%, list=18%, signal=23%
GSE9601_UNTREATED_VS_PI3K_INHIBITOR_TREATED_HCMV_INF_MONOCYTE_UP	GSE9601_UNTREATED_VS_PI3K_INHIBITOR_TREATED_HCMV_INF_MONOCYTE_UP		157	0.2442	0.975762	0.430769	0.733712	1	1605	tags=19%, list=17%, signal=23%
GSE3982_MAST_CELL_VS_TH1_DN	GSE3982_MAST_CELL_VS_TH1_DN		154	0.245054	0.975643	0.508197	0.733663	1	924	tags=14%, list=10%, signal=16%
GSE12507_PDC_CELL_LINE_VS_IMMATUE_T_CELL_LINE_DN	GSE12507_PDC_CELL_LINE_VS_IMMATUE_T_CELL_LINE_DN		38	0.311083	0.975307	0.425532	0.734423	1	115	tags=8%, list=1%, signal=8%
GSE17721_CTRL_VS_PAM3CSK4_1H_BMDC_DN	GSE17721_CTRL_VS_PAM3CSK4_1H_BMDC_DN		88	0.261092	0.975013	0.545455	0.734988	1	834	tags=13%, list=9%, signal=14%
GSE14308_NAIVE_CD4_TCELL_VS_NATURAL_TREG_DN	GSE14308_NAIVE_CD4_TCELL_VS_NATURAL_TREG_DN		148	0.242113	0.974815	0.555556	0.735274	1	2249	tags=32%, list=24%, signal=42%
GSE15330_MEGAKARYOCYTE_ERYTHROID_PROGENITOR_VS_PRO_BCELL_UP	GSE15330_MEGAKARYOCYTE_ERYTHROID_PROGENITOR_VS_PRO_BCELL_UP		150	0.240722	0.974713	0.507937	0.735223	1	1509	tags=19%, list=16%, signal=22%
GSE36826_NORMAL_VS_STAPH_AUREUS_INF_IL1R_KO_SKIN_DN	GSE36826_NORMAL_VS_STAPH_AUREUS_INF_IL1R_KO_SKIN_DN		171	0.241081	0.974684	0.5	0.734915	1	1294	tags=18%, list=14%, signal=20%
GSE19941_UNSTIM_VS_LPS_STIM_IL10_KO_MACROPHAGE_DN	GSE19941_UNSTIM_VS_LPS_STIM_IL10_KO_MACROPHAGE_DN		138	0.2536	0.974509	0.491803	0.735054	1	1392	tags=17%, list=15%, signal=20%
GSE3982_CENT_MEMORY_CD4_TCELL_VS_TH1_DN	GSE3982_CENT_MEMORY_CD4_TCELL_VS_TH1_DN		173	0.240737	0.974321	0.485294	0.73536	1	1900	tags=24%, list=20%, signal=30%
GSE40666_WT_VS_STAT1_KO_CD8_TCELL_WITH_IFNA_STIM_90MIN_UP	GSE40666_WT_VS_STAT1_KO_CD8_TCELL_WITH_IFNA_STIM_90MIN_UP		139	0.245949	0.974289	0.507692	0.735076	1	986	tags=14%, list=11%, signal=16%
GSE360_HIGH_DOSE_B_MALAYI_VS_M_TUBERCULOSIS_DC_UP	GSE360_HIGH_DOSE_B_MALAYI_VS_M_TUBERCULOSIS_DC_UP		152	0.246616	0.973821	0.514706	0.736324	1	1689	tags=21%, list=18%, signal=25%
GSE1566_WT_VS_EZH2_KO_LN_TCELL_UP	GSE1566_WT_VS_EZH2_KO_LN_TCELL_UP		78	0.265106	0.973752	0.465517	0.736147	1	504	tags=10%, list=5%, signal=11%
GSE14908_RESTING_VS_HDM_STIM_CD4_TCELL_NONATOPIC_PATIENT_DN	GSE14908_RESTING_VS_HDM_STIM_CD4_TCELL_NONATOPIC_PATIENT_DN		157	0.237592	0.973697	0.492063	0.735945	1	1190	tags=13%, list=13%, signal=15%
GSE41867_DAY6_VS_DAY8_LCMV_ARMSTRONG_EFFECTOR_CD8_TCELL_UP	GSE41867_DAY6_VS_DAY8_LCMV_ARMSTRONG_EFFECTOR_CD8_TCELL_UP		146	0.245694	0.973669	0.492308	0.735603	1	2023	tags=29%, list=22%, signal=37%
GSE28737_WT_VS_BCL6_KO_MARGINAL_ZONE_BCELL_DN	GSE28737_WT_VS_BCL6_KO_MARGINAL_ZONE_BCELL_DN		146	0.242242	0.973623	0.564516	0.735359	1	1788	tags=16%, list=19%, signal=19%
GSE41978_WT_VS_BIM_KO_KLRG1_LOW_EFFECTOR_CD8_TCELL_UP	GSE41978_WT_VS_BIM_KO_KLRG1_LOW_EFFECTOR_CD8_TCELL_UP		89	0.257688	0.973557	0.525424	0.735188	1	1328	tags=20%, list=14%, signal=23%
GSE14908_ATOPIC_VS_NONATOPIC_PATIENT_RESTING_CD4_TCELL_UP	GSE14908_ATOPIC_VS_NONATOPIC_PATIENT_RESTING_CD4_TCELL_UP		153	0.247233	0.973166	0.533333	0.736229	1	1387	tags=18%, list=15%, signal=21%
GSE27859_DC_VS_CD11C_INT_F480_INT_DC_DN	GSE27859_DC_VS_CD11C_INT_F480_INT_DC_DN		175	0.224856	0.97268	0.5	0.737365	1	2057	tags=23%, list=22%, signal=29%
GSE46468_LUNG_INNATE_LYMPHOID_CELL_VS_SPLEEN_CD4_TCELL_DN	GSE46468_LUNG_INNATE_LYMPHOID_CELL_VS_SPLEEN_CD4_TCELL_DN		176	0.241585	0.972593	0.464789	0.737299	1	1610	tags=18%, list=17%, signal=22%
GSE3337_CTRL_VS_16H_IFNG_IN_CD8POS_DC_DN	GSE3337_CTRL_VS_16H_IFNG_IN_CD8POS_DC_DN		158	0.239923	0.972367	0.5	0.737606	1	2035	tags=24%, list=22%, signal=30%
GSE22432_MULTIPOTENT_PROGENITOR_VS_CDC_DN	GSE22432_MULTIPOTENT_PROGENITOR_VS_CDC_DN		166	0.242389	0.972342	0.5	0.737327	1	2001	tags=27%, list=21%, signal=34%
GSE19401_UNSTIM_VS_RETINOIC_ACID_AND_PAM2CSK4_STIM_FOLLICULAR_DC_DN	GSE19401_UNSTIM_VS_RETINOIC_ACID_AND_PAM2CSK4_STIM_FOLLICULAR_DC_DN		129	0.24385	0.971827	0.546875	0.738684	1	747	tags=13%, list=8%, signal=14%
GSE5589_LPS_AND_IL10_VS_LPS_AND_IL6_STIM_IL10_KO_MACROPHAGE_45MIN_UP	GSE5589_LPS_AND_IL10_VS_LPS_AND_IL6_STIM_IL10_KO_MACROPHAGE_45MIN_UP		103	0.26657	0.971731	0.490909	0.738655	1	1114	tags=16%, list=12%, signal=17%
GSE40274_CTRL_VS_FOXP3_AND_LEF1_TRANSDUCED_ACTIVATED_CD4_TCELL_DN	GSE40274_CTRL_VS_FOXP3_AND_LEF1_TRANSDUCED_ACTIVATED_CD4_TCELL_DN		111	0.251746	0.971531	0.571429	0.738894	1	1919	tags=22%, list=21%, signal=27%
GSE4984_UNTREATED_VS_GALECTIN1_TREATED_DC_UP	GSE4984_UNTREATED_VS_GALECTIN1_TREATED_DC_UP		116	0.249972	0.971316	0.52459	0.739286	1	1341	tags=19%, list=14%, signal=22%
GSE17721_0.5H_VS_8H_GARDIQUIMOD_BMDC_UP	GSE17721_0.5H_VS_8H_GARDIQUIMOD_BMDC_UP		161	0.239991	0.971256	0.483871	0.739133	1	1775	tags=22%, list=19%, signal=26%
GSE360_L_DONOVANI_VS_B_MALAYI_LOW_DOSE_DC_DN	GSE360_L_DONOVANI_VS_B_MALAYI_LOW_DOSE_DC_DN		151	0.242113	0.971153	0.491228	0.739087	1	1640	tags=21%, list=18%, signal=25%
GSE2585_AIRE_KO_VS_WT_CD80_HIGH_MTEC_DN	GSE2585_AIRE_KO_VS_WT_CD80_HIGH_MTEC_DN		131	0.246275	0.970697	0.517857	0.740215	1	1449	tags=20%, list=16%, signal=23%
GSE17721_CTRL_VS_PAM3CSK4_2H_BMDC_UP	GSE17721_CTRL_VS_PAM3CSK4_2H_BMDC_UP		159	0.245998	0.970302	0.508197	0.741188	1	2253	tags=31%, list=24%, signal=40%
GSE360_T_GONDII_VS_B_MALAYI_HIGH_DOSE_MAC_DN	GSE360_T_GONDII_VS_B_MALAYI_HIGH_DOSE_MAC_DN		123	0.255079	0.970089	0.5	0.741458	1	742	tags=10%, list=8%, signal=10%
GSE20500_CTRL_VS_RETINOIC_ACID_TREATED_CD4_TCELL_UP	GSE20500_CTRL_VS_RETINOIC_ACID_TREATED_CD4_TCELL_UP		171	0.239942	0.969684	0.606557	0.742261	1	1895	tags=26%, list=20%, signal=32%
GSE43700_UNTREATED_VS_IL10_TREATED_PBMC_UP	GSE43700_UNTREATED_VS_IL10_TREATED_PBMC_UP		120	0.244398	0.969592	0.55	0.74213	1	1534	tags=23%, list=16%, signal=27%
GSE22886_NAIVE_CD4_TCELL_VS_NEUTROPHIL_UP	GSE22886_NAIVE_CD4_TCELL_VS_NEUTROPHIL_UP		187	0.228864	0.969378	0.507463	0.742413	1	1603	tags=17%, list=17%, signal=20%
GSE18281_SUBCAPSULAR_CORTICAL_REGION_VS_WHOLE_MEDULLA_THYMUS_DN	GSE18281_SUBCAPSULAR_CORTICAL_REGION_VS_WHOLE_MEDULLA_THYMUS_DN		67	0.268855	0.969072	0.483333	0.743037	1	1219	tags=16%, list=13%, signal=19%
GSE27786_ERYTHROBLAST_VS_MONO_MAC_UP	GSE27786_ERYTHROBLAST_VS_MONO_MAC_UP		102	0.251168	0.968576	0.517241	0.74417	1	553	tags=10%, list=6%, signal=10%
GSE17301_CTRL_VS_48H_ACD3_ACD28_IFNA2_STIM_CD8_TCELL_DN	GSE17301_CTRL_VS_48H_ACD3_ACD28_IFNA2_STIM_CD8_TCELL_DN		129	0.250221	0.968449	0.550725	0.744241	1	1198	tags=16%, list=13%, signal=18%
GSE37533_PPARG2_FOXP3_VS_FOXP3_TRANSDUCED_CD4_TCELL_PIOGLITAZONE_TREATED_DN	GSE37533_PPARG2_FOXP3_VS_FOXP3_TRANSDUCED_CD4_TCELL_PIOGLITAZONE_TREATED_DN		139	0.243123	0.968282	0.525424	0.744413	1	1537	tags=22%, list=17%, signal=25%
GSE25123_CTRL_VS_ROSIGLITAZONE_STIM_PPARG_KO_MACROPHAGE_DN	GSE25123_CTRL_VS_ROSIGLITAZONE_STIM_PPARG_KO_MACROPHAGE_DN		130	0.254061	0.967585	0.555556	0.746277	1	1038	tags=15%, list=11%, signal=16%
GSE6269_E_COLI_VS_STAPH_AUREUS_INF_PBMC_DN	GSE6269_E_COLI_VS_STAPH_AUREUS_INF_PBMC_DN		126	0.246594	0.967176	0.52381	0.747108	1	696	tags=12%, list=7%, signal=13%
GSE5589_IL6_KO_VS_IL10_KO_LPS_AND_IL10_STIM_MACROPHAGE_180MIN_DN	GSE5589_IL6_KO_VS_IL10_KO_LPS_AND_IL10_STIM_MACROPHAGE_180MIN_DN		128	0.247391	0.966923	0.508772	0.747555	1	928	tags=12%, list=10%, signal=13%
GSE17721_POLYIC_VS_PAM3CSK4_12H_BMDC_UP	GSE17721_POLYIC_VS_PAM3CSK4_12H_BMDC_UP		136	0.227199	0.966814	0.470588	0.747495	1	1435	tags=18%, list=15%, signal=21%
GSE12366_GC_BCELL_VS_PLASMA_CELL_UP	GSE12366_GC_BCELL_VS_PLASMA_CELL_UP		169	0.238499	0.966648	0.546875	0.747669	1	2268	tags=27%, list=24%, signal=35%
GSE21033_3H_VS_24H_POLYIC_STIM_DC_UP	GSE21033_3H_VS_24H_POLYIC_STIM_DC_UP		118	0.261873	0.966587	0.516129	0.747431	1	1320	tags=20%, list=14%, signal=23%
GSE36888_UNTREATED_VS_IL2_TREATED_STAT5_AB_KNOCKIN_TCELL_2H_DN	GSE36888_UNTREATED_VS_IL2_TREATED_STAT5_AB_KNOCKIN_TCELL_2H_DN		132	0.247501	0.966512	0.549296	0.747298	1	1762	tags=27%, list=19%, signal=32%
GSE18203_CTRL_VS_INTRATUMORAL_CPG_INJ_MC38_TUMOR_DN	GSE18203_CTRL_VS_INTRATUMORAL_CPG_INJ_MC38_TUMOR_DN		160	0.245425	0.966436	0.507937	0.747175	1	1908	tags=29%, list=20%, signal=36%
GSE33292_DN3_THYMOCYTE_VS_TCELL_LYMPHOMA_FROM_TCF1_KO_DN	GSE33292_DN3_THYMOCYTE_VS_TCELL_LYMPHOMA_FROM_TCF1_KO_DN		115	0.250487	0.966307	0.516129	0.74722	1	922	tags=14%, list=10%, signal=15%
GSE22886_TH1_VS_TH2_12H_ACT_DN	GSE22886_TH1_VS_TH2_12H_ACT_DN		96	0.249414	0.965576	0.566038	0.749126	1	1589	tags=19%, list=17%, signal=22%
GSE557_WT_VS_CIITA_KO_DC_UP	GSE557_WT_VS_CIITA_KO_DC_UP		137	0.247737	0.965543	0.464286	0.748854	1	2085	tags=28%, list=22%, signal=35%
GSE37605_C57BL6_VS_NOD_FOXP3_FUSION_GFP_TCONV_UP	GSE37605_C57BL6_VS_NOD_FOXP3_FUSION_GFP_TCONV_UP		111	0.261502	0.965439	0.571429	0.748803	1	1625	tags=24%, list=17%, signal=29%
GSE6875_TCONV_VS_FOXP3_KO_TREG_DN	GSE6875_TCONV_VS_FOXP3_KO_TREG_DN		143	0.247965	0.965368	0.546667	0.748623	1	1810	tags=26%, list=19%, signal=32%
GSE2770_TGFB_AND_IL4_ACT_VS_ACT_CD4_TCELL_48H_UP	GSE2770_TGFB_AND_IL4_ACT_VS_ACT_CD4_TCELL_48H_UP		159	0.235658	0.965357	0.521127	0.748305	1	917	tags=11%, list=10%, signal=12%
GSE19401_PAM2CSK4_VS_RETINOIC_ACID_AND_PAM2CSK4_STIM_FOLLICULAR_DC_DN	GSE19401_PAM2CSK4_VS_RETINOIC_ACID_AND_PAM2CSK4_STIM_FOLLICULAR_DC_DN		148	0.244982	0.965103	0.560606	0.74872	1	1952	tags=25%, list=21%, signal=31%
GSE39820_CTRL_VS_TGFBETA3_IL6_CD4_TCELL_UP	GSE39820_CTRL_VS_TGFBETA3_IL6_CD4_TCELL_UP		164	0.242399	0.964708	0.539683	0.749641	1	1173	tags=15%, list=13%, signal=17%
GSE17721_CTRL_VS_POLYIC_6H_BMDC_DN	GSE17721_CTRL_VS_POLYIC_6H_BMDC_DN		114	0.265974	0.964617	0.544118	0.749561	1	1769	tags=22%, list=19%, signal=27%
GSE1432_CTRL_VS_IFNG_6H_MICROGLIA_UP	GSE1432_CTRL_VS_IFNG_6H_MICROGLIA_UP		151	0.243129	0.964198	0.583333	0.750626	1	1432	tags=21%, list=15%, signal=25%
GSE27434_WT_VS_DNMT1_KO_TREG_UP	GSE27434_WT_VS_DNMT1_KO_TREG_UP		160	0.244485	0.964178	0.492063	0.750346	1	2311	tags=27%, list=25%, signal=35%
GSE24142_ADULT_VS_FETAL_DN3_THYMOCYTE_UP	GSE24142_ADULT_VS_FETAL_DN3_THYMOCYTE_UP		144	0.252694	0.963997	0.55	0.750669	1	1359	tags=16%, list=15%, signal=18%
GSE9988_LPS_VS_LPS_AND_ANTI_TREM1_MONOCYTE_UP	GSE9988_LPS_VS_LPS_AND_ANTI_TREM1_MONOCYTE_UP		143	0.247521	0.963977	0.535714	0.750322	1	1320	tags=20%, list=14%, signal=22%
GSE3982_BCELL_VS_TH1_UP	GSE3982_BCELL_VS_TH1_UP		99	0.259246	0.963836	0.476923	0.750441	1	1114	tags=22%, list=12%, signal=25%
GSE1112_OT1_CD8AB_VS_HY_CD8AA_THYMOCYTE_RTOC_CULTURE_UP	GSE1112_OT1_CD8AB_VS_HY_CD8AA_THYMOCYTE_RTOC_CULTURE_UP		47	0.301829	0.962746	0.559322	0.753521	1	1538	tags=21%, list=17%, signal=25%
GSE17721_12H_VS_24H_GARDIQUIMOD_BMDC_DN	GSE17721_12H_VS_24H_GARDIQUIMOD_BMDC_DN		154	0.234925	0.962603	0.551724	0.753548	1	2406	tags=29%, list=26%, signal=39%
GSE33425_CD8_ALPHAALPHA_VS_ALPHABETA_CD161_HIGH_TCELL_DN	GSE33425_CD8_ALPHAALPHA_VS_ALPHABETA_CD161_HIGH_TCELL_DN		166	0.239162	0.961965	0.538462	0.755026	1	1908	tags=28%, list=20%, signal=34%
GSE9037_CTRL_VS_LPS_4H_STIM_BMDM_UP	GSE9037_CTRL_VS_LPS_4H_STIM_BMDM_UP		139	0.246185	0.961695	0.539683	0.755525	1	2134	tags=30%, list=23%, signal=39%
GSE27241_WT_VS_RORGT_KO_TH17_POLARIZED_CD4_TCELL_UP	GSE27241_WT_VS_RORGT_KO_TH17_POLARIZED_CD4_TCELL_UP		124	0.242978	0.961572	0.55	0.755485	1	2684	tags=35%, list=29%, signal=48%
GSE11864_CSF1_VS_CSF1_IFNG_IN_MAC_DN	GSE11864_CSF1_VS_CSF1_IFNG_IN_MAC_DN		132	0.248116	0.961536	0.525424	0.755255	1	1789	tags=20%, list=19%, signal=25%
GSE40274_CTRL_VS_XBP1_TRANSDUCED_ACTIVATED_CD4_TCELL_DN	GSE40274_CTRL_VS_XBP1_TRANSDUCED_ACTIVATED_CD4_TCELL_DN		131	0.24431	0.961121	0.578947	0.75632	1	2098	tags=27%, list=23%, signal=35%
GSE25123_CTRL_VS_ROSIGLITAZONE_STIM_MACROPHAGE_UP	GSE25123_CTRL_VS_ROSIGLITAZONE_STIM_MACROPHAGE_UP		166	0.229579	0.960791	0.533333	0.756969	1	1732	tags=21%, list=19%, signal=25%
GSE27859_MACROPHAGE_VS_CD11C_INT_F480_HI_MACROPHAGE_DN	GSE27859_MACROPHAGE_VS_CD11C_INT_F480_HI_MACROPHAGE_DN		143	0.247707	0.960676	0.555556	0.7569	1	2310	tags=29%, list=25%, signal=38%
GSE14415_INDUCED_TREG_VS_TCONV_UP	GSE14415_INDUCED_TREG_VS_TCONV_UP		162	0.237167	0.960384	0.584615	0.757383	1	1957	tags=27%, list=21%, signal=33%
GSE24574_BCL6_HIGH_TFH_VS_NAIVE_CD4_TCELL_DN	GSE24574_BCL6_HIGH_TFH_VS_NAIVE_CD4_TCELL_DN		172	0.236487	0.96036	0.596491	0.75712	1	1806	tags=23%, list=19%, signal=28%
GSE22229_UNTREATED_VS_IMMUNOSUPP_THERAPY_RENAL_TRANSPLANT_PATIENT_PBMC_UP	GSE22229_UNTREATED_VS_IMMUNOSUPP_THERAPY_RENAL_TRANSPLANT_PATIENT_PBMC_UP		94	0.262924	0.960325	0.508475	0.756886	1	1127	tags=19%, list=12%, signal=22%
GSE17721_CPG_VS_GARDIQUIMOD_6H_BMDC_UP	GSE17721_CPG_VS_GARDIQUIMOD_6H_BMDC_UP		119	0.252778	0.960182	0.515625	0.756925	1	1608	tags=20%, list=17%, signal=24%
GSE17721_0.5H_VS_4H_POLYIC_BMDC_UP	GSE17721_0.5H_VS_4H_POLYIC_BMDC_UP		133	0.249537	0.95988	0.55102	0.757529	1	1382	tags=18%, list=15%, signal=21%
GSE15659_NAIVE_VS_PTPRC_NEG_CD4_TCELL_DN	GSE15659_NAIVE_VS_PTPRC_NEG_CD4_TCELL_DN		90	0.250846	0.959611	0.603448	0.758016	1	1460	tags=17%, list=16%, signal=20%
GSE21927_SPLEEN_C57BL6_VS_4T1_TUMOR_BALBC_MONOCYTES_UP	GSE21927_SPLEEN_C57BL6_VS_4T1_TUMOR_BALBC_MONOCYTES_UP		157	0.236504	0.959214	0.59375	0.758979	1	2340	tags=33%, list=25%, signal=43%
GSE22103_UNSTIM_VS_GMCSF_AND_IFNG_STIM_NEUTROPHIL_UP	GSE22103_UNSTIM_VS_GMCSF_AND_IFNG_STIM_NEUTROPHIL_UP		163	0.239516	0.9591	0.568966	0.758946	1	1560	tags=22%, list=17%, signal=26%
GSE27291_0H_VS_6H_STIM_GAMMADELTA_TCELL_DN	GSE27291_0H_VS_6H_STIM_GAMMADELTA_TCELL_DN		97	0.262165	0.958986	0.421053	0.758932	1	2752	tags=39%, list=30%, signal=55%
GSE45837_WT_VS_GFI1_KO_PDC_DN	GSE45837_WT_VS_GFI1_KO_PDC_DN		181	0.232433	0.958618	0.47619	0.75982	1	2380	tags=30%, list=26%, signal=39%
GSE29618_LAIV_VS_TIV_FLU_VACCINE_DAY7_MDC_UP	GSE29618_LAIV_VS_TIV_FLU_VACCINE_DAY7_MDC_UP		129	0.243119	0.958137	0.59375	0.761003	1	1433	tags=19%, list=15%, signal=22%
GSE36392_TYPE_2_MYELOID_VS_MAC_IL25_TREATED_LUNG_DN	GSE36392_TYPE_2_MYELOID_VS_MAC_IL25_TREATED_LUNG_DN		154	0.241385	0.957916	0.62069	0.761364	1	1183	tags=16%, list=13%, signal=18%
[truncated: 766 more rows]

## Sheet: Cancer
NAME	GS<br> follow link to MSigDB	GS DETAILS	SIZE	ES	NES	NOM p-val	FDR q-val	FWER p-val	RANK AT MAX	LEADING EDGE
TGFB_UP.V1_UP	TGFB_UP.V1_UP	Details ...	78	0.577408	2.0789	0	0	0	679	tags=35%, list=7%, signal=37%
ERBB2_UP.V1_UP	ERBB2_UP.V1_UP	Details ...	78	0.56189	1.98993	0	0.00269768	0.005	576	tags=27%, list=6%, signal=28%
MEK_UP.V1_UP	MEK_UP.V1_UP	Details ...	86	0.532425	1.96313	0	0.00288864	0.008	1253	tags=38%, list=13%, signal=44%
LEF1_UP.V1_UP	LEF1_UP.V1_UP	Details ...	67	0.505033	1.78063	0	0.0320015	0.111	803	tags=27%, list=9%, signal=29%
IL2_UP.V1_UP	IL2_UP.V1_UP	Details ...	89	0.480782	1.77679	0	0.0262731	0.114	844	tags=30%, list=9%, signal=33%
BCAT_GDS748_UP	BCAT_GDS748_UP	Details ...	20	0.625019	1.7556	0.00761905	0.0286761	0.144	447	tags=35%, list=5%, signal=37%
SNF5_DN.V1_DN	SNF5_DN.V1_DN	Details ...	46	0.530616	1.72474	0.00185529	0.0336014	0.194	266	tags=17%, list=3%, signal=18%
KRAS.KIDNEY_UP.V1_UP	KRAS.KIDNEY_UP.V1_UP	Details ...	19	0.592362	1.63286	0.0225989	0.079279	0.443	409	tags=37%, list=4%, signal=38%
DCA_UP.V1_UP	DCA_UP.V1_UP	Details ...	47	0.484886	1.6185	0.00522648	0.0826714	0.5	1072	tags=28%, list=12%, signal=31%
IL15_UP.V1_UP	IL15_UP.V1_UP	Details ...	94	0.426144	1.5792	0.00519931	0.111742	0.636	844	tags=28%, list=9%, signal=30%
CRX_DN.V1_DN	CRX_DN.V1_DN	Details ...	51	0.465422	1.5533	0.0175131	0.129	0.732	755	tags=27%, list=8%, signal=30%
RELA_DN.V1_DN	RELA_DN.V1_DN	Details ...	29	0.511495	1.54573	0.0245283	0.126899	0.754	1357	tags=52%, list=15%, signal=60%
KRAS.AMP.LUNG_UP.V1_UP	KRAS.AMP.LUNG_UP.V1_UP	Details ...	24	0.533562	1.53493	0.0395683	0.128972	0.787	386	tags=17%, list=4%, signal=17%
ESC_J1_UP_EARLY.V1_UP	ESC_J1_UP_EARLY.V1_UP	Details ...	77	0.411624	1.48403	0.0187075	0.183645	0.91	1697	tags=34%, list=18%, signal=41%
YAP1_UP	YAP1_UP	Details ...	27	0.50484	1.47537	0.0366492	0.186243	0.928	1086	tags=26%, list=12%, signal=29%
BMI1_DN.V1_UP	BMI1_DN.V1_UP	Details ...	54	0.442031	1.47513	0.0325901	0.17488	0.928	1409	tags=35%, list=15%, signal=41%
CAHOY_ASTROCYTIC	CAHOY_ASTROCYTIC	Details ...	34	0.475212	1.46137	0.0389381	0.18573	0.944	547	tags=29%, list=6%, signal=31%
P53_DN.V1_UP	P53_DN.V1_UP	Details ...	60	0.421214	1.45425	0.0290102	0.185688	0.955	795	tags=23%, list=9%, signal=25%
CAMP_UP.V1_DN	CAMP_UP.V1_DN	Details ...	123	0.363487	1.41919	0.0212418	0.231668	0.984	1229	tags=24%, list=13%, signal=28%
MTOR_UP.N4.V1_UP	MTOR_UP.N4.V1_UP	Details ...	140	0.358531	1.41857	0.0178571	0.220738	0.984	1603	tags=27%, list=17%, signal=32%
KRAS.600_UP.V1_UP	KRAS.600_UP.V1_UP		46	0.428746	1.411	0.0551724	0.222719	0.989	1152	tags=33%, list=12%, signal=37%
ATM_DN.V1_DN	ATM_DN.V1_DN		34	0.444758	1.39922	0.059322	0.233594	0.992	778	tags=24%, list=8%, signal=26%
RAF_UP.V1_UP	RAF_UP.V1_UP		101	0.372231	1.39395	0.0288625	0.232335	0.995	1097	tags=25%, list=12%, signal=28%
CAHOY_ASTROGLIAL	CAHOY_ASTROGLIAL		30	0.458806	1.38558	0.076225	0.238243	0.996	549	tags=27%, list=6%, signal=28%
ESC_V6.5_UP_EARLY.V1_DN	ESC_V6.5_UP_EARLY.V1_DN		53	0.413108	1.38109	0.0539568	0.236956	0.996	792	tags=21%, list=9%, signal=23%
ESC_V6.5_UP_LATE.V1_UP	ESC_V6.5_UP_LATE.V1_UP		70	0.384263	1.36834	0.04811	0.250728	0.996	957	tags=23%, list=10%, signal=25%
EGFR_UP.V1_UP	EGFR_UP.V1_UP		102	0.356587	1.36403	0.0459184	0.249364	0.996	627	tags=22%, list=7%, signal=23%
RAF_UP.V1_DN	RAF_UP.V1_DN		89	0.371536	1.36249	0.051458	0.242975	0.996	1121	tags=31%, list=12%, signal=35%
ATF2_S_UP.V1_DN	ATF2_S_UP.V1_DN		53	0.40084	1.35447	0.0490018	0.248006	0.996	1083	tags=28%, list=12%, signal=32%
NRL_DN.V1_UP	NRL_DN.V1_UP		59	0.390312	1.34362	0.0687285	0.258469	0.997	1244	tags=24%, list=13%, signal=27%
E2F3_UP.V1_UP	E2F3_UP.V1_UP		82	0.36698	1.33829	0.0496689	0.259168	0.997	1520	tags=29%, list=16%, signal=35%
ESC_J1_UP_LATE.V1_DN	ESC_J1_UP_LATE.V1_DN		105	0.344115	1.31358	0.0438312	0.298098	0.999	1555	tags=23%, list=17%, signal=27%
CRX_NRL_DN.V1_DN	CRX_NRL_DN.V1_DN		57	0.380533	1.31273	0.0819964	0.290487	0.999	1072	tags=26%, list=12%, signal=30%
PRC2_EZH2_UP.V1_UP	PRC2_EZH2_UP.V1_UP		67	0.375272	1.31164	0.0780985	0.284148	0.999	967	tags=25%, list=10%, signal=28%
LEF1_UP.V1_DN	LEF1_UP.V1_DN		71	0.369859	1.30166	0.0805921	0.29471	1	726	tags=18%, list=8%, signal=20%
PTEN_DN.V2_UP	PTEN_DN.V2_UP		47	0.392916	1.29298	0.0974729	0.303018	1	650	tags=17%, list=7%, signal=18%
ATM_DN.V1_UP	ATM_DN.V1_UP		32	0.420351	1.28392	0.130824	0.313434	1	1257	tags=38%, list=14%, signal=43%
TBK1.DN.48HRS_DN	TBK1.DN.48HRS_DN		41	0.401842	1.28302	0.124314	0.306656	1	486	tags=15%, list=5%, signal=15%
EGFR_UP.V1_DN	EGFR_UP.V1_DN		113	0.332144	1.26884	0.0754098	0.328317	1	1125	tags=24%, list=12%, signal=27%
LTE2_UP.V1_UP	LTE2_UP.V1_UP		103	0.33434	1.26599	0.0740741	0.325525	1	2061	tags=29%, list=22%, signal=37%
PRC2_SUZ12_UP.V1_DN	PRC2_SUZ12_UP.V1_DN		61	0.360842	1.25873	0.112478	0.332905	1	994	tags=21%, list=11%, signal=24%
PDGF_UP.V1_UP	PDGF_UP.V1_UP		107	0.330589	1.25832	0.0958188	0.325849	1	1385	tags=21%, list=15%, signal=24%
ATF2_S_UP.V1_UP	ATF2_S_UP.V1_UP		56	0.371932	1.24442	0.131944	0.348026	1	982	tags=20%, list=11%, signal=22%
WNT_UP.V1_UP	WNT_UP.V1_UP		58	0.363781	1.24224	0.152801	0.344614	1	1174	tags=26%, list=13%, signal=29%
MYC_UP.V1_DN	MYC_UP.V1_DN		64	0.35829	1.23421	0.14082	0.354428	1	1012	tags=20%, list=11%, signal=23%
RB_P130_DN.V1_UP	RB_P130_DN.V1_UP		64	0.357586	1.23283	0.149446	0.349508	1	2063	tags=30%, list=22%, signal=38%
STK33_DN	STK33_DN		132	0.312843	1.23173	0.116838	0.344695	1	1368	tags=30%, list=15%, signal=34%
BMI1_DN_MEL18_DN.V1_UP	BMI1_DN_MEL18_DN.V1_UP		50	0.371192	1.22974	0.165232	0.341732	1	1545	tags=28%, list=17%, signal=33%
ALK_DN.V1_UP	ALK_DN.V1_UP		31	0.403509	1.22587	0.172477	0.342421	1	585	tags=23%, list=6%, signal=24%
AKT_UP_MTOR_DN.V1_UP	AKT_UP_MTOR_DN.V1_UP		83	0.331811	1.21516	0.142857	0.358033	1	1050	tags=20%, list=11%, signal=23%
JNK_DN.V1_DN	JNK_DN.V1_DN		69	0.343228	1.21339	0.137871	0.355053	1	822	tags=16%, list=9%, signal=17%
CYCLIN_D1_UP.V1_DN	CYCLIN_D1_UP.V1_DN		102	0.320025	1.21152	0.124394	0.35182	1	662	tags=10%, list=7%, signal=10%
HOXA9_DN.V1_DN	HOXA9_DN.V1_DN		126	0.307389	1.20765	0.122278	0.353398	1	822	tags=15%, list=9%, signal=16%
IL15_UP.V1_DN	IL15_UP.V1_DN		32	0.399132	1.2055	0.2	0.351169	1	546	tags=22%, list=6%, signal=23%
PRC2_EZH2_UP.V1_DN	PRC2_EZH2_UP.V1_DN		95	0.318489	1.19272	0.149918	0.371477	1	924	tags=17%, list=10%, signal=19%
TBK1.DF_UP	TBK1.DF_UP		185	0.290433	1.1888	0.114428	0.373551	1	1167	tags=22%, list=13%, signal=24%
PRC1_BMI_UP.V1_DN	PRC1_BMI_UP.V1_DN		48	0.350628	1.15854	0.243523	0.433269	1	1011	tags=19%, list=11%, signal=21%
MEL18_DN.V1_UP	MEL18_DN.V1_UP		54	0.335166	1.15569	0.223368	0.432061	1	750	tags=22%, list=8%, signal=24%
PRC2_EED_UP.V1_UP	PRC2_EED_UP.V1_UP		73	0.321735	1.14893	0.22028	0.440142	1	1039	tags=18%, list=11%, signal=20%
CTIP_DN.V1_DN	CTIP_DN.V1_DN		36	0.375101	1.1487	0.266187	0.433301	1	1680	tags=39%, list=18%, signal=47%
KRAS.300_UP.V1_UP	KRAS.300_UP.V1_UP		23	0.402555	1.14373	0.263366	0.437331	1	740	tags=30%, list=8%, signal=33%
RB_DN.V1_UP	RB_DN.V1_UP		93	0.307751	1.1433	0.224165	0.43119	1	2021	tags=34%, list=22%, signal=44%
KRAS.DF.V1_DN	KRAS.DF.V1_DN		70	0.323422	1.122	0.294118	0.472318	1	1113	tags=24%, list=12%, signal=27%
PDGF_ERK_DN.V1_DN	PDGF_ERK_DN.V1_DN		105	0.291605	1.12112	0.252144	0.466989	1	1738	tags=25%, list=19%, signal=30%
CRX_NRL_DN.V1_UP	CRX_NRL_DN.V1_UP		60	0.327569	1.11519	0.258562	0.474028	1	1244	tags=23%, list=13%, signal=27%
CTIP_DN.V1_UP	CTIP_DN.V1_UP		18	0.41954	1.11079	0.351064	0.476631	1	546	tags=28%, list=6%, signal=29%
RB_P130_DN.V1_DN	RB_P130_DN.V1_DN		103	0.290159	1.10387	0.27598	0.486069	1	1469	tags=18%, list=16%, signal=22%
STK33_SKM_DN	STK33_SKM_DN		97	0.291158	1.10246	0.265442	0.482529	1	1368	tags=28%, list=15%, signal=32%
ESC_V6.5_UP_EARLY.V1_UP	ESC_V6.5_UP_EARLY.V1_UP		73	0.304533	1.09514	0.301695	0.491583	1	866	tags=15%, list=9%, signal=16%
P53_DN.V1_DN	P53_DN.V1_DN		76	0.305948	1.09475	0.28	0.485436	1	535	tags=13%, list=6%, signal=14%
CYCLIN_D1_KE_.V1_DN	CYCLIN_D1_KE_.V1_DN		74	0.307139	1.09052	0.30756	0.488589	1	619	tags=12%, list=7%, signal=13%
ESC_J1_UP_EARLY.V1_DN	ESC_J1_UP_EARLY.V1_DN		97	0.292317	1.08703	0.281619	0.489608	1	1301	tags=21%, list=14%, signal=24%
ESC_J1_UP_LATE.V1_UP	ESC_J1_UP_LATE.V1_UP		51	0.329304	1.07807	0.323741	0.503228	1	957	tags=29%, list=10%, signal=33%
CSR_LATE_UP.V1_UP	CSR_LATE_UP.V1_UP		122	0.278177	1.07538	0.293269	0.502612	1	1973	tags=26%, list=21%, signal=33%
PKCA_DN.V1_UP	PKCA_DN.V1_UP		43	0.327402	1.07179	0.341969	0.504103	1	1178	tags=30%, list=13%, signal=34%
AKT_UP_MTOR_DN.V1_DN	AKT_UP_MTOR_DN.V1_DN		79	0.296564	1.06733	0.342669	0.507728	1	1460	tags=23%, list=16%, signal=27%
AKT_UP.V1_DN	AKT_UP.V1_DN		69	0.300839	1.05462	0.368607	0.529475	1	1460	tags=32%, list=16%, signal=38%
BMI1_DN.V1_DN	BMI1_DN.V1_DN		58	0.3083	1.03637	0.377391	0.564961	1	618	tags=17%, list=7%, signal=18%
IL21_UP.V1_UP	IL21_UP.V1_UP		44	0.322912	1.03031	0.423573	0.573017	1	672	tags=18%, list=7%, signal=20%
RELA_DN.V1_UP	RELA_DN.V1_UP		50	0.307444	1.02695	0.411664	0.574039	1	639	tags=18%, list=7%, signal=19%
STK33_NOMO_UP	STK33_NOMO_UP		161	0.249252	1.01099	0.429487	0.606176	1	1478	tags=22%, list=16%, signal=25%
STK33_UP	STK33_UP		153	0.25258	1.01041	0.432177	0.600333	1	1286	tags=20%, list=14%, signal=22%
RAPA_EARLY_UP.V1_UP	RAPA_EARLY_UP.V1_UP		58	0.293799	1.001	0.444649	0.616981	1	1213	tags=17%, list=13%, signal=20%
ESC_V6.5_UP_LATE.V1_DN	ESC_V6.5_UP_LATE.V1_DN		93	0.269229	0.997893	0.46587	0.617427	1	1554	tags=22%, list=17%, signal=26%
CRX_DN.V1_UP	CRX_DN.V1_UP		49	0.296501	0.991639	0.470054	0.625589	1	1103	tags=18%, list=12%, signal=21%
NRL_DN.V1_DN	NRL_DN.V1_DN		67	0.284857	0.989025	0.446957	0.62438	1	383	tags=12%, list=4%, signal=12%
STK33_SKM_UP	STK33_SKM_UP		137	0.251666	0.985867	0.486043	0.624786	1	1449	tags=20%, list=16%, signal=24%
PRC1_BMI_UP.V1_UP	PRC1_BMI_UP.V1_UP		58	0.286033	0.98149	0.484461	0.628468	1	754	tags=12%, list=8%, signal=13%
MTOR_UP.N4.V1_DN	MTOR_UP.N4.V1_DN		128	0.251862	0.981423	0.484076	0.621604	1	1112	tags=16%, list=12%, signal=18%
JNK_DN.V1_UP	JNK_DN.V1_UP		61	0.282823	0.979978	0.488414	0.617941	1	404	tags=10%, list=4%, signal=10%
SIRNA_EIF4GI_DN	SIRNA_EIF4GI_DN		64	0.277455	0.967113	0.489247	0.640747	1	2759	tags=33%, list=30%, signal=46%
RAPA_EARLY_UP.V1_DN	RAPA_EARLY_UP.V1_DN		89	0.264373	0.965057	0.532203	0.638518	1	412	tags=9%, list=4%, signal=9%
GLI1_UP.V1_UP	GLI1_UP.V1_UP		16	0.379945	0.963174	0.534091	0.636122	1	738	tags=19%, list=8%, signal=20%
CSR_LATE_UP.V1_DN	CSR_LATE_UP.V1_DN		78	0.268321	0.959487	0.532995	0.63801	1	2209	tags=33%, list=24%, signal=43%
EIF4E_DN	EIF4E_DN		69	0.266508	0.955222	0.556478	0.64117	1	839	tags=14%, list=9%, signal=16%
MYC_UP.V1_UP	MYC_UP.V1_UP		101	0.250993	0.939304	0.611203	0.670312	1	1740	tags=31%, list=19%, signal=37%
BCAT_GDS748_DN	BCAT_GDS748_DN		24	0.330956	0.926033	0.537205	0.694181	1	990	tags=25%, list=11%, signal=28%
CSR_EARLY_UP.V1_UP	CSR_EARLY_UP.V1_UP		109	0.242589	0.922262	0.61944	0.695641	1	986	tags=11%, list=11%, signal=12%
PDGF_UP.V1_DN	PDGF_UP.V1_DN		35	0.291514	0.909746	0.588454	0.717361	1	265	tags=11%, list=3%, signal=12%
EIF4E_UP	EIF4E_UP		59	0.257492	0.901308	0.653846	0.729102	1	2316	tags=32%, list=25%, signal=43%
E2F1_UP.V1_UP	E2F1_UP.V1_UP		144	0.228443	0.899381	0.693069	0.726016	1	1850	tags=21%, list=20%, signal=26%
TBK1.DF_DN	TBK1.DF_DN		223	0.217366	0.898695	0.725275	0.72047	1	2305	tags=26%, list=25%, signal=33%
P53_DN.V2_UP	P53_DN.V2_UP		34	0.294893	0.895373	0.618875	0.720932	1	1088	tags=26%, list=12%, signal=30%
E2F3_UP.V1_DN	E2F3_UP.V1_DN		62	0.254877	0.889084	0.68838	0.728331	1	1856	tags=26%, list=20%, signal=32%
GCNP_SHH_UP_EARLY.V1_UP	GCNP_SHH_UP_EARLY.V1_UP		124	0.22645	0.88429	0.724473	0.731362	1	2021	tags=20%, list=22%, signal=25%
RB_P107_DN.V1_UP	RB_P107_DN.V1_UP		90	0.24195	0.882865	0.705785	0.727369	1	2473	tags=36%, list=27%, signal=48%
CYCLIN_D1_UP.V1_UP	CYCLIN_D1_UP.V1_UP		88	0.238544	0.870482	0.719023	0.745802	1	958	tags=13%, list=10%, signal=14%
PDGF_ERK_DN.V1_UP	PDGF_ERK_DN.V1_UP		82	0.238667	0.863964	0.737478	0.752653	1	1149	tags=15%, list=12%, signal=17%
DCA_UP.V1_DN	DCA_UP.V1_DN		97	0.22637	0.850641	0.792422	0.771339	1	1152	tags=13%, list=12%, signal=15%
RPS14_DN.V1_DN	RPS14_DN.V1_DN		99	0.219337	0.826171	0.809917	0.809201	1	801	tags=8%, list=9%, signal=9%
SRC_UP.V1_DN	SRC_UP.V1_DN		84	0.223976	0.811416	0.853089	0.82772	1	1317	tags=18%, list=14%, signal=21%
PTEN_DN.V2_DN	PTEN_DN.V2_DN		67	0.227211	0.800726	0.848276	0.837699	1	488	tags=9%, list=5%, signal=9%
BRCA1_DN.V1_DN	BRCA1_DN.V1_DN		40	0.243917	0.789182	0.799648	0.847273	1	488	tags=10%, list=5%, signal=11%

## Sheet: Pathway
NAME	GS<br> follow link to MSigDB	GS DETAILS	SIZE	ES	NES	NOM p-val	FDR q-val	FWER p-val	RANK AT MAX	LEADING EDGE
WP_GLYCOLYSIS_AND_GLUCONEOGENESIS	WP_GLYCOLYSIS_AND_GLUCONEOGENESIS	Details ...	28	0.695492	2.03943	0	0.00571285	0.007	1817	tags=61%, list=20%, signal=75%
WP_CYTOPLASMIC_RIBOSOMAL_PROTEINS	WP_CYTOPLASMIC_RIBOSOMAL_PROTEINS	Details ...	82	0.554552	2.01125	0	0.0044946	0.011	3056	tags=72%, list=33%, signal=106%
WP_TYPE_I_COLLAGEN_SYNTHESIS_IN_THE_CONTEXT_OF_OSTEOGENESIS_IMPERFECTA	WP_TYPE_I_COLLAGEN_SYNTHESIS_IN_THE_CONTEXT_OF_OSTEOGENESIS_IMPERFECTA	Details ...	17	0.715003	1.87477	0	0.0312733	0.108	514	tags=35%, list=6%, signal=37%
WP_FATTY_ACID_BETA_OXIDATION	WP_FATTY_ACID_BETA_OXIDATION	Details ...	25	0.622323	1.78719	0.00356506	0.0730794	0.292	1187	tags=32%, list=13%, signal=37%
WP_FATTY_ACID_BIOSYNTHESIS	WP_FATTY_ACID_BIOSYNTHESIS	Details ...	18	0.679422	1.7802	0.00747664	0.0639899	0.315	1495	tags=50%, list=16%, signal=59%
WP_METABOLIC_REPROGRAMMING_IN_COLON_CANCER	WP_METABOLIC_REPROGRAMMING_IN_COLON_CANCER	Details ...	39	0.541978	1.71049	0.00728597	0.118517	0.577	1949	tags=44%, list=21%, signal=55%
WP_SUDDEN_INFANT_DEATH_SYNDROME_SIDS_SUSCEPTIBILITY_PATHWAYS	WP_SUDDEN_INFANT_DEATH_SYNDROME_SIDS_SUSCEPTIBILITY_PATHWAYS	Details ...	63	0.469091	1.61209	0.0120069	0.26874	0.91	785	tags=22%, list=8%, signal=24%
WP_PI3KAKTMTOR_VITD3_SIGNALLING	WP_PI3KAKTMTOR_VITD3_SIGNALLING	Details ...	17	0.630632	1.6062	0.00740741	0.248574	0.915	327	tags=18%, list=4%, signal=18%
WP_LIPID_METABOLISM_PATHWAY	WP_LIPID_METABOLISM_PATHWAY	Details ...	22	0.522658	1.48385	0.0550459	0.576547	0.999	537	tags=18%, list=6%, signal=19%
WP_ONE_CARBON_METABOLISM	WP_ONE_CARBON_METABOLISM	Details ...	20	0.549835	1.47283	0.0501002	0.559267	0.999	643	tags=20%, list=7%, signal=21%
WP_OXIDATIVE_PHOSPHORYLATION	WP_OXIDATIVE_PHOSPHORYLATION	Details ...	48	0.448815	1.46819	0.0316901	0.527085	0.999	1816	tags=35%, list=20%, signal=44%
WP_ASSOCIATION_BETWEEN_PHYSICOCHEMICAL_FEATURES_AND_TOXICITY_ASSOCIATED_PATHWAYS	WP_ASSOCIATION_BETWEEN_PHYSICOCHEMICAL_FEATURES_AND_TOXICITY_ASSOCIATED_PATHWAYS	Details ...	37	0.462829	1.42475	0.0502693	0.656414	1	1222	tags=27%, list=13%, signal=31%
WP_INTRAFLAGELLAR_TRANSPORT_PROTEINS_BINDING_TO_DYNEIN	WP_INTRAFLAGELLAR_TRANSPORT_PROTEINS_BINDING_TO_DYNEIN	Details ...	19	0.530085	1.42094	0.105263	0.62301	1	1828	tags=37%, list=20%, signal=46%
WP_PATHWAYS_IN_CLEAR_CELL_RENAL_CELL_CARCINOMA	WP_PATHWAYS_IN_CLEAR_CELL_RENAL_CELL_CARCINOMA	Details ...	54	0.420003	1.41221	0.0618729	0.614636	1	1951	tags=39%, list=21%, signal=49%
WP_PPAR_SIGNALING_PATHWAY	WP_PPAR_SIGNALING_PATHWAY	Details ...	24	0.489847	1.37691	0.105751	0.722935	1	1906	tags=38%, list=20%, signal=47%
WP_DNA_REPLICATION	WP_DNA_REPLICATION	Details ...	40	0.419735	1.32846	0.0983607	0.911849	1	2494	tags=40%, list=27%, signal=54%
WP_NEURAL_CREST_DIFFERENTIATION	WP_NEURAL_CREST_DIFFERENTIATION	Details ...	29	0.446514	1.32505	0.100719	0.874133	1	752	tags=21%, list=8%, signal=22%
WP_FBXL10_ENHANCEMENT_OF_MAPERK_SIGNALING_IN_DIFFUSE_LARGE_BCELL_LYMPHOMA	WP_FBXL10_ENHANCEMENT_OF_MAPERK_SIGNALING_IN_DIFFUSE_LARGE_BCELL_LYMPHOMA	Details ...	27	0.440752	1.3208	0.126126	0.845892	1	3519	tags=67%, list=38%, signal=107%
WP_APOPTOSISRELATED_NETWORK_DUE_TO_ALTERED_NOTCH3_IN_OVARIAN_CANCER	WP_APOPTOSISRELATED_NETWORK_DUE_TO_ALTERED_NOTCH3_IN_OVARIAN_CANCER	Details ...	41	0.414379	1.32031	0.113718	0.802999	1	785	tags=22%, list=8%, signal=24%
WP_MITOCHONDRIAL_CIV_ASSEMBLY	WP_MITOCHONDRIAL_CIV_ASSEMBLY	Details ...	26	0.451724	1.31963	0.131115	0.766435	1	3427	tags=69%, list=37%, signal=109%
WP_CHOLESTEROL_METABOLISM_INCLUDES_BOTH_BLOCH_AND_KANDUTSCHRUSSELL_PATHWAYS	WP_CHOLESTEROL_METABOLISM_INCLUDES_BOTH_BLOCH_AND_KANDUTSCHRUSSELL_PATHWAYS		36	0.416405	1.31731	0.122966	0.739782	1	2159	tags=36%, list=23%, signal=47%
WP_NCRNAS_INVOLVED_IN_WNT_SIGNALING_IN_HEPATOCELLULAR_CARCINOMA	WP_NCRNAS_INVOLVED_IN_WNT_SIGNALING_IN_HEPATOCELLULAR_CARCINOMA		33	0.425557	1.31256	0.116118	0.726695	1	482	tags=12%, list=5%, signal=13%
WP_NUCLEAR_RECEPTORS_METAPATHWAY	WP_NUCLEAR_RECEPTORS_METAPATHWAY		136	0.33123	1.30617	0.0485437	0.720016	1	746	tags=18%, list=8%, signal=20%
WP_ALLOGRAFT_REJECTION	WP_ALLOGRAFT_REJECTION		44	0.396637	1.29835	0.106814	0.722025	1	581	tags=23%, list=6%, signal=24%
WP_MITOCHONDRIAL_GENE_EXPRESSION	WP_MITOCHONDRIAL_GENE_EXPRESSION		18	0.477271	1.28664	0.144444	0.740343	1	3393	tags=67%, list=36%, signal=105%
WP_REGULATION_OF_MICROTUBULE_CYTOSKELETON	WP_REGULATION_OF_MICROTUBULE_CYTOSKELETON		37	0.402296	1.26432	0.141791	0.800826	1	1291	tags=30%, list=14%, signal=34%
WP_SPHINGOLIPID_METABOLISM_INTEGRATED_PATHWAY	WP_SPHINGOLIPID_METABOLISM_INTEGRATED_PATHWAY		16	0.482989	1.2629	0.173228	0.776177	1	861	tags=25%, list=9%, signal=28%
WP_SPHINGOLIPID_PATHWAY	WP_SPHINGOLIPID_PATHWAY		20	0.457988	1.25641	0.160072	0.774113	1	530	tags=20%, list=6%, signal=21%
WP_ELECTRON_TRANSPORT_CHAIN_OXPHOS_SYSTEM_IN_MITOCHONDRIA	WP_ELECTRON_TRANSPORT_CHAIN_OXPHOS_SYSTEM_IN_MITOCHONDRIA		81	0.345698	1.24668	0.135739	0.785494	1	2995	tags=49%, list=32%, signal=72%
WP_NEURAL_CREST_CELL_MIGRATION_IN_CANCER	WP_NEURAL_CREST_CELL_MIGRATION_IN_CANCER		25	0.436223	1.24484	0.178967	0.766825	1	612	tags=24%, list=7%, signal=26%
WP_MYOMETRIAL_RELAXATION_AND_CONTRACTION_PATHWAYS	WP_MYOMETRIAL_RELAXATION_AND_CONTRACTION_PATHWAYS		80	0.340404	1.238	0.117148	0.767928	1	669	tags=18%, list=7%, signal=19%
WP_NRF2_PATHWAY	WP_NRF2_PATHWAY		53	0.361843	1.23028	0.169231	0.772127	1	729	tags=19%, list=8%, signal=20%
WP_SPHINGOLIPID_METABOLISM_GENERAL_OVERVIEW	WP_SPHINGOLIPID_METABOLISM_GENERAL_OVERVIEW		15	0.483392	1.22294	0.216981	0.776683	1	861	tags=27%, list=9%, signal=29%
WP_TRANSSULFURATION_AND_ONE_CARBON_METABOLISM	WP_TRANSSULFURATION_AND_ONE_CARBON_METABOLISM		24	0.43238	1.22102	0.214421	0.760175	1	1113	tags=21%, list=12%, signal=24%
WP_VITAMIN_D_RECEPTOR_PATHWAY	WP_VITAMIN_D_RECEPTOR_PATHWAY		60	0.35296	1.21693	0.154639	0.753749	1	746	tags=22%, list=8%, signal=23%
WP_GENES_RELATED_TO_PRIMARY_CILIUM_DEVELOPMENT_BASED_ON_CRISPR	WP_GENES_RELATED_TO_PRIMARY_CILIUM_DEVELOPMENT_BASED_ON_CRISPR		66	0.342183	1.21405	0.150519	0.742721	1	1857	tags=27%, list=20%, signal=34%
WP_SYNAPTIC_SIGNALING_PATHWAYS_ASSOCIATED_WITH_AUTISM_SPECTRUM_DISORDER	WP_SYNAPTIC_SIGNALING_PATHWAYS_ASSOCIATED_WITH_AUTISM_SPECTRUM_DISORDER		32	0.401321	1.2059	0.195462	0.750685	1	551	tags=16%, list=6%, signal=17%
WP_FOCAL_ADHESIONPI3KAKTMTORSIGNALING_PATHWAY	WP_FOCAL_ADHESIONPI3KAKTMTORSIGNALING_PATHWAY		137	0.304729	1.20137	0.113565	0.746805	1	752	tags=15%, list=8%, signal=16%
WP_RAS_SIGNALING	WP_RAS_SIGNALING		100	0.321245	1.20101	0.143556	0.729101	1	698	tags=17%, list=7%, signal=18%
WP_HIPPOMERLIN_SIGNALING_DYSREGULATION	WP_HIPPOMERLIN_SIGNALING_DYSREGULATION		47	0.367789	1.20073	0.196721	0.711568	1	195	tags=13%, list=2%, signal=13%
WP_PYRIMIDINE_METABOLISM	WP_PYRIMIDINE_METABOLISM		69	0.342435	1.19865	0.17301	0.700856	1	2399	tags=35%, list=26%, signal=47%
WP_ESC_PLURIPOTENCY_PATHWAYS	WP_ESC_PLURIPOTENCY_PATHWAYS		46	0.364292	1.19141	0.182482	0.708434	1	1269	tags=24%, list=14%, signal=28%
WP_BRAINDERIVED_NEUROTROPHIC_FACTOR_BDNF_SIGNALING_PATHWAY	WP_BRAINDERIVED_NEUROTROPHIC_FACTOR_BDNF_SIGNALING_PATHWAY		95	0.311266	1.1817	0.171769	0.725416	1	991	tags=18%, list=11%, signal=20%
WP_AMINO_ACID_METABOLISM	WP_AMINO_ACID_METABOLISM		55	0.348725	1.18065	0.216028	0.712529	1	1215	tags=24%, list=13%, signal=27%
WP_SIGNALING_OF_HEPATOCYTE_GROWTH_FACTOR_RECEPTOR	WP_SIGNALING_OF_HEPATOCYTE_GROWTH_FACTOR_RECEPTOR		28	0.399804	1.18008	0.222031	0.698509	1	752	tags=21%, list=8%, signal=23%
WP_NEPHROTIC_SYNDROME	WP_NEPHROTIC_SYNDROME		25	0.402354	1.17823	0.234637	0.689399	1	2314	tags=48%, list=25%, signal=64%
WP_PI3KAKT_SIGNALING_PATHWAY	WP_PI3KAKT_SIGNALING_PATHWAY		144	0.296616	1.17236	0.142157	0.693168	1	601	tags=15%, list=6%, signal=15%
WP_LNCRNA_INVOLVEMENT_IN_CANONICAL_WNT_SIGNALING_AND_COLORECTAL_CANCER	WP_LNCRNA_INVOLVEMENT_IN_CANONICAL_WNT_SIGNALING_AND_COLORECTAL_CANCER		39	0.362792	1.14953	0.24581	0.752139	1	482	tags=10%, list=5%, signal=11%
WP_EBV_LMP1_SIGNALING	WP_EBV_LMP1_SIGNALING		20	0.415118	1.14644	0.286527	0.74655	1	601	tags=15%, list=6%, signal=16%
WP_HUMAN_THYROID_STIMULATING_HORMONE_TSH_SIGNALING_PATHWAY	WP_HUMAN_THYROID_STIMULATING_HORMONE_TSH_SIGNALING_PATHWAY		54	0.336868	1.14168	0.250877	0.747134	1	1229	tags=22%, list=13%, signal=25%
WP_CANCER_IMMUNOTHERAPY_BY_PD1_BLOCKADE	WP_CANCER_IMMUNOTHERAPY_BY_PD1_BLOCKADE		19	0.429008	1.1389	0.276438	0.741351	1	1746	tags=53%, list=19%, signal=65%
WP_22Q112_DELETION_SYNDROME	WP_22Q112_DELETION_SYNDROME		40	0.354121	1.13825	0.252189	0.729223	1	1269	tags=20%, list=14%, signal=23%
WP_PROTEOGLYCAN_BIOSYNTHESIS	WP_PROTEOGLYCAN_BIOSYNTHESIS		15	0.453006	1.13798	0.306273	0.716445	1	38	tags=7%, list=0%, signal=7%
WP_THYMIC_STROMAL_LYMPHOPOIETIN_TSLP_SIGNALING_PATHWAY	WP_THYMIC_STROMAL_LYMPHOPOIETIN_TSLP_SIGNALING_PATHWAY		37	0.361932	1.13728	0.254335	0.705574	1	1011	tags=19%, list=11%, signal=21%
WP_BDNFTRKB_SIGNALING	WP_BDNFTRKB_SIGNALING		24	0.395322	1.12736	0.275547	0.722085	1	499	tags=13%, list=5%, signal=13%
WP_RESISTIN_AS_A_REGULATOR_OF_INFLAMMATION	WP_RESISTIN_AS_A_REGULATOR_OF_INFLAMMATION		25	0.383121	1.12547	0.302281	0.714931	1	1693	tags=28%, list=18%, signal=34%
WP_PROLACTIN_SIGNALING_PATHWAY	WP_PROLACTIN_SIGNALING_PATHWAY		65	0.321659	1.12509	0.254417	0.703595	1	752	tags=18%, list=8%, signal=20%
WP_NUCLEOTIDEBINDING_OLIGOMERIZATION_DOMAIN_NOD_PATHWAY	WP_NUCLEOTIDEBINDING_OLIGOMERIZATION_DOMAIN_NOD_PATHWAY		24	0.390848	1.12082	0.301786	0.703643	1	523	tags=8%, list=6%, signal=9%
WP_ENDOCHONDRAL_OSSIFICATION	WP_ENDOCHONDRAL_OSSIFICATION		24	0.390534	1.11975	0.310714	0.694956	1	177	tags=17%, list=2%, signal=17%
WP_ADIPOGENESIS	WP_ADIPOGENESIS		68	0.31785	1.10868	0.271777	0.716127	1	1368	tags=25%, list=15%, signal=29%
WP_ENDOCHONDRAL_OSSIFICATION_WITH_SKELETAL_DYSPLASIAS	WP_ENDOCHONDRAL_OSSIFICATION_WITH_SKELETAL_DYSPLASIAS		24	0.390534	1.09708	0.347594	0.739379	1	177	tags=17%, list=2%, signal=17%
WP_BASE_EXCISION_REPAIR	WP_BASE_EXCISION_REPAIR		29	0.369919	1.09365	0.333925	0.737941	1	2053	tags=28%, list=22%, signal=35%
WP_CILIOPATHIES	WP_CILIOPATHIES		93	0.290553	1.07808	0.306122	0.772479	1	1886	tags=28%, list=20%, signal=35%
WP_PDGF_PATHWAY	WP_PDGF_PATHWAY		35	0.350868	1.07718	0.350427	0.763464	1	1242	tags=23%, list=13%, signal=26%
WP_IL9_SIGNALING_PATHWAY	WP_IL9_SIGNALING_PATHWAY		15	0.412962	1.06574	0.386322	0.786041	1	1107	tags=20%, list=12%, signal=23%
WP_INTERACTIONS_BETWEEN_IMMUNE_CELLS_AND_MICRORNAS_IN_TUMOR_MICROENVIRONMENT	WP_INTERACTIONS_BETWEEN_IMMUNE_CELLS_AND_MICRORNAS_IN_TUMOR_MICROENVIRONMENT		19	0.403173	1.06266	0.376426	0.783175	1	634	tags=26%, list=7%, signal=28%
WP_ENDOPLASMIC_RETICULUM_STRESS_RESPONSE_IN_CORONAVIRUS_INFECTION	WP_ENDOPLASMIC_RETICULUM_STRESS_RESPONSE_IN_CORONAVIRUS_INFECTION		34	0.343044	1.05353	0.396617	0.798648	1	521	tags=15%, list=6%, signal=16%
WP_PRIMARY_FOCAL_SEGMENTAL_GLOMERULOSCLEROSIS_FSGS	WP_PRIMARY_FOCAL_SEGMENTAL_GLOMERULOSCLEROSIS_FSGS		34	0.338683	1.05309	0.371377	0.788444	1	1222	tags=26%, list=13%, signal=30%
WP_EBOLA_VIRUS_PATHWAY_ON_HOST	WP_EBOLA_VIRUS_PATHWAY_ON_HOST		96	0.28514	1.05233	0.363782	0.779294	1	1373	tags=23%, list=15%, signal=27%
WP_PARKINUBIQUITIN_PROTEASOMAL_SYSTEM_PATHWAY	WP_PARKINUBIQUITIN_PROTEASOMAL_SYSTEM_PATHWAY		51	0.311741	1.04153	0.395548	0.800076	1	1073	tags=16%, list=12%, signal=18%
WP_SEROTONIN_RECEPTOR_467_AND_NR3C_SIGNALING	WP_SEROTONIN_RECEPTOR_467_AND_NR3C_SIGNALING		16	0.400431	1.04057	0.409006	0.791427	1	582	tags=13%, list=6%, signal=13%
WP_TNF_RELATED_WEAK_INDUCER_OF_APOPTOSIS_TWEAK_SIGNALING_PATHWAY	WP_TNF_RELATED_WEAK_INDUCER_OF_APOPTOSIS_TWEAK_SIGNALING_PATHWAY		38	0.329614	1.03287	0.414594	0.802538	1	601	tags=11%, list=6%, signal=11%
WP_FRAGILE_X_SYNDROME	WP_FRAGILE_X_SYNDROME		76	0.286422	1.03134	0.411667	0.796127	1	1107	tags=12%, list=12%, signal=13%
WP_MTHFR_DEFICIENCY	WP_MTHFR_DEFICIENCY		15	0.407756	1.02638	0.433962	0.799862	1	643	tags=13%, list=7%, signal=14%
WP_FAS_LIGAND_FASL_PATHWAY_AND_STRESS_INDUCTION_OF_HEAT_SHOCK_PROTEINS_HSP_REGULATION	WP_FAS_LIGAND_FASL_PATHWAY_AND_STRESS_INDUCTION_OF_HEAT_SHOCK_PROTEINS_HSP_REGULATION		38	0.323036	1.01772	0.440141	0.814573	1	1268	tags=16%, list=14%, signal=18%
WP_G13_SIGNALING_PATHWAY	WP_G13_SIGNALING_PATHWAY		30	0.33986	1.01593	0.458564	0.808831	1	551	tags=10%, list=6%, signal=11%
WP_ESTROGEN_SIGNALING_PATHWAY	WP_ESTROGEN_SIGNALING_PATHWAY		21	0.364462	1.01534	0.445065	0.799927	1	601	tags=14%, list=6%, signal=15%
WP_FERROPTOSIS	WP_FERROPTOSIS		29	0.345482	1.01265	0.470163	0.797282	1	1163	tags=24%, list=12%, signal=27%
WP_PHOTODYNAMIC_THERAPYINDUCED_HIF1_SURVIVAL_SIGNALING	WP_PHOTODYNAMIC_THERAPYINDUCED_HIF1_SURVIVAL_SIGNALING		24	0.354583	1.01231	0.436036	0.788104	1	961	tags=25%, list=10%, signal=28%
WP_NANOPARTICLEMEDIATED_ACTIVATION_OF_RECEPTOR_SIGNALING	WP_NANOPARTICLEMEDIATED_ACTIVATION_OF_RECEPTOR_SIGNALING		20	0.376515	1.01033	0.440298	0.783934	1	1107	tags=25%, list=12%, signal=28%
WP_RETT_SYNDROME_CAUSING_GENES	WP_RETT_SYNDROME_CAUSING_GENES		27	0.3451	1.00751	0.438811	0.782172	1	879	tags=19%, list=9%, signal=20%
WP_EPO_RECEPTOR_SIGNALING	WP_EPO_RECEPTOR_SIGNALING		22	0.363112	0.998448	0.462385	0.797726	1	1107	tags=27%, list=12%, signal=31%
WP_ETHANOL_EFFECTS_ON_HISTONE_MODIFICATIONS	WP_ETHANOL_EFFECTS_ON_HISTONE_MODIFICATIONS		21	0.355646	0.993547	0.464684	0.801785	1	407	tags=14%, list=4%, signal=15%
WP_GASTRIN_SIGNALING_PATHWAY	WP_GASTRIN_SIGNALING_PATHWAY		80	0.275726	0.98892	0.492611	0.804782	1	752	tags=13%, list=8%, signal=13%
WP_G_PROTEIN_SIGNALING_PATHWAYS	WP_G_PROTEIN_SIGNALING_PATHWAYS		52	0.294667	0.973712	0.507826	0.83609	1	1617	tags=27%, list=17%, signal=32%
WP_MECHANOREGULATION_AND_PATHOLOGY_OF_YAPTAZ_VIA_HIPPO_AND_NONHIPPO_MECHANISMS	WP_MECHANOREGULATION_AND_PATHOLOGY_OF_YAPTAZ_VIA_HIPPO_AND_NONHIPPO_MECHANISMS		24	0.338041	0.973544	0.47025	0.826778	1	777	tags=17%, list=8%, signal=18%
WP_REGULATORY_CIRCUITS_OF_THE_STAT3_SIGNALING_PATHWAY	WP_REGULATORY_CIRCUITS_OF_THE_STAT3_SIGNALING_PATHWAY		47	0.295327	0.970057	0.501859	0.825852	1	589	tags=13%, list=6%, signal=14%
WP_INTEGRATED_BREAST_CANCER_PATHWAY	WP_INTEGRATED_BREAST_CANCER_PATHWAY		128	0.246871	0.968466	0.529595	0.820516	1	1039	tags=14%, list=11%, signal=16%
WP_MITOCHONDRIAL_COMPLEX_I_ASSEMBLY_MODEL_OXPHOS_SYSTEM	WP_MITOCHONDRIAL_COMPLEX_I_ASSEMBLY_MODEL_OXPHOS_SYSTEM		45	0.294109	0.952489	0.541237	0.854116	1	1816	tags=27%, list=20%, signal=33%
WP_PATHOGENIC_ESCHERICHIA_COLI_INFECTION	WP_PATHOGENIC_ESCHERICHIA_COLI_INFECTION		34	0.311492	0.951434	0.541516	0.847459	1	1127	tags=18%, list=12%, signal=20%
WP_INSULIN_SIGNALING	WP_INSULIN_SIGNALING		125	0.244018	0.948569	0.555	0.845581	1	928	tags=13%, list=10%, signal=14%
WP_TCELL_ANTIGEN_RECEPTOR_TCR_PATHWAY_DURING_STAPHYLOCOCCUS_AUREUS_INFECTION	WP_TCELL_ANTIGEN_RECEPTOR_TCR_PATHWAY_DURING_STAPHYLOCOCCUS_AUREUS_INFECTION		53	0.282041	0.94842	0.547332	0.836707	1	710	tags=15%, list=8%, signal=16%
WP_NUCLEAR_RECEPTORS	WP_NUCLEAR_RECEPTORS		15	0.371771	0.944769	0.53405	0.837153	1	2533	tags=40%, list=27%, signal=55%
WP_AMPACTIVATED_PROTEIN_KINASE_AMPK_SIGNALING	WP_AMPACTIVATED_PROTEIN_KINASE_AMPK_SIGNALING		48	0.284211	0.939077	0.551167	0.84242	1	1495	tags=19%, list=16%, signal=22%
WP_PARKINSONS_DISEASE_PATHWAY	WP_PARKINSONS_DISEASE_PATHWAY		26	0.331107	0.937296	0.55364	0.838338	1	1110	tags=19%, list=12%, signal=22%
WP_NEURAL_CREST_CELL_MIGRATION_DURING_DEVELOPMENT	WP_NEURAL_CREST_CELL_MIGRATION_DURING_DEVELOPMENT		22	0.341047	0.93606	0.537477	0.832704	1	551	tags=18%, list=6%, signal=19%
WP_CILIARY_LANDSCAPE	WP_CILIARY_LANDSCAPE		172	0.223759	0.911571	0.66881	0.88588	1	1889	tags=22%, list=20%, signal=27%
WP_CALCIUM_REGULATION_IN_THE_CARDIAC_CELL	WP_CALCIUM_REGULATION_IN_THE_CARDIAC_CELL		65	0.26298	0.911522	0.617496	0.876924	1	1238	tags=20%, list=13%, signal=23%
WP_VITAMIN_DSENSITIVE_CALCIUM_SIGNALING_IN_DEPRESSION	WP_VITAMIN_DSENSITIVE_CALCIUM_SIGNALING_IN_DEPRESSION		16	0.346242	0.910168	0.586998	0.871625	1	668	tags=13%, list=7%, signal=13%
WP_IL7_SIGNALING_PATHWAY	WP_IL7_SIGNALING_PATHWAY		21	0.327524	0.902204	0.614437	0.882039	1	1222	tags=19%, list=13%, signal=22%
WP_FACTORS_AND_PATHWAYS_AFFECTING_INSULINLIKE_GROWTH_FACTOR_IGF1AKT_SIGNALING	WP_FACTORS_AND_PATHWAYS_AFFECTING_INSULINLIKE_GROWTH_FACTOR_IGF1AKT_SIGNALING		28	0.308013	0.893928	0.632867	0.893073	1	752	tags=18%, list=8%, signal=19%
WP_CIRCADIAN_RHYTHM_RELATED_GENES	WP_CIRCADIAN_RHYTHM_RELATED_GENES		102	0.238373	0.893331	0.674061	0.88573	1	1294	tags=14%, list=14%, signal=16%
WP_FOLLICLE_STIMULATING_HORMONE_FSH_SIGNALING_PATHWAY	WP_FOLLICLE_STIMULATING_HORMONE_FSH_SIGNALING_PATHWAY		19	0.329813	0.891546	0.614953	0.880924	1	208	tags=11%, list=2%, signal=11%
WP_MESODERMAL_COMMITMENT_PATHWAY	WP_MESODERMAL_COMMITMENT_PATHWAY		73	0.242356	0.877232	0.67193	0.905402	1	1506	tags=25%, list=16%, signal=29%
WP_RAC1PAK1P38MMP2_PATHWAY	WP_RAC1PAK1P38MMP2_PATHWAY		47	0.270241	0.875041	0.666667	0.902022	1	752	tags=15%, list=8%, signal=16%
WP_TCELL_ANTIGEN_RECEPTOR_TCR_SIGNALING_PATHWAY	WP_TCELL_ANTIGEN_RECEPTOR_TCR_SIGNALING_PATHWAY		79	0.241462	0.874493	0.705584	0.89487	1	710	tags=13%, list=8%, signal=14%
WP_MET_IN_TYPE_1_PAPILLARY_RENAL_CELL_CARCINOMA	WP_MET_IN_TYPE_1_PAPILLARY_RENAL_CELL_CARCINOMA		45	0.265626	0.870429	0.680927	0.895451	1	551	tags=9%, list=6%, signal=9%
WP_EPITHELIAL_TO_MESENCHYMAL_TRANSITION_IN_COLORECTAL_CANCER	WP_EPITHELIAL_TO_MESENCHYMAL_TRANSITION_IN_COLORECTAL_CANCER		62	0.248963	0.859298	0.709282	0.91131	1	551	tags=11%, list=6%, signal=12%
WP_MECP2_AND_ASSOCIATED_RETT_SYNDROME	WP_MECP2_AND_ASSOCIATED_RETT_SYNDROME		41	0.271746	0.85928	0.692573	0.902987	1	506	tags=10%, list=5%, signal=10%
WP_GLYCEROPHOSPHOLIPID_BIOSYNTHETIC_PATHWAY	WP_GLYCEROPHOSPHOLIPID_BIOSYNTHETIC_PATHWAY		24	0.301933	0.854296	0.677419	0.905499	1	2150	tags=29%, list=23%, signal=38%
WP_INTERFERON_TYPE_I_SIGNALING_PATHWAYS	WP_INTERFERON_TYPE_I_SIGNALING_PATHWAYS		52	0.255371	0.851302	0.715789	0.903684	1	747	tags=13%, list=8%, signal=15%
WP_HEAD_AND_NECK_SQUAMOUS_CELL_CARCINOMA	WP_HEAD_AND_NECK_SQUAMOUS_CELL_CARCINOMA		58	0.246548	0.843001	0.73822	0.912535	1	601	tags=12%, list=6%, signal=13%
WP_3Q29_COPY_NUMBER_VARIATION_SYNDROME	WP_3Q29_COPY_NUMBER_VARIATION_SYNDROME		51	0.255087	0.842378	0.728086	0.9057	1	1107	tags=20%, list=12%, signal=22%
WP_OVERVIEW_OF_LEUKOCYTEINTRINSIC_HIPPO_PATHWAY_FUNCTIONS	WP_OVERVIEW_OF_LEUKOCYTEINTRINSIC_HIPPO_PATHWAY_FUNCTIONS		22	0.304497	0.837401	0.704331	0.907631	1	12	tags=5%, list=0%, signal=5%
WP_ALPHA_6_BETA_4_SIGNALING_PATHWAY	WP_ALPHA_6_BETA_4_SIGNALING_PATHWAY		18	0.320168	0.829339	0.692593	0.915956	1	1107	tags=22%, list=12%, signal=25%
WP_RETINOBLASTOMA_GENE_IN_CANCER	WP_RETINOBLASTOMA_GENE_IN_CANCER		85	0.220279	0.813709	0.827883	0.938975	1	2579	tags=36%, list=28%, signal=50%
WP_MBDNF_AND_PROBDNF_REGULATION_OF_GABA_NEUROTRANSMISSION	WP_MBDNF_AND_PROBDNF_REGULATION_OF_GABA_NEUROTRANSMISSION		18	0.302634	0.813239	0.714815	0.93184	1	551	tags=11%, list=6%, signal=12%
WP_MICRORNAS_IN_CARDIOMYOCYTE_HYPERTROPHY	WP_MICRORNAS_IN_CARDIOMYOCYTE_HYPERTROPHY		60	0.225752	0.783561	0.834711	0.976436	1	601	tags=8%, list=6%, signal=9%
WP_HEREDITARY_LEIOMYOMATOSIS_AND_RENAL_CELL_CARCINOMA_PATHWAY	WP_HEREDITARY_LEIOMYOMATOSIS_AND_RENAL_CELL_CARCINOMA_PATHWAY		18	0.289284	0.773332	0.76381	0.985106	1	2715	tags=44%, list=29%, signal=63%
WP_OXIDATIVE_DAMAGE	WP_OXIDATIVE_DAMAGE		27	0.261398	0.769691	0.821632	0.982638	1	3005	tags=41%, list=32%, signal=60%
WP_PI3KAKTMTOR_SIGNALING_PATHWAY_AND_THERAPEUTIC_OPPORTUNITIES	WP_PI3KAKTMTOR_SIGNALING_PATHWAY_AND_THERAPEUTIC_OPPORTUNITIES		26	0.26424	0.768782	0.815693	0.975901	1	595	tags=12%, list=6%, signal=12%
WP_ARYL_HYDROCARBON_RECEPTOR_NETPATH	WP_ARYL_HYDROCARBON_RECEPTOR_NETPATH		31	0.255019	0.756931	0.832143	0.985707	1	601	tags=10%, list=6%, signal=10%
WP_NOTCH_SIGNALING_PATHWAY_NETPATH	WP_NOTCH_SIGNALING_PATHWAY_NETPATH		37	0.240834	0.756276	0.843866	0.978664	1	1340	tags=14%, list=14%, signal=16%
WP_CHOLESTEROL_BIOSYNTHESIS_PATHWAY	WP_CHOLESTEROL_BIOSYNTHESIS_PATHWAY		15	0.294537	0.754891	0.789272	0.972648	1	2543	tags=33%, list=27%, signal=46%
WP_PRADERWILLI_AND_ANGELMAN_SYNDROME	WP_PRADERWILLI_AND_ANGELMAN_SYNDROME		22	0.267041	0.746073	0.822262	0.977058	1	596	tags=14%, list=6%, signal=15%
WP_DNA_MISMATCH_REPAIR	WP_DNA_MISMATCH_REPAIR		22	0.256452	0.725266	0.836697	0.996198	1	3642	tags=59%, list=39%, signal=97%
WP_ATM_SIGNALING_NETWORK_IN_DEVELOPMENT_AND_DISEASE	WP_ATM_SIGNALING_NETWORK_IN_DEVELOPMENT_AND_DISEASE		43	0.222016	0.707557	0.922535	1	1	1604	tags=21%, list=17%, signal=25%
WP_NUCLEOTIDE_EXCISION_REPAIR	WP_NUCLEOTIDE_EXCISION_REPAIR		41	0.223604	0.707369	0.908127	1	1	3642	tags=56%, list=39%, signal=92%
WP_4HYDROXYTAMOXIFEN_DEXAMETHASONE_AND_RETINOIC_ACIDS_REGULATION_OF_P27_EXPRESSION	WP_4HYDROXYTAMOXIFEN_DEXAMETHASONE_AND_RETINOIC_ACIDS_REGULATION_OF_P27_EXPRESSION		18	0.263554	0.705074	0.856589	0.995839	1	153	tags=6%, list=2%, signal=6%
WP_JOUBERT_SYNDROME	WP_JOUBERT_SYNDROME		52	0.205374	0.694129	0.922124	0.998933	1	957	tags=13%, list=10%, signal=15%
WP_IL2_SIGNALING_PATHWAY	WP_IL2_SIGNALING_PATHWAY		39	0.219293	0.687361	0.932981	0.997959	1	1395	tags=15%, list=15%, signal=18%
WP_TRANSLATION_FACTORS	WP_TRANSLATION_FACTORS		48	0.194024	0.650237	0.967577	1	1	2491	tags=27%, list=27%, signal=37%
WP_GASTRIC_CANCER_NETWORK_1	WP_GASTRIC_CANCER_NETWORK_1		24	0.223643	0.642066	0.933824	1	1	1973	tags=21%, list=21%, signal=26%
WP_ONE_CARBON_METABOLISM_AND_RELATED_PATHWAYS	WP_ONE_CARBON_METABOLISM_AND_RELATED_PATHWAYS		26	0.215126	0.627506	0.953008	1	1	1796	tags=19%, list=19%, signal=24%
WP_SEROTONIN_RECEPTOR_2_AND_ELKSRFGATA4_SIGNALING	WP_SEROTONIN_RECEPTOR_2_AND_ELKSRFGATA4_SIGNALING		15	0.250119	0.626689	0.938086	1	1	1589	tags=20%, list=17%, signal=24%
WP_NUCLEOTIDE_METABOLISM	WP_NUCLEOTIDE_METABOLISM		18	0.225613	0.603075	0.954631	1	1	3383	tags=50%, list=36%, signal=78%
WP_THYROID_HORMONES_PRODUCTION_AND_THEIR_PERIPHERAL_DOWNSTREAM_SIGNALLING_EFFECTS	WP_THYROID_HORMONES_PRODUCTION_AND_THEIR_PERIPHERAL_DOWNSTREAM_SIGNALLING_EFFECTS		46	0.186469	0.601567	0.987522	1	1	2047	tags=22%, list=22%, signal=28%
WP_DNA_IRDAMAGE_AND_CELLULAR_RESPONSE_VIA_ATR	WP_DNA_IRDAMAGE_AND_CELLULAR_RESPONSE_VIA_ATR		76	0.167982	0.593055	0.998282	1	1	1741	tags=17%, list=19%, signal=21%
WP_HISTONE_MODIFICATIONS	WP_HISTONE_MODIFICATIONS		61	0.160174	0.551678	0.998282	1	1	2451	tags=28%, list=26%, signal=38%
WP_PROXIMAL_TUBULE_TRANSPORT	WP_PROXIMAL_TUBULE_TRANSPORT		20	0.203279	0.540975	0.975791	1	1	1782	tags=20%, list=19%, signal=25%
WP_THE_EFFECT_OF_PROGERIN_ON_THE_INVOLVED_GENES_IN_HUTCHINSONGILFORD_PROGERIA_SYNDROME	WP_THE_EFFECT_OF_PROGERIN_ON_THE_INVOLVED_GENES_IN_HUTCHINSONGILFORD_PROGERIA_SYNDROME		33	0.171347	0.526169	0.998185	0.997267	1	2459	tags=30%, list=26%, signal=41%
WP_EUKARYOTIC_TRANSCRIPTION_INITIATION	WP_EUKARYOTIC_TRANSCRIPTION_INITIATION		39	0.166457	0.522953	0.994671	0.99081	1	3528	tags=46%, list=38%, signal=74%

## Sheet: KEGG
NAME	GS<br> follow link to MSigDB	GS DETAILS	SIZE	ES	NES	NOM p-val	FDR q-val	FWER p-val	RANK AT MAX	LEADING EDGE
KEGG_RIBOSOME	KEGG_RIBOSOME	Details ...	82	0.574333	2.07096	0	0.000849315	0.001	3141	tags=77%, list=34%, signal=115%
KEGG_GLYCOLYSIS_GLUCONEOGENESIS	KEGG_GLYCOLYSIS_GLUCONEOGENESIS	Details ...	33	0.66164	2.03001	0	0.000855213	0.002	1817	tags=58%, list=20%, signal=71%
KEGG_ARGININE_AND_PROLINE_METABOLISM	KEGG_ARGININE_AND_PROLINE_METABOLISM	Details ...	24	0.617209	1.74506	0.00919118	0.0662087	0.222	2074	tags=58%, list=22%, signal=75%
KEGG_PENTOSE_PHOSPHATE_PATHWAY	KEGG_PENTOSE_PHOSPHATE_PATHWAY	Details ...	18	0.601965	1.63248	0.0176678	0.155465	0.549	1250	tags=44%, list=13%, signal=51%
KEGG_ANTIGEN_PROCESSING_AND_PRESENTATION	KEGG_ANTIGEN_PROCESSING_AND_PRESENTATION	Details ...	49	0.489179	1.6065	0.0017301	0.15716	0.628	1308	tags=31%, list=14%, signal=35%
KEGG_CYSTEINE_AND_METHIONINE_METABOLISM	KEGG_CYSTEINE_AND_METHIONINE_METABOLISM	Details ...	22	0.580074	1.59602	0.0220183	0.145745	0.667	1967	tags=45%, list=21%, signal=57%
KEGG_PPAR_SIGNALING_PATHWAY	KEGG_PPAR_SIGNALING_PATHWAY	Details ...	27	0.542623	1.57877	0.018315	0.143823	0.718	1906	tags=41%, list=20%, signal=51%
KEGG_PYRUVATE_METABOLISM	KEGG_PYRUVATE_METABOLISM	Details ...	27	0.546321	1.57106	0.0160714	0.133842	0.734	1878	tags=41%, list=20%, signal=51%
KEGG_CYTOKINE_CYTOKINE_RECEPTOR_INTERACTION	KEGG_CYTOKINE_CYTOKINE_RECEPTOR_INTERACTION	Details ...	73	0.437724	1.5664	0.00526316	0.123459	0.752	619	tags=25%, list=7%, signal=26%
KEGG_AUTOIMMUNE_THYROID_DISEASE	KEGG_AUTOIMMUNE_THYROID_DISEASE	Details ...	24	0.516117	1.48368	0.0524476	0.213798	0.928	526	tags=29%, list=6%, signal=31%
KEGG_FRUCTOSE_AND_MANNOSE_METABOLISM	KEGG_FRUCTOSE_AND_MANNOSE_METABOLISM	Details ...	23	0.530872	1.47888	0.0512821	0.201398	0.933	556	tags=22%, list=6%, signal=23%
KEGG_PARKINSONS_DISEASE	KEGG_PARKINSONS_DISEASE	Details ...	90	0.392801	1.44614	0.0203046	0.235787	0.974	2957	tags=46%, list=32%, signal=66%
KEGG_HEMATOPOIETIC_CELL_LINEAGE	KEGG_HEMATOPOIETIC_CELL_LINEAGE	Details ...	30	0.487622	1.44446	0.0520446	0.220457	0.975	603	tags=40%, list=6%, signal=43%
KEGG_AXON_GUIDANCE	KEGG_AXON_GUIDANCE	Details ...	56	0.425124	1.43448	0.0343643	0.220617	0.981	1011	tags=27%, list=11%, signal=30%
KEGG_INTESTINAL_IMMUNE_NETWORK_FOR_IGA_PRODUCTION	KEGG_INTESTINAL_IMMUNE_NETWORK_FOR_IGA_PRODUCTION	Details ...	22	0.505417	1.41507	0.0819672	0.23489	0.988	308	tags=27%, list=3%, signal=28%
KEGG_PURINE_METABOLISM	KEGG_PURINE_METABOLISM	Details ...	95	0.378894	1.397	0.0348432	0.247837	0.995	2422	tags=41%, list=26%, signal=55%
KEGG_FATTY_ACID_METABOLISM	KEGG_FATTY_ACID_METABOLISM	Details ...	26	0.480719	1.38188	0.0992908	0.259006	0.996	2020	tags=38%, list=22%, signal=49%
KEGG_BUTANOATE_METABOLISM	KEGG_BUTANOATE_METABOLISM	Details ...	19	0.506784	1.37969	0.120879	0.247635	0.996	1878	tags=32%, list=20%, signal=39%
KEGG_SYSTEMIC_LUPUS_ERYTHEMATOSUS	KEGG_SYSTEMIC_LUPUS_ERYTHEMATOSUS	Details ...	85	0.371077	1.35557	0.0543294	0.27194	1	2806	tags=45%, list=30%, signal=63%
KEGG_PEROXISOME	KEGG_PEROXISOME	Details ...	54	0.39901	1.34306	0.0755712	0.276581	1	2324	tags=46%, list=25%, signal=61%
KEGG_PROPANOATE_METABOLISM	KEGG_PROPANOATE_METABOLISM		24	0.455994	1.30286	0.152364	0.333233	1	1949	tags=42%, list=21%, signal=53%
KEGG_TYPE_I_DIABETES_MELLITUS	KEGG_TYPE_I_DIABETES_MELLITUS		27	0.441598	1.27849	0.150735	0.365166	1	1308	tags=37%, list=14%, signal=43%
KEGG_GRAFT_VERSUS_HOST_DISEASE	KEGG_GRAFT_VERSUS_HOST_DISEASE		26	0.428139	1.25974	0.171821	0.387861	1	526	tags=23%, list=6%, signal=24%
KEGG_PRIMARY_IMMUNODEFICIENCY	KEGG_PRIMARY_IMMUNODEFICIENCY		20	0.461561	1.2539	0.190566	0.383504	1	715	tags=25%, list=8%, signal=27%
KEGG_ALLOGRAFT_REJECTION	KEGG_ALLOGRAFT_REJECTION		25	0.43316	1.24231	0.19337	0.391532	1	526	tags=24%, list=6%, signal=25%
KEGG_OXIDATIVE_PHOSPHORYLATION	KEGG_OXIDATIVE_PHOSPHORYLATION		93	0.333509	1.22495	0.115646	0.410199	1	3427	tags=54%, list=37%, signal=84%
KEGG_TYPE_II_DIABETES_MELLITUS	KEGG_TYPE_II_DIABETES_MELLITUS		24	0.413288	1.19249	0.230089	0.463075	1	674	tags=21%, list=7%, signal=22%
KEGG_GLUTATHIONE_METABOLISM	KEGG_GLUTATHIONE_METABOLISM		26	0.408375	1.16567	0.270169	0.509191	1	1956	tags=42%, list=21%, signal=53%
KEGG_PYRIMIDINE_METABOLISM	KEGG_PYRIMIDINE_METABOLISM		79	0.318453	1.14943	0.214789	0.529496	1	2399	tags=33%, list=26%, signal=44%
KEGG_CARDIAC_MUSCLE_CONTRACTION	KEGG_CARDIAC_MUSCLE_CONTRACTION		30	0.376913	1.13391	0.267135	0.547434	1	3427	tags=60%, list=37%, signal=95%
KEGG_STARCH_AND_SUCROSE_METABOLISM	KEGG_STARCH_AND_SUCROSE_METABOLISM		16	0.435645	1.1302	0.313187	0.538609	1	2817	tags=63%, list=30%, signal=89%
KEGG_JAK_STAT_SIGNALING_PATHWAY	KEGG_JAK_STAT_SIGNALING_PATHWAY		69	0.316026	1.1213	0.256711	0.541864	1	747	tags=17%, list=8%, signal=19%
KEGG_BASE_EXCISION_REPAIR	KEGG_BASE_EXCISION_REPAIR		29	0.376746	1.11313	0.309222	0.545873	1	2053	tags=28%, list=22%, signal=35%
KEGG_GLYCEROLIPID_METABOLISM	KEGG_GLYCEROLIPID_METABOLISM		28	0.372307	1.10809	0.297872	0.541671	1	843	tags=21%, list=9%, signal=23%
KEGG_HUNTINGTONS_DISEASE	KEGG_HUNTINGTONS_DISEASE		134	0.275419	1.08652	0.272142	0.576955	1	2957	tags=40%, list=32%, signal=57%
KEGG_INSULIN_SIGNALING_PATHWAY	KEGG_INSULIN_SIGNALING_PATHWAY		97	0.284674	1.06108	0.336252	0.62266	1	2047	tags=27%, list=22%, signal=34%
KEGG_ALDOSTERONE_REGULATED_SODIUM_REABSORPTION	KEGG_ALDOSTERONE_REGULATED_SODIUM_REABSORPTION		19	0.396	1.05548	0.392308	0.618945	1	674	tags=26%, list=7%, signal=28%
KEGG_GLYCOSAMINOGLYCAN_BIOSYNTHESIS_CHONDROITIN_SULFATE	KEGG_GLYCOSAMINOGLYCAN_BIOSYNTHESIS_CHONDROITIN_SULFATE		15	0.405776	1.04058	0.418349	0.64079	1	587	tags=13%, list=6%, signal=14%
KEGG_ECM_RECEPTOR_INTERACTION	KEGG_ECM_RECEPTOR_INTERACTION		17	0.399233	1.03573	0.419173	0.635807	1	752	tags=29%, list=8%, signal=32%
KEGG_VASOPRESSIN_REGULATED_WATER_REABSORPTION	KEGG_VASOPRESSIN_REGULATED_WATER_REABSORPTION		32	0.342502	1.03107	0.402527	0.629946	1	2151	tags=34%, list=23%, signal=45%
KEGG_BASAL_TRANSCRIPTION_FACTORS	KEGG_BASAL_TRANSCRIPTION_FACTORS		27	0.344745	1.02648	0.40681	0.624414	1	2695	tags=37%, list=29%, signal=52%
KEGG_VALINE_LEUCINE_AND_ISOLEUCINE_DEGRADATION	KEGG_VALINE_LEUCINE_AND_ISOLEUCINE_DEGRADATION		35	0.324045	1.02128	0.432781	0.621919	1	2032	tags=26%, list=22%, signal=33%
KEGG_ADIPOCYTOKINE_SIGNALING_PATHWAY	KEGG_ADIPOCYTOKINE_SIGNALING_PATHWAY		46	0.31029	1.00664	0.471664	0.641287	1	1906	tags=24%, list=20%, signal=30%
KEGG_PATHOGENIC_ESCHERICHIA_COLI_INFECTION	KEGG_PATHOGENIC_ESCHERICHIA_COLI_INFECTION		34	0.311492	0.95712	0.52509	0.743344	1	1127	tags=18%, list=12%, signal=20%
KEGG_NEUROTROPHIN_SIGNALING_PATHWAY	KEGG_NEUROTROPHIN_SIGNALING_PATHWAY		96	0.250366	0.94008	0.572899	0.767768	1	674	tags=10%, list=7%, signal=11%
KEGG_ALZHEIMERS_DISEASE	KEGG_ALZHEIMERS_DISEASE		117	0.247497	0.936726	0.604269	0.759318	1	1902	tags=25%, list=20%, signal=31%
KEGG_ERBB_SIGNALING_PATHWAY	KEGG_ERBB_SIGNALING_PATHWAY		57	0.265409	0.91362	0.612628	0.797424	1	747	tags=14%, list=8%, signal=15%
KEGG_GALACTOSE_METABOLISM	KEGG_GALACTOSE_METABOLISM		19	0.33144	0.895343	0.610039	0.823581	1	1817	tags=37%, list=20%, signal=46%
KEGG_EPITHELIAL_CELL_SIGNALING_IN_HELICOBACTER_PYLORI_INFECTION	KEGG_EPITHELIAL_CELL_SIGNALING_IN_HELICOBACTER_PYLORI_INFECTION		44	0.280087	0.891738	0.632042	0.815474	1	601	tags=9%, list=6%, signal=10%
KEGG_APOPTOSIS	KEGG_APOPTOSIS		70	0.252121	0.890964	0.67637	0.800627	1	601	tags=9%, list=6%, signal=9%
KEGG_DNA_REPLICATION	KEGG_DNA_REPLICATION		33	0.291669	0.889531	0.631944	0.787876	1	2494	tags=36%, list=27%, signal=49%
KEGG_SELENOAMINO_ACID_METABOLISM	KEGG_SELENOAMINO_ACID_METABOLISM		17	0.341205	0.888676	0.601064	0.774471	1	407	tags=12%, list=4%, signal=12%
KEGG_NOD_LIKE_RECEPTOR_SIGNALING_PATHWAY	KEGG_NOD_LIKE_RECEPTOR_SIGNALING_PATHWAY		37	0.272551	0.861141	0.68984	0.816558	1	746	tags=11%, list=8%, signal=12%
KEGG_DRUG_METABOLISM_OTHER_ENZYMES	KEGG_DRUG_METABOLISM_OTHER_ENZYMES		18	0.323894	0.841615	0.676923	0.839856	1	3832	tags=61%, list=41%, signal=104%
KEGG_N_GLYCAN_BIOSYNTHESIS	KEGG_N_GLYCAN_BIOSYNTHESIS		40	0.263321	0.83877	0.709091	0.829936	1	1408	tags=20%, list=15%, signal=23%
KEGG_ABC_TRANSPORTERS	KEGG_ABC_TRANSPORTERS		19	0.308594	0.826956	0.690058	0.837145	1	676	tags=11%, list=7%, signal=11%
KEGG_MTOR_SIGNALING_PATHWAY	KEGG_MTOR_SIGNALING_PATHWAY		39	0.23625	0.741532	0.884211	0.952261	1	1432	tags=18%, list=15%, signal=21%
KEGG_NUCLEOTIDE_EXCISION_REPAIR	KEGG_NUCLEOTIDE_EXCISION_REPAIR		40	0.229152	0.737629	0.87522	0.940636	1	3642	tags=58%, list=39%, signal=94%
KEGG_MISMATCH_REPAIR	KEGG_MISMATCH_REPAIR		21	0.244724	0.67891	0.892593	0.981749	1	3642	tags=62%, list=39%, signal=101%
KEGG_RNA_DEGRADATION	KEGG_RNA_DEGRADATION		56	0.183633	0.614903	0.991103	1	1	2520	tags=29%, list=27%, signal=39%
KEGG_LYSINE_DEGRADATION	KEGG_LYSINE_DEGRADATION		34	0.195223	0.609506	0.969643	0.988026	1	2182	tags=24%, list=23%, signal=31%
KEGG_SPLICEOSOME	KEGG_SPLICEOSOME		123	0.100129	0.383748	1	0.999715	1	2455	tags=20%, list=26%, signal=27%

## Sheet: Hallmark
NAME	GS<br> follow link to MSigDB	GS DETAILS	SIZE	ES	NES	NOM p-val	FDR q-val	FWER p-val	RANK AT MAX	LEADING EDGE
HALLMARK_IL2_STAT5_SIGNALING	HALLMARK_IL2_STAT5_SIGNALING	Details ...	137	0.454709	1.78473	0	0.0204115	0.021	750	tags=27%, list=8%, signal=29%
HALLMARK_HYPOXIA	HALLMARK_HYPOXIA	Details ...	110	0.434952	1.65455	0.00170648	0.0435836	0.09	1289	tags=34%, list=14%, signal=39%
HALLMARK_ESTROGEN_RESPONSE_EARLY	HALLMARK_ESTROGEN_RESPONSE_EARLY	Details ...	98	0.445228	1.63838	0.00169205	0.0353222	0.109	1036	tags=32%, list=11%, signal=35%
HALLMARK_ESTROGEN_RESPONSE_LATE	HALLMARK_ESTROGEN_RESPONSE_LATE	Details ...	96	0.443014	1.63614	0	0.0271748	0.112	1028	tags=29%, list=11%, signal=32%
HALLMARK_FATTY_ACID_METABOLISM	HALLMARK_FATTY_ACID_METABOLISM	Details ...	108	0.38812	1.48572	0.0114566	0.0862602	0.372	2020	tags=35%, list=22%, signal=44%
HALLMARK_MYC_TARGETS_V1	HALLMARK_MYC_TARGETS_V1	Details ...	197	0.360272	1.4654	0.00300752	0.084983	0.427	2492	tags=38%, list=27%, signal=50%
HALLMARK_PEROXISOME	HALLMARK_PEROXISOME	Details ...	76	0.401454	1.43889	0.0248756	0.0956947	0.518	2038	tags=42%, list=22%, signal=53%
HALLMARK_GLYCOLYSIS	HALLMARK_GLYCOLYSIS	Details ...	123	0.357923	1.37828	0.0210016	0.141836	0.714	2036	tags=37%, list=22%, signal=46%
HALLMARK_INFLAMMATORY_RESPONSE	HALLMARK_INFLAMMATORY_RESPONSE	Details ...	90	0.367329	1.35697	0.0438597	0.153328	0.779	710	tags=19%, list=8%, signal=20%
HALLMARK_OXIDATIVE_PHOSPHORYLATION	HALLMARK_OXIDATIVE_PHOSPHORYLATION	Details ...	191	0.325566	1.33694	0.0261866	0.158234	0.827	3319	tags=47%, list=36%, signal=71%
HALLMARK_KRAS_SIGNALING_UP	HALLMARK_KRAS_SIGNALING_UP	Details ...	77	0.363368	1.31135	0.0644007	0.174509	0.881	409	tags=16%, list=4%, signal=16%
HALLMARK_TNFA_SIGNALING_VIA_NFKB	HALLMARK_TNFA_SIGNALING_VIA_NFKB	Details ...	126	0.332528	1.27571	0.0756579	0.209921	0.945	747	tags=22%, list=8%, signal=24%
HALLMARK_HEDGEHOG_SIGNALING	HALLMARK_HEDGEHOG_SIGNALING	Details ...	16	0.495889	1.27184	0.189781	0.198941	0.951	904	tags=44%, list=10%, signal=48%
HALLMARK_ADIPOGENESIS	HALLMARK_ADIPOGENESIS	Details ...	138	0.315231	1.22279	0.097973	0.258145	0.984	2433	tags=34%, list=26%, signal=45%
HALLMARK_MYOGENESIS	HALLMARK_MYOGENESIS	Details ...	58	0.352485	1.19958	0.18662	0.280739	0.993	752	tags=21%, list=8%, signal=22%
HALLMARK_APICAL_JUNCTION	HALLMARK_APICAL_JUNCTION	Details ...	90	0.317612	1.1731	0.198052	0.310571	0.997	1255	tags=24%, list=13%, signal=28%
HALLMARK_EPITHELIAL_MESENCHYMAL_TRANSITION	HALLMARK_EPITHELIAL_MESENCHYMAL_TRANSITION	Details ...	51	0.353535	1.17025	0.211704	0.297947	0.997	1449	tags=33%, list=16%, signal=39%
HALLMARK_MTORC1_SIGNALING	HALLMARK_MTORC1_SIGNALING	Details ...	180	0.280356	1.14166	0.161031	0.335315	1	2069	tags=29%, list=22%, signal=36%
HALLMARK_XENOBIOTIC_METABOLISM	HALLMARK_XENOBIOTIC_METABOLISM	Details ...	91	0.286771	1.06097	0.329352	0.488808	1	2074	tags=27%, list=22%, signal=35%
HALLMARK_MYC_TARGETS_V2	HALLMARK_MYC_TARGETS_V2	Details ...	51	0.311833	1.03542	0.404181	0.527171	1	2001	tags=35%, list=21%, signal=45%
HALLMARK_E2F_TARGETS	HALLMARK_E2F_TARGETS		197	0.254975	1.02552	0.414356	0.525554	1	2600	tags=34%, list=28%, signal=46%
HALLMARK_BILE_ACID_METABOLISM	HALLMARK_BILE_ACID_METABOLISM		53	0.283923	0.948813	0.53125	0.693367	1	2133	tags=34%, list=23%, signal=44%
HALLMARK_CHOLESTEROL_HOMEOSTASIS	HALLMARK_CHOLESTEROL_HOMEOSTASIS		54	0.279471	0.944176	0.557377	0.674541	1	2311	tags=35%, list=25%, signal=47%
HALLMARK_SPERMATOGENESIS	HALLMARK_SPERMATOGENESIS		54	0.276705	0.931696	0.589655	0.674615	1	1165	tags=15%, list=13%, signal=17%
HALLMARK_DNA_REPAIR	HALLMARK_DNA_REPAIR		133	0.216037	0.851457	0.806122	0.829067	1	2892	tags=35%, list=31%, signal=49%
HALLMARK_MITOTIC_SPINDLE	HALLMARK_MITOTIC_SPINDLE		171	0.190937	0.775519	0.947702	0.924442	1	1850	tags=18%, list=20%, signal=22%
HALLMARK_G2M_CHECKPOINT	HALLMARK_G2M_CHECKPOINT		187	0.135543	0.553388	1	0.995772	1	2595	tags=27%, list=28%, signal=36%
